# Supplementary material for: Knowledge Driven Variable Selection (KDVS) – a new approach to enrichment analysis of gene signatures obtained from high–throughput data
Source: Source Code Biol Med. 2013 Jan 9;8:2. doi: 10.1186/1751-0473-8-2 (PMC3605163; doi:10.1186/1751-0473-8-2)
Supplement: Additional file 1 — Source code of KDVS. Format: ZIP. It contains the Python source code, the documentation, and the internal data files. [file 1751-0473-8-2-S1.zip]

Archive with 205 entries (175 files):
- KDVS/
- KDVS/DOCS
- KDVS/README
- KDVS/doc/
- KDVS/doc/Makefile
- KDVS/doc/_build/
- KDVS/doc/_build/doctrees/
- KDVS/doc/_build/doctrees/doc-api/
- KDVS/doc/_build/doctrees/doc-api/GO_GEDM.doctree
- KDVS/doc/_build/doctrees/doc-api/GO_GOTermTree.doctree
- KDVS/doc/_build/doctrees/doc-api/GO_GOTermTreeManip.doctree
- KDVS/doc/_build/doctrees/doc-api/GO_HGNC.doctree
- KDVS/doc/_build/doctrees/doc-api/GO_annotation.doctree
- KDVS/doc/_build/doctrees/doc-api/GO_subm.doctree
- KDVS/doc/_build/doctrees/doc-api/api.doctree
- KDVS/doc/_build/doctrees/doc-api/config.doctree
- KDVS/doc/_build/doctrees/doc-api/db.doctree
- KDVS/doc/_build/doctrees/doc-api/error.doctree
- KDVS/doc/_build/doctrees/doc-api/execenv.doctree
- KDVS/doc/_build/doctrees/doc-api/metadata.doctree
- KDVS/doc/_build/doctrees/doc-api/provider.doctree
- KDVS/doc/_build/doctrees/doc-api/rint.doctree
- KDVS/doc/_build/doctrees/doc-api/util.doctree
- KDVS/doc/_build/doctrees/doc-gen/
- KDVS/doc/_build/doctrees/doc-gen/additional.doctree
- KDVS/doc/_build/doctrees/doc-gen/applications.doctree
- KDVS/doc/_build/doctrees/doc-gen/methodology.doctree
- KDVS/doc/_build/doctrees/doc-gen/overview.doctree
- KDVS/doc/_build/doctrees/environment.pickle
- KDVS/doc/_build/doctrees/index.doctree
- KDVS/doc/_build/html/
- KDVS/doc/_build/html/.buildinfo
- KDVS/doc/_build/html/_images/
- KDVS/doc/_build/html/_images/gdr1.png
- KDVS/doc/_build/html/_images/gdr2.png
- KDVS/doc/_build/html/_images/math/
- KDVS/doc/_build/html/_images/math/03459362a61ab22ce9637093ca726af3dcb7da71.png
- KDVS/doc/_build/html/_images/math/5123279aac3b29d909bb99bc19d273bb119f8c99.png
- KDVS/doc/_build/html/_images/meth-1.png
- KDVS/doc/_build/html/_images/meth-2.png
- KDVS/doc/_build/html/_images/meth-3.png
- KDVS/doc/_build/html/_images/meth-exp-1.png
- KDVS/doc/_build/html/_images/post1.png
- KDVS/doc/_build/html/_images/post2.png
- KDVS/doc/_build/html/_images/post3.png
- KDVS/doc/_build/html/_images/post4.png
- KDVS/doc/_build/html/_sources/
- KDVS/doc/_build/html/_sources/doc-api/
- KDVS/doc/_build/html/_sources/doc-api/GO_GEDM.txt
- KDVS/doc/_build/html/_sources/doc-api/GO_GOTermTree.txt
- KDVS/doc/_build/html/_sources/doc-api/GO_GOTermTreeManip.txt
- KDVS/doc/_build/html/_sources/doc-api/GO_HGNC.txt
- KDVS/doc/_build/html/_sources/doc-api/GO_annotation.txt
- KDVS/doc/_build/html/_sources/doc-api/GO_subm.txt
- KDVS/doc/_build/html/_sources/doc-api/api.txt
- KDVS/doc/_build/html/_sources/doc-api/config.txt
- KDVS/doc/_build/html/_sources/doc-api/db.txt
- KDVS/doc/_build/html/_sources/doc-api/error.txt
- KDVS/doc/_build/html/_sources/doc-api/execenv.txt
- KDVS/doc/_build/html/_sources/doc-api/metadata.txt
- KDVS/doc/_build/html/_sources/doc-api/provider.txt
- KDVS/doc/_build/html/_sources/doc-api/rint.txt
- KDVS/doc/_build/html/_sources/doc-api/util.txt
- KDVS/doc/_build/html/_sources/doc-gen/
- KDVS/doc/_build/html/_sources/doc-gen/additional.txt
- KDVS/doc/_build/html/_sources/doc-gen/applications.txt
- KDVS/doc/_build/html/_sources/doc-gen/methodology.txt
- KDVS/doc/_build/html/_sources/doc-gen/overview.txt
- KDVS/doc/_build/html/_sources/index.txt
- KDVS/doc/_build/html/_static/
- KDVS/doc/_build/html/_static/ajax-loader.gif
- KDVS/doc/_build/html/_static/basic.css
- KDVS/doc/_build/html/_static/comment-bright.png
- KDVS/doc/_build/html/_static/comment-close.png
- KDVS/doc/_build/html/_static/comment.png
- KDVS/doc/_build/html/_static/default.css
- KDVS/doc/_build/html/_static/doctools.js
- KDVS/doc/_build/html/_static/down-pressed.png
- KDVS/doc/_build/html/_static/down.png
- KDVS/doc/_build/html/_static/file.png
- KDVS/doc/_build/html/_static/jquery.js
- KDVS/doc/_build/html/_static/logos.png
- KDVS/doc/_build/html/_static/minus.png
- KDVS/doc/_build/html/_static/placeholder
- KDVS/doc/_build/html/_static/plus.png
- KDVS/doc/_build/html/_static/pygments.css
- KDVS/doc/_build/html/_static/searchtools.js
- KDVS/doc/_build/html/_static/sidebar.js
- KDVS/doc/_build/html/_static/slipGuru.css
- KDVS/doc/_build/html/_static/underscore.js
- KDVS/doc/_build/html/_static/up-pressed.png
- KDVS/doc/_build/html/_static/up.png
- KDVS/doc/_build/html/_static/websupport.js
- KDVS/doc/_build/html/doc-api/
- KDVS/doc/_build/html/doc-api/GO_GEDM.html
- KDVS/doc/_build/html/doc-api/GO_GOTermTree.html
- KDVS/doc/_build/html/doc-api/GO_GOTermTreeManip.html
- KDVS/doc/_build/html/doc-api/GO_HGNC.html
- KDVS/doc/_build/html/doc-api/GO_annotation.html
- KDVS/doc/_build/html/doc-api/GO_subm.html
- KDVS/doc/_build/html/doc-api/api.html
- KDVS/doc/_build/html/doc-api/config.html
- KDVS/doc/_build/html/doc-api/db.html
- KDVS/doc/_build/html/doc-api/error.html
- KDVS/doc/_build/html/doc-api/execenv.html
- KDVS/doc/_build/html/doc-api/metadata.html
- KDVS/doc/_build/html/doc-api/provider.html
- KDVS/doc/_build/html/doc-api/rint.html
- KDVS/doc/_build/html/doc-api/util.html
- KDVS/doc/_build/html/doc-gen/
- KDVS/doc/_build/html/doc-gen/additional.html
- KDVS/doc/_build/html/doc-gen/applications.html
- KDVS/doc/_build/html/doc-gen/methodology.html
- KDVS/doc/_build/html/doc-gen/overview.html
- KDVS/doc/_build/html/genindex.html
- KDVS/doc/_build/html/index.html
- KDVS/doc/_build/html/np-modindex.html
- KDVS/doc/_build/html/objects.inv
- KDVS/doc/_build/html/py-modindex.html
- KDVS/doc/_build/html/search.html
- KDVS/doc/_build/html/searchindex.js
- KDVS/doc/_static/
- KDVS/doc/_static/placeholder
- KDVS/doc/_templates/
- KDVS/doc/_templates/placeholder
- KDVS/doc/conf.py
- KDVS/doc/doc-api/
- KDVS/doc/doc-api/GO_GEDM.txt
- KDVS/doc/doc-api/GO_GOTermTree.txt
- KDVS/doc/doc-api/GO_GOTermTreeManip.txt
- KDVS/doc/doc-api/GO_HGNC.txt
- KDVS/doc/doc-api/GO_annotation.txt
- KDVS/doc/doc-api/GO_subm.txt
- KDVS/doc/doc-api/api.txt
- KDVS/doc/doc-api/config.txt
- KDVS/doc/doc-api/db.txt
- KDVS/doc/doc-api/error.txt
- KDVS/doc/doc-api/execenv.txt
- KDVS/doc/doc-api/metadata.txt
- KDVS/doc/doc-api/provider.txt
- KDVS/doc/doc-api/rint.txt
- KDVS/doc/doc-api/util.txt
- KDVS/doc/doc-gen/
- KDVS/doc/doc-gen/additional.txt
- KDVS/doc/doc-gen/applications.txt
- KDVS/doc/doc-gen/gdr1.png
- KDVS/doc/doc-gen/gdr2.png
- KDVS/doc/doc-gen/meth-1.png
- KDVS/doc/doc-gen/meth-2.png
- KDVS/doc/doc-gen/meth-3.png
- KDVS/doc/doc-gen/meth-exp-1.png
- KDVS/doc/doc-gen/methodology.txt
- KDVS/doc/doc-gen/overview.txt
- KDVS/doc/doc-gen/post1.png
- KDVS/doc/doc-gen/post2.png
- KDVS/doc/doc-gen/post3.png
- KDVS/doc/doc-gen/post4.png
- KDVS/doc/index.txt
- KDVS/doc/make.bat
- KDVS/doc/slipGURUTheme/
- KDVS/doc/slipGURUTheme/layout.html
- KDVS/doc/slipGURUTheme/static/
- KDVS/doc/slipGURUTheme/static/logos.png
- KDVS/doc/slipGURUTheme/static/slipGuru.css
- KDVS/doc/slipGURUTheme/theme.conf
- KDVS/example.cfg.py
- KDVS/experiment.py
- KDVS/kdvs/
- KDVS/kdvs/__init__.py
- KDVS/kdvs/_version.py
- KDVS/kdvs/config/
- KDVS/kdvs/config/default.cfg.py
- KDVS/kdvs/core/
- KDVS/kdvs/core/GO/
- KDVS/kdvs/core/GO/GEDM.py
- KDVS/kdvs/core/GO/GOTermTree.py
- KDVS/kdvs/core/GO/GOTermTreeManip.py
- KDVS/kdvs/core/GO/HGNC.py
- KDVS/kdvs/core/GO/__init__.py
- KDVS/kdvs/core/GO/annotation.py
- KDVS/kdvs/core/GO/subm.py
- KDVS/kdvs/core/__init__.py
- KDVS/kdvs/core/config.py
- KDVS/kdvs/core/db.py
- KDVS/kdvs/core/error.py
- KDVS/kdvs/core/execenv/
- KDVS/kdvs/core/execenv/__init__.py
- KDVS/kdvs/core/execenv/execenv.py
- KDVS/kdvs/core/execenv/pplus_env.py
- KDVS/kdvs/core/metadata/
- KDVS/kdvs/core/metadata/__init__.py
- KDVS/kdvs/core/metadata/annotation_metadata.py
- KDVS/kdvs/core/metadata/experiment_metadata.py
- KDVS/kdvs/core/metadata/go_metadata.py
- KDVS/kdvs/core/provider.py
- KDVS/kdvs/core/rint.py
- KDVS/kdvs/core/util.py
- KDVS/kdvs/data/
- KDVS/kdvs/data/GO_release/
- KDVS/kdvs/data/GO_release/go_20100110-termdb.rdf-xml.gz
- KDVS/kdvs/data/HGNC/
- KDVS/kdvs/data/HGNC/hgnc-02-03-2011.csv.gz
- KDVS/postprocess.py
- KDVS/pzp_dump.py
- KDVS/utils.py
