# Supplementary material for: Knowledge Driven Variable Selection (KDVS) – a new approach to enrichment analysis of gene signatures obtained from high–throughput data
Source: Source Code Biol Med. 2013 Jan 9;8:2. doi: 10.1186/1751-0473-8-2 (PMC3605163; doi:10.1186/1751-0473-8-2)
Supplement: Additional file 1 — Source code of KDVS. Format: ZIP. It contains the Python source code, the documentation, and the internal data files. [file 1751-0473-8-2-S1.zip › KDVS/README]

Getting Started
---------------

Before using KDVS, you must install PPlus on the machine(s) that will be used to
perform experiments. See the PPlus home page for more details:
http://slipguru.disi.unige.it/Software/PPlus/

Configuring KDVS
----------------

KDVS is ready to use after unzipping to the directory of choice. The individual
applications are executed from command shell.

Performing Experiments
----------------------

Each experiment is performed in 2 stages (> means shell prompt):
    > ./experiment.py -c <path_to_config_file> -l <path_to_log_file>
    > ./postprocess.py <directory>
Help for each script is available with "-h" option:
    > ./experiment.py -h

1. Experiment stage
Experiment stage produces the output directory where all partial data will be
stored. This output directory will be created according to the config file. When
default output directory was requested, then it will be created in the location
of the config file, and its name will be 'result__<date>__<time>'; otherwise
the output directory will be created as specified.
After Experiment stage is finished, data from remote disk are transfered into
this output directory, and are placed in the subdirectory of the name
'<id>_disk_data' (suffix configurable).
The example config file is provided as 'example.cfg.py'.

2. Postprocessing stage
To execute this stage, the output directory from Experiment stage must be given
as parameter. This stage produces output directory 'postprocessing_results' with
its own data. The location of this directory is resolved as follows:
- if <directory> contains subdirectory '<id>_disk_data', the 'postprocessing_results'
  is created inside it
- otherwise, 'postprocessing_results' is created in <directory> directly
