# Supplementary material for: Knowledge Driven Variable Selection (KDVS) – a new approach to enrichment analysis of gene signatures obtained from high–throughput data
Source: Source Code Biol Med. 2013 Jan 9;8:2. doi: 10.1186/1751-0473-8-2 (PMC3605163; doi:10.1186/1751-0473-8-2)
Supplement: Additional file 1 — Source code of KDVS. Format: ZIP. It contains the Python source code, the documentation, and the internal data files. [file 1751-0473-8-2-S1.zip › KDVS/doc/_build/html/_sources/doc-api/execenv.txt]

.. _api_execenv:

:mod:`kdvs.core.execenv`
========================
.. automodule:: kdvs.core.execenv

:mod:`kdvs.core.execenv.execenv`
--------------------------------
.. automodule:: kdvs.core.execenv.execenv

:mod:`kdvs.core.execenv.pplus_env`
----------------------------------
.. automodule:: kdvs.core.execenv.pplus_env
