# Supplementary material for: Knowledge Driven Variable Selection (KDVS) – a new approach to enrichment analysis of gene signatures obtained from high–throughput data
Source: Source Code Biol Med. 2013 Jan 9;8:2. doi: 10.1186/1751-0473-8-2 (PMC3605163; doi:10.1186/1751-0473-8-2)
Supplement: Additional file 1 — Source code of KDVS. Format: ZIP. It contains the Python source code, the documentation, and the internal data files. [file 1751-0473-8-2-S1.zip › KDVS/doc/_build/html/_sources/doc-gen/applications.txt]

.. _applications:

Applications
************

.. _applications_l1l2_experiment:

experiment
==========

Implements the experimental part of prototype framework for devising gene
signatures from microarray data while applying prior knowledge from Gene
Ontology. The framework utilizes regularization approach implemented in L1L2Py,
executed in parallel environment controlled by PPlus.

See :ref:`methodology` for descriptive characteristics of the framework, as
well as for statistical concepts behind it.

It works as standalone command line application, with the following options:

-c CFGFILE                      read configuration from CFGFILE
-t TDIR                         store temporary database(s) in TDIR
-l LOGFILE                      direct log output to LOGFILE (with default log level INFO)
--ignore-default-config         ignore default configuration file
--test-mode                     run in test mode (only fraction of computational jobs will be executed)
--pplus-debug-mode              use PPlus in debug mode (see PPlus integration for details)
--debug                         set log level to DEBUG

Configuration file
++++++++++++++++++

The configuration file is the central resource for ``experiment``. It should
provide all the variables needed to complete the statistical experiment.

Currently, the following variables are recognized:

==============================  ===========  ===========================================
Name                            Type         Description
==============================  ===========  ===========================================
**General**
----------------------------------------------------------------------------------------
task_name                       string       readable description of the experiment;
                                             for information purposes only
**Experiment Input**
----------------------------------------------------------------------------------------
gedm_data_file                  string       path to DSV file that contains normalized
                                             GEDM (gene expression data matrix)
                                             numerical data; the file must be
                                             `row-oriented` (each row contains
                                             expression values for specific probeset
                                             across all samples considered)
annotation_file                 string       path to DSV file that contains annotations
                                             for probesets listed in GEDM
go_namespaces                   tuple        symbols of Gene Ontology namespaces to
                                             consider; possible values: 'BP', 'MF', 'CC'
labels_file                     string/None  path to DSV file containing labels,
                                             or None if not used
**Experiment Output**
----------------------------------------------------------------------------------------
result_dir                      string       path to output directory where the results
                                             will be stored
transfer_disk_data              boolean      transfer all the data from remote disk
                                             after job results are collected
**Experiment Parameters**
----------------------------------------------------------------------------------------
experiment_type                 string       type of l1l2 experiment to execute,
                                             proper error functions will be
                                             determined automatically; to override
                                             default settings, see 'L1L2Py advanced
                                             configuration' section; possible values:
                                             'classification',
                                             'balanced_classification', 'regression'
submatrices_rows_threshold      integer      threshold for number of rows in
                                             submatrices; below this value, RLS/OLS
                                             is used; above this value, full model
                                             selection is used
ridge_regression_option         string       run either RLS or OLS (lambda=0.0);
                                             possible values: 'RLS', 'OLS'; default
                                             is 'OLS'
tau_min_scale                   float        minimum scaling factor for l1l2 tau
tau_max_scale                   float        maximum scaling factor for l1l2 tau
tau_range_type                  string       type of range of l1l2 tau values to be
                                             used; possible values: 'geometric',
                                             'linear'
tau_number                      integer      number of elements for l1l2 tau range
                                             of elements
lambda_min                      float        minimum value for l1l2 lambda
lambda_max                      float        maximum value for l1l2 lambda
lambda_range_type               string       type of range of l1l2 lambda values to
                                             be used; possible values: 'geometric',
                                             'linear'
lambda_number                   integer      number of elements for l1l2 tau range
                                             of elements
lambda_range                    tuple        direct specification of range of l1l2
                                             lambda values; when used, it will
                                             override automatically generated l1l2
                                             lamdba range
mu_scaling_factor_min           float        minimum scaling factor for l1l2 mu
mu_scaling_factor_max           float        maximum scaling factor for l1l2 mu
mu_range_type                   string       type of range of l1l2 mu values to
                                             be used; possible values: 'geometric',
                                             'linear'
mu_number                       integer      number of elements for l1l2 mu range
                                             of elements
external_k                      integer      number of cross validation steps in
                                             external loop of l1l2 model selection
internal_k                      integer      number of cross validation steps in
                                             internal loop of l1l2 model selection
sparse                          boolean      prefer sparsest solution in stage I of
                                             l1l2 model selection; default is False
                                             (exclusive with 'regularized')
regularized                     boolean      prefer most regularized solution in
                                             stage I of l1l2 model selection;
                                             default is True (exclusive with 'sparse')
return_predictions              boolean      for classification type of experiments,
                                             return predicted labels along with
                                             prediction errors; default is True
threshold_error                 float        threshold for l1l2 average test error
                                             calculated for single submatrix; when
                                             below, the experiment results for this
                                             submatrix will be accepted
threshold_frequency             float        threshold for frequency of variables
                                             appearing in nested lists; when below,
                                             the variable will be skipped
ignore_label_val                 integer     value for any labels to be excluded; all
                                             data related to samples associated
                                             with those labels will not be considered

**L1L2Py advanced configuration**
----------------------------------------------------------------------------------------
cv_error_func                   callable     function that calculates cross validation
                                             error in l1l2 stage I according to
                                             requested experiment type; normally it is
                                             selected automatically based on
                                             ``experiment_type``; see example
                                             configuration file for details
error_func                      callable     function that calculates training and
                                             test error in l1l2 stage II according to
                                             requested experiment type; normally it is
                                             selected automatically based on
                                             ``experiment_type``; see example
                                             configuration file for details
                                             in l1l2 experiment; 0 by default
data_normalizer                 callable     function for normalizing numerical matrices
                                             processed during l1l2 experiment; see
                                             example configuration file for details
labels_normalizer               callable     function for normalizing label vectors
                                             processed during classification-type
                                             l1l2 experiment; see example configuration
                                             file for details
**PPlus advanced configuration**
----------------------------------------------------------------------------------------
cfg_filekey                     string       filekey for serialized object that holds
                                             initial experiment configuration; default
                                             is ``CFG``
txt_suffix                      string       name suffix for files that contain
                                             textual representation of certain objects;
                                             default is '.txt'
term2size_filekey               string       filekey for serialized object that holds
                                             term2size mapping (see
                                             :func:`.get_term2size` for details);
                                             default is ``TERM_2_SIZE``
samples_list_filekey            string       filekey for serialized object that holds
                                             the list of all samples as loaded from
                                             GEDM data; default is ``SAMPLES_LIST``
probesets_list_filekey          string       filekey for serialized object that holds
                                             the list of all probesets as loaded from
                                             GEDM data; default is ``PROBESETS_LIST``
labels_ref_filekey              string       filekey for textual representation of
                                             labels as loaded from label data; default
                                             is ``LABELS``
labels_mat_filekey              string       filekey for numerical vector of labels, if
                                             any, used in l1l2 experiment; default is
                                             ``LABELS_MAT``
submatrix_filekey_suffix        string       name suffix for files that contain
                                             submatrix data for associated GO term;
                                             default is ``__`` (two underscores)
submatrix_reading_list_suffix   string       name suffix for serialized objects that
                                             hold lists of GO terms grouped under
                                             specific conditions; default is ``_RL``
probeset2geneid_filekey         string       filekey for serialized object that holds
                                             probeset2geneid mapping (see
                                             :func:`.get_probeset2geneid` for details);
                                             default is ``PROBESET_2_GENEID``
disk_data_suffix                string       directory suffix appended to data directory
                                             transferred from remote disk; default is
                                             ``_disk_data``
transfer_disk_data_logs         boolean      preserve individual job logs when
                                             transferring data directory from remote
                                             disk; default is True
==============================  ===========  ===========================================

Environment
+++++++++++

Overview
--------

``experiment`` uses :class:`.PPlusExecEnv`, configured to share central remote
disk across dedicated group of machines available in local network. The machine
that runs ``experiment`` application is `experiment master`, the remaining
ones are `experiment workers`. Experiment master controls all temporary database(s)
that are created during execution, and collects all remote data.

All time-consuming computations, namely atomic l1l2 experiments, are distributed
as jobs controlled by PPlus, across all the dedicated machines, and results are
transferred to shared remote disk, to common 'experiment directory'. After all jobs are
finished, the content of 'experiment directory' is transferred back to experiment
master. At the end, experiment master machine contains all the results in ``result_dir``
directory.

prepare_env()
-------------

``prepare_env()`` function performs set of the following activities (when
referring to particular environment variable, ``$var_name`` is the value of
variable identified by ``var_name``):

* Process command line arguments and set option values.

* Locate user configuration file.

  The file must be present on experiment master machine filesystem. All output
  data will be located in the directory that contains user config file, e.g. if
  the config file path is ``/usr/local/kdvs/user.cfg``, then all output data and
  all transferred remote data will appear in ``/usr/local/kdvs``. This path is
  available in environment variable ``config_file_path_dir``.

* Evaluate user configuration file and preserve user variables.

* Configure logging facilities according to specification.

  If log file path is not specified, default log path
  ``$config_file_path_dir/l1l2py_experiment.log`` will be used.

* Initialize :class:`.PPlusExecEnv` instance according to specification; PPlus
  connection for storing files on remote disk is available as ``pplus_connection``

* Update environment variable storage with user variables.

* Resolve root output directory.

  If '``:default:``' is specified as value of ``result_dir``, then default
  output directory will be used; the default path has the format:
  ``$config_file_path_dir/result__<day>_<month>_<year>__<hour>_<min>_<sec>/``,
  when date and time components refer to directory creation time. Otherwise,
  specified path is used. This path is stored as ``root_output_path``.

* Resolve database output directory.

  If ``-t TDIR`` command line option was used, ``TDIR`` will be used as directory
  where database files will be created and maintained during ``experiment``
  execution. Otherwise, ``$root_output_path`` is used. This path is stored
  as ``tmpdb_data_dir``.

  .. note::

    This directory must be writable.

* Emit all diagnostic messages collected earlier, before logger instance was
  created.

* Return environment instance.

Actions
+++++++

``experiment`` is composed of the following actions, in add order:

==============================  ==================================================
Name                            Description
==============================  ==================================================
serialize_cfg                   Retrieve current environment variables and
                                serialize them both with :ref:`additional_pzp`
                                protocol and in textual form; if variable value
                                is not picklable (see :mod:`pickle` for details),
                                a representation is serialized that allows the
                                closest reconstruction of original object, as
                                follows:

                                * for module -- (module name, module file path)

                                * for file handle -- file name

                                * for callable -- (function name, function
                                  source code if available)

                                * for class -- (class name, class source code
                                  if available)
configure_tablespaces           Initialize KDVS DB manager (:class:`.KDVSDB`)
                                instance and create main experiment database
create_tables                   * Load all data files listed in configuration
                                  file(s) into experiment database as `raw data
                                  tables`, as follows: ``ANNO``, ``GEDM``,
                                  ``HGNC``, ``LABELS``

                                * Create `derived tables`, effectively performing
                                  local data integration, in order:
                                  ``term2probeset``, ``probeset2gene``
serialize_misc_objects          Create and serialize various utility mappings,
                                both with :ref:`additional_pzp` protocol and in
                                textual form, in order: ``term2size``, samples
                                list, probesets list, labels mapping (if any),
                                labels numerical vector (if any),
                                ``probeset2geneid``
build_rls                       Determine requested subsets of GO terms
                                (dubbed 'reading lists'), based on ``ANNO`` and
                                ``GEDM`` data, as well as chosen strategy, and
                                serialize them, both with :ref:`additional_pzp`
                                protocol and in textual form, in order:
                                ``SIZE_ABOVE``, ``SIZE_BELOW``
generate_submatrices            For every GO term in all reading lists, generate
                                submatrix of original ``GEDM`` data that are
                                associated with it, as well as all ranges of
                                l1l2 parameters dependent on data, put them
                                into meta-object, and serialize it with
                                :ref:`additional_pzp` protocol
process_reading_lists           For all recognized GO namespaces, process all
                                reading lists of GO terms with chosen strategy;
                                the strategy is customized for specific reading
                                list and chosen statistical learning approach,
                                and implemented as private function;
                                see :ref:`methodology_experiment` for
                                more details
transfer_disk_data              After all reading lists are processed, collect
                                dispersed data from remote disk and copy to
                                experiment master's output directory
close_tablespaces               Close all opened databases controlled by KDVS DB
                                manager instance
==============================  ==================================================

.. _applications_l1l2_postprocess:

postprocess
===========

Implements the post-processing part of prototype framework for devising gene
signatures from microarray data while applying prior knowledge from Gene
Ontology. This part may be performed independently on results obtained from
experimental part, since it does not utilize parallel computational environment,
and no time-consuming statistical learning procedures are executed.

See :ref:`methodology` for descriptive characteristics of the framework,
as well as for statistical concepts behind it.

It works as standalone command line application, with the following options:

-r RDIR                  perform postprocessing of experimental data in RDIR
-c CFGFILE               force reading configuration from CFGFILE
-l LOGFILE               direct log output to LOGFILE (with default log level INFO)
--debug                  set log level to DEBUG
--perform-FET            perform Fisher Exact Test on selected nodes (Experimental)
--FET-enrichment-pvalue  enrichment threshold for Fisher Exact Test (Experimental)

.. note::

  In ``-c`` option, `postprocess` accepts as `CFGFILE` only ``.cfg.py``
  configuration script (see :ref:`overview_configuration_file` for details)
  and **not** :ref:`additional_pzp`-serialized object. Because of this limitation,
  after using experimental part of the framework, it is advised to preserve initial
  configuration ``.cfg.py`` script, as well as :ref:`additional_pzp`-serialized
  initial configuration inside output of experimental part (unless re-configured,
  it is saved as ``CFG`` there).

Environment
+++++++++++

``postprocess`` uses :class:`.LoggedExecEnv`.

prepare_env()
-------------

``prepare_env()`` function performs set of the following activities (when
referring to particular environment variable, ``$var_name`` is the value of
variable identified by ``var_name``):

* Process command line arguments and set option values.

* Resolve input directory with the data to be post-processed.

  Check for presence of subdirectory ``<id>_disk_data`` inside given directory.
  If present, then use it as input directory. Otherwise, use given directory.
  This path is stored as ``kdvspp__result_dir``.

* Create output directory where post-processing results will be written.

  The directory ``$kdvspp__result_dir/postprocessing_results`` is created or reused.
  This path is stored as ``kdvspp__final_result_dir``.

* Configure logging facilities according to specification.

  If log file path is not specified, default log path
  ``$kdvspp__final_result_dir/l1l2py_experiment.log`` will be used.

* Initialize :class:`.LoggedExecEnv` instance according to specification.

* If ``-c CFGFILE`` option was used, store ``CFGFILE`` path as ``kdvspp__cfg_file``.

* Return environment instance.

Actions
+++++++

``postprocess`` is composed of the following actions, in add order; see
:ref:`methodology_postprocess` for more details:

=========================================== ==================================================
Name                                        Description
=========================================== ==================================================
read_cfg                                    Unless given with ``-c`` option, try to locate
                                            serialized configuration in input directory
                                            (by default, ``CFG``). When successfully
                                            located, read configuration, either by
                                            deserializing with :ref:`additional_pzp` protocol,
                                            or by :obj:`execfile`. Update environment
                                            variables with variables read from configuration
read_probeset2geneid                        Locate and read serialized object containing
                                            probeset2geneid mapping
                                            (see :func:`.get_probeset2geneid`)
read_rls                                    Locate and read all subsets of GO terms (dubbed
                                            `reading lists`), and associate proper
                                            post-processing strategies (dubbed `handler
                                            functions`) for all of them; handlers are
                                            implemented as private functions
init_global_stat                            Create meta-object that will hold all global
                                            statistics collected across the whole reading
                                            lists, as well as some meta-information as
                                            requested; this object is available as
                                            ``global_stat``
process_rls                                 For all reading lists, execute proper handler
                                            functions that perform submatrix-focused
                                            post-processing part: collect all results from
                                            l1l2, calculate selected variables lists
                                            according to error and frequency thresholds,
                                            plot error surfaces, and calculate various
                                            statistical measurements
process_stats                               For all reading lists, execute proper handler
                                            functions that write result files with data
                                            collected across ranges of selected l1l2
                                            parameters
                                            for more details
produce_unified_term_lists_for_layer        In order to unify some results across different
                                            reading lists for some common values of l1l2
                                            parameters, merge results from requested
                                            `layers`
collect_global_stat                         Collect additional global statistics across
                                            `all` space of GO terms and l1l2 parameters,
                                            currently: histograms of selected and non-selected
                                            variables, and contingency tables for Fisher tests
                                            (**experimental**)
perform_fisher_exact_test                   If requested, perform Fisher exact test across
                                            all accepted results (**experimental**)
perform_false_discovery_rate_adjustment     If requested, perform false discovery rate
                                            adjustment on the results of Fisher exact test
                                            (**experimental**)
filter_fisher_exact_test_by_thr             If requested, perform simple filtering of FDR
                                            results by specified threshold (**experimental**)
process_go_release                          Read RDF-XML release of GO term hierarchy and term
                                            descriptions
write_from_global_stat                      Write any left-over information from
                                            ``global_stat`` as readable text output,
                                            currently: unified term layers, and variable
                                            histograms
serialize_global_stat                       For reference, serialize ``global_stat``
                                            meta-object, both with :ref:`additional_pzp`
                                            protocol and as textual output
finish                                      Currently, emit ending log messages
=========================================== ==================================================

.. _applications_l1l2_vis:

..
	vis
	===

	...to be finished...

.. _applications_l1l2_utils:

utils
+++++

This module contains utility functions both for ``experiment`` and
``postprocess`` applications. It must be available in the same directory
as those applications. The core API may be available either as local or installed
package ``kdvs``.

.. _applications_pzp_dump:

pzp_dump
========

Dumps textual representation of Python object serialized to file with
:ref:`additional_pzp` protocol. The textual representation is created using
:mod:`pprint`.

Usage::

    > python pzp_dump.py /path/to/PZP_OBJ
    Dumping pzp object /path/to/PZP_OBJ as /path/to/PZP_OBJ_T... done
    >
