# Supplementary material for: Knowledge Driven Variable Selection (KDVS) – a new approach to enrichment analysis of gene signatures obtained from high–throughput data
Source: Source Code Biol Med. 2013 Jan 9;8:2. doi: 10.1186/1751-0473-8-2 (PMC3605163; doi:10.1186/1751-0473-8-2)
Supplement: Additional file 1 — Source code of KDVS. Format: ZIP. It contains the Python source code, the documentation, and the internal data files. [file 1751-0473-8-2-S1.zip › KDVS/doc/_build/html/_sources/doc-gen/methodology.txt]

.. _methodology:

Methodology
***********

Overview
++++++++

The task of devising gene signatures from microarray data, while applying prior
knowledge to verify and further enrich them, may be solved in various ways,
regarding the method of utilizing `prior knowledge`.

The classic approach uses feature selection methods independently, to reduce size
of the problem, then applies additional information from prior knowledge
source(s) to verify selected variables in non-statistical terms:

.. figure:: meth-1.png
    :scale: 100
    :alt:   Classic approach to solve the problem of devising gene signatures

    Classic approach to solve the problem of devising gene signatures.

    Any feature selection method may be used and any verification method may be applied.

This approach, while straightforward and elastic, requires careful choice of
feature selection method, based both on kind of data to process, as well as on
execution time, since every such method operates `a priori` on atomic
data sets (that can be very big).

The approach implemented in KDVS reverses the default order of using prior
knowledge, making it more elastic and more flexible in utilizing
different feature selection methods, as well as the usage of prior knowledge
itself:

.. figure:: meth-2.png
    :scale: 100
    :alt:   KDVS approach to solve the problem of devising gene signatures

    KDVS approach to solve the problem of devising gene signatures

    Any feature selection method may be used and any verification method may be applied.

The KDVS approach reduces the necessity of careful choosing the feature
selection technique, by specifying proper `guided data rearrangement` method.
In short, the original data set is partitioned into smaller subsets based on
specific information from prior knowledge source of choice. This step, both
data-- and knowledge--dependent, can be refined by actual users of the data
to better reflect specific relations in prior knowledge.

For instance, expression data associated with specific gene can be coupled with
Gene Ontology terms connected with that gene (with this information coming from
Gene Ontology structural database). Therefore, original expression data set can
be partitioned into subsets associated with Gene Ontology terms, effectively
re--creating GO hierarchy of subsets. Besides producing much smaller datasets
for any feature selection method of choice, it allows further adjusting of even
more specific requirements.

For example, resulting subsets may be further partitioned according to their
physical size, to save computational time by using faster feature selection
technique on smaller ones. On the other hand, Gene Ontology terms themselves
may be associated with KEGG pathways of choice, introducing another hierarchical
level, if devising gene signatures is more focused on specific traits, e.g. in
various cancers, Alzheimer and Parkinson diseases etc, making the final solution
even more enriched.

By convention, the approach was decomposed into two non-overlapping parts:
`experimental` and `post-process`:

.. figure:: meth-3.png
    :scale: 100
    :alt:   Decomposition of KDVS approach

    Decomposition of KDVS approach

.. _methodology_experiment:

Experiment methodology
++++++++++++++++++++++

During experimental part, the following data sets are processed (in `italic`)
and the following computational techniques are used (in **bold**):

.. figure:: meth-exp-1.png
    :scale: 100
    :alt:   Conceptual schema of experimental part

    Conceptual schema of experimental part

Raw data
========

Expression data
@@@@@@@@@@@@@@@

Expression data is produced by biological experiment that involves measurement
of the expression of genes, e.g. one performed on RNA microarrays, or directly
with next-generation sequencing (NGS) machines, or else.

For each biological sample, expression of many genes/sequences is measured
simultaneously, producing list of expression values for all genes/sequences
considered:

============ ===============
<ID>         <SampleID>
============ ===============
<GeneID1>    1.000001
<GeneID2>    3.999990
<GeneID3>    6.000300
...          ...
<CtlSeqID1>  9.999999
<CtlSeqID2>  50.00001
...          ...
============ ===============

After collecting all measurements from all samples, the expression values are
joined into one common matrix, dubbed `gene expression data matrix` (GEDM),
where each row or column contains expression data for specific gene or control
sequence across all samples considered. The matrix is then `normalized` using
well-established approaches available in `BioConductor <http://bioconductor.org>`_
R package.

KDVS Core API (:ref:`api_GO_GEDM`) accepts normalized GEDM in DSV format, where
each row is associated with gene/sequence, hence the GEDM is expected to be
`row-oriented`:

============ =============== =============== =============== =====
<ID>         <SampleID1>     <SampleID2>     <SampleID3>     <...>
============ =============== =============== =============== =====
<GeneID1>    1.00            2.00            3.00            ...
<GeneID2>    4.00            5.00            6.00            ...
<GeneID3>    7.00            8.00            9.00            ...
...          ...             ...             ...             ...
<CtlSeqID1>  10.00           10.10           11.00           ...
<CtlSeqID2>  50.00           49.90           51.00           ...
...          ...             ...             ...             ...
============ =============== =============== =============== =====

For details how actual DSV file with GEDM is parsed, see :ref:`additional_parsing_metadata`.

Annotation data
@@@@@@@@@@@@@@@

KDVS can load and process annotation data, associated with expression data, in the
following formats:

- annotations provided by Affymetrix for their chips in standard format, see
  `Affymetrix Annotation Files <http://www.affymetrix.com/support/technical/annotationfilesmain.affx>`_
  for more details

  + this annotation format is handled by :obj:`~kdvs.core.metadata.annotation_metadata.ANNOFILE_METADATA_AFFY_GPL`
    metadata when loading

- annotations provided for platforms associated with experiments stored in GEO
  (Gene Expression Omnibus) (e.g.
  `GPL96 <http://www.ncbi.nlm.nih.gov/geo/query/acc.cgi?acc=GPL96>`_),
  in full mode (``Download full table...``)

  + this annotation format is handled by :obj:`~kdvs.core.metadata.annotation_metadata.ANNOFILE_METADATA_GEO_GPL`
    metadata when loading

For details how actual files are parsed, see :ref:`additional_parsing_metadata`.

Label information
@@@@@@@@@@@@@@@@@

Information regarding assignment of labels to biological samples is given in
CSV file with the following structure::

    samples,labels
    <sample_name1>,<label_value1>
    <sample_name2>,<label_value2>
    ...
    <sample_nameN>,<label_valueN>

If <label_value> is equal to the value given in ``ignore_label_val`` parameter in
configuration file, then associated sample, and all its data, will be excluded
from all computations. Since expression data is `row-oriented`, excluding samples
equals to skipping certain `columns` in GEDM matrix.

Guided data rearrangement
=========================

Overview
@@@@@@@@

The expression data are associated with specific gene or control sequence.
Excluding control sequences and focusing on established gene names, we can
associate gene names with Gene Ontology terms::

    Gene Ontology term  ->  Gene name   ->  (Expression values)

thus effectively build hierarchy of associated expression values in the form of
submatrices:

.. figure:: gdr1.png
    :scale: 100
    :alt:   Identifier associations and submatrices hierarchy

    Identifier associations and submatrices hierarchy

For each GO term, rows of expression values associated with it (and, in order,
with gene names), are grouped together to form submatrices of expression values.

Each submatrix, associated with GO term, is stored as simple Python dictionary,
with the following keys:

- ``__kdvs__go_namespace`` -- Gene Ontology domain that contain associated GO term 
- ``__kdvs__go_term`` -- short identifier of GO term (i.e. 0000001, **not** GO\:0000001)
- ``__kdvs__samples`` -- list of all samples, as loaded from GEDM (see
  :obj:`~kdvs.core.GO.GEDM.get_GEDM_samples` for more details)
- ``__kdvs__matrix`` -- specific submatrix data, as dictionary of rows of
  expression values, keyed by probeset names (see :obj:`~kdvs.core.GO.GEDM.get_GEDM_rows`
  for more details)
- ``__kdvs__tau_range`` -- dynamically re-calculated range for ``l1l2`` parameter `tau`
- ``__kdvs__mu_range`` -- dynamically re-calculated range for ``l1l2`` parameter `mu`
- ``__kdvs__lambda_range`` -- stored range for ``l1l2`` parameter `lambda`

Each submatrix object is self-contained, that is, all the data needed to perform
computational experiment on it and to post-process the results, are available
with it.

Finally, all submatrix objects are stored individually in :ref:`additional_pzp` format. 

Prior knowledge source
@@@@@@@@@@@@@@@@@@@@@@

The guided rearrangement technique implemented in :ref:`applications_l1l2_experiment`
prototype application uses Gene Ontology RDF-XML release as prior knowledge
source. Currently, term hierarchy for all GO domains, and term names are
extracted from the source. The release is shipped with KDVS (by default, it is
located in ``$KDVS_ROOT/data/GO_release/go_<reldate>-termdb.rdf-xml.gz``, where
``KDVS_ROOT`` is the directory where KDVS is installed), but newer version may be
downloaded `here <http://archive.geneontology.org/latest-termdb/go_daily-termdb.rdf-xml.gz>`_
and replaced manually as needed.

Feature selection/Regression
============================

Overview
@@@@@@@@

To select statistically meaningful features of the dataset that allow to build
good prediction model in supervised learning, one of the `feature selection
<http://en.wikipedia.org/wiki/Feature_selection>`_ techniques is typically used,
to reduce size of the problem. However, in some cases, it is not needed to
perform computationally heavy feature selection for every single dataset
encountered; sometimes it is sufficient to perform simple estimation of
regression model, and accept/reject all features from dataset at once (dependent
on the outcome).

KDVS addresses this problem by dividing submatrices into groups: ``SIZE_ABOVE`` and
``SIZE_BELOW`` (dubbed `reading lists`), based on their physical size (i.e.
number of rows of expression values), as follows:

- if the number of rows of submatrix is greater (>) than the value of parameter
  ``submatrices_rows_threshold`` in configuration file, the submatrix is put
  in ``SIZE_ABOVE`` RL
- if the number of rows of submatrix is lesser or equal (<=) than the value of
  parameter ``submatrices_rows_threshold`` in configuration file, the submatrix
  is put in ``SIZE_BELOW`` RL

For 'smaller' submatrices, there is no need to perform feature selection; a
simple regression will do:

- for bigger submatrices (``SIZE_ABOVE``), ``l1l2`` technique is used
- for smaller submatrices (``SIZE_BELOW``), ``OLS`` technique is used

l1l2
@@@@

``l1l2`` is a feature selection method that utilizes :math:`\ell_1\ell_2` regularization
with double optimization. It is used to select meaningful features in the dataset
according to presented outcome. KDVS uses ``l1l2`` implementation from
`L1L2Py <http://slipguru.disi.unige.it/Research/L1L2Py>`_ package.

.. note::

    This documentation will not deliberate on ``l1l2`` details. See `L1L2Py tutorial
    <http://slipguru1.disi.unige.it/Research/L1L2Py/tutorial.html>`_ to get started,
    and `L1L2Py Algorithms <http://slipguru.disi.unige.it/Research/L1L2Py/algorithms.html>`_
    for more information. For theoretical aspects, consult references therein.

OLS
@@@

``OLS`` (`Ordinary Least Squares <http://en.wikipedia.org/wiki/Ordinary_least_squares>`_)
is a popular method for estimation of linear regression model. KDVS uses more
general implementation of Regularized Least Squares (RLS) from
`L1L2Py <http://slipguru.disi.unige.it/Research/L1L2Py>`_ package, with default
parameters, to perform ``OLS``.

.. note::

    See `L1L2Py Regularization Algorithms
    <http://slipguru.disi.unige.it/Research/L1L2Py/algorithms.html#regularization-algorithms>`_
    for more information.

Input
@@@@@

``OLS`` operates on submatrices directly. ``l1l2``, however, being double
optimization technique with two loops of cross validation, operates on `splits`,
that is, first the original submatrix is split on training and test subset at
random (see `L1L2Py CV utilities
<http://slipguru.disi.unige.it/Research/L1L2Py/tools.html#cross-validation-utilities>`_
for technical details). The number of those 'external' splits is determined by
``external_k`` parameter specified in the configuration file (this parameter
is tunable). Later on, another cross validation is performed, and the number of
those 'internal' splits is determined by ``internal_k`` parameter in the
configuration file (also tunable). 

.. note::

    At this moment, stratified splits are used, since it is not possible for KDVS
    alone to determine balancing of statistical classes when doing classification.

To sum up:

- for ``l1l2``, each 'external' split of submatrix is treated as atomic
  computational process, to be executed right away or in parallel
- for ``OLS``, each model estimation, performed on the whole submatrix, is
  treated as atomic computational process, to be executed right away or in parallel

Output
@@@@@@

In general, ``l1l2`` returns the following for single 'external' split:

- mean CV errors for training and test 'internal' splits,
- calculated optimal values of ``tau`` and ``lambda`` parameters,
- list of models calculated for all ``mu`` values
- list of selected variables for each model

In general, ``OLS`` returns the following for single submatrix:

- prediction error
- predicted model

.. note::

    For more detailed information, see
    `l1l2 specifics <http://slipguru.disi.unige.it/Research/L1L2Py/core.html#complete-model-selection>`_
    and `OLS specifics <http://slipguru.disi.unige.it/Research/L1L2Py/algorithms.html#regularization-algorithms>`_,
    respectively.

Selected features
=================

Overview
@@@@@@@@

When proper feature selection/regression technique is assigned to every submatrix,
and the atomic computational processes are determined, they are distributed
across local network of machines, controlled by PPlus environment:

.. figure:: gdr2.png
    :scale: 100
    :alt:   Computation model of experimental part

    Computation model of experimental part

l1l2
@@@@

The atomic computational process for ``l1l2`` performs as follows:

- extract numerical matrix from submatrix object
- creates 'internal' splits
- performs :mod:`l1l2py.model_selection`
- collects results in output dictionary
- serializes output dictionary in PPlus shared disk space in :ref:`additional_pzp` format

OLS
@@@

The atomic computational process for ``OLS`` performs as follows:

- extract numerical matrix from submatrix object
- performs :mod:`l1l2py.algorithms.ridge_regression`
- collects results in output dictionary
- serializes output dictionary in PPlus shared disk space in :ref:`additional_pzp` format

Summary
=======

After all atomic computational processes are finished, the experimental part
of KDVS framework concludes, and computational results are ready to be
post-processed.

.. _methodology_postprocess:

Post-processing methodology
+++++++++++++++++++++++++++

The post-processing phase can be roughly divided in the following stages:

- collection of `individual results`, where data produced in experimental phase
  is reviewed, partial computational results are collected, and partial lists of
  selected variables are produced
- collection of `global statistics`, where various useful output data is produced,
  such as variable histograms, unified lists of selected variables, etc
- performing additional activities as needed, based on collected individual and
  global results/statistics

|

.. figure:: post1.png
    :scale: 100
    :alt:   Overview of experimental data before post-processing part

    Overview of experimental data before post-processing part

.. figure:: post2.png
    :scale: 100
    :alt:   Overview of post-processing data produced

    Overview of post-processing data produced

.. figure:: post3.png
    :scale: 100
    :alt:   Overview of post-processing data produced for l1l2 results

    Overview of post-processing data produced for l1l2 results

.. figure:: post4.png
    :scale: 100
    :alt:   Overview of post-processing data produced for OLS results

    Overview of post-processing data produced for OLS results

Individual results
==================

Processing of individual results obtained for each submatrix, regardless the
statistical procedure used, comprises of the following steps:

- data review
- error reconstruction
- error threshold verification
- error plotting (if applicable)
- frequency verification (if applicable)

.. note::

    Not all submatrices will pass the error threshold verification step.

First, :ref:`applications_l1l2_postprocess` reads configuration file produced
during experimental phase (either found ``CFG`` or the one provided), and
reconstructs reading lists of submatrices.

Then, depending on particular reading list, it performs the following activities:

- for each submatrix from ``SIZE_ABOVE``:

  + read submatrix object and reconstruct numerical matrix

  + based on ``external_k`` configuration parameter, check if all external
    splits were distributed and if all partial results were retrieved; if not,
    discard the submatrix from further post-processing (**data review**)

  + read all partial results from splits (**error reconstruction**) and
    calculate the following:

    * average error for internal ``l1l2`` splits, for training and test part
    * mean of prediction error, for training and test part
    * standard deviation of prediction error, for training and test part
    * median of prediction error, for test part

  + for all values of ``l1l2`` ``mu`` parameters for that submatrix, compare
    mean of prediction error for test part (``avg_err_ts``) with given threshold
    (specified in ``threshold_error`` configuration parameter):

    * if ``avg_err_ts`` < ``threshold_error`` for particular ``mu`` value,
      record that value as `valid`
    * if ``avg_err_ts`` >= ``threshold_error`` for particular ``mu`` value,
      reject that value

    if at least one ``mu`` value was recorded as `valid`, proceed; otherwise,
    discard the submatrix from further post-processing (**error threshold
    verification**)
    
    the ``avg_err_ts`` values for `valid` mus are stored to be later provided
    as `error estimate` in global results

  + if submatrix has passed error threshold verification step, plot the following
    error surfaces:

    * for average error for internal ``l1l2`` splits (training and test part)
    * for prediction error (training and test part)

  + for every `valid` ``mu`` value recorded, calculate frequency scores for
    selected `features` or `variables`, that is: count the number of appearances
    of particular variable in all nested variable lists produced by ``l1l2``,
    present it as percentage (``freq_perc``), and compare it with given threshold
    (specified in ``threshold_frequency`` configuration parameter):

    * if ``freq_perc`` > ``threshold_frequency`` for particular variable,
      mark that variable as being properly `selected`
    * if ``freq_perc`` <= ``threshold_frequency`` for particular variable,
      mark that variable as being `not selected`

    only `selected` variables (i.e. that appear frequent enough) are reported
    as proper output (**frequency verification**); however, some `global
    statistics` are still collected also for non-selected variables

- for each submatrix from ``SIZE_BELOW``:

  + read submatrix object and reconstruct numerical matrix

  + check if single partial result was retrieved; if not, discard the submatrix
    from further post-processing (**data review**)

  + read partial result (**error reconstruction**)

  + compare single prediction error value (``err``) with given threshold
    (specified in ``threshold_error`` configuration parameter):

    * if ``err`` < ``threshold_error``, accept the submatrix and proceed
    * if ``err`` >= ``threshold_error``, reject the submatrix and discard it
      from further post-processing (**error threshold verification**)

    the ``err`` value is stored to be later provided as `error estimate` in
    global results

  + if submatrix was accepted, all its `features` or `variables` are reported
    as being properly `selected`; otherwise, the variables are reported as
    `not selected`

Individual output
@@@@@@@@@@@@@@@@@

- for each submatrix from ``SIZE_ABOVE``, separated folder is created in
  ``postprocessing_results`` root subdirectory, and the following individual files
  are written there:

  + error surface plot of average error for internal ``l1l2`` splits, both
    for training and test part, versus ``l1l2`` ``lambda`` and ``tau`` parameters

  + box plot of prediction error, for training part, versus ``l1l2`` ``mu``
    parameter

  + box plot of prediction error, for test part, versus ``l1l2`` ``mu``
    parameter

  + for each `valid` ``mu`` value, the `partial list` of selected variables is
    produced, in the following format::

        <mu value> <number of variables(N)>
        <probeset_id1> <gene_name(s)> <entrez_gene_id(s)> <genbank_acc_id> <absolute_frequency_in_%>
        <probeset_id2> <gene_name(s)> <entrez_gene_id(s)> <genbank_acc_id> <absolute_frequency_in_%>
        ...
        <probeset_idN> <gene_name(s)> <entrez_gene_id(s)> <genbank_acc_id> <absolute_frequency_in_%>

    For instance::

        0.023315    12
        223055_s_at XPO5    57510   AF271159    100
        201475_x_at MARS    4141    NM_004990   100
        215208_x_at RPL35A  6165    AK021571    100
        200079_s_at KARS    3735    AF285758    100
        212160_at   XPOT    11260   AI984005    100
        204283_at   FARS2   10667   NM_006567   75
        223076_s_at NSUN2   54888   BC001041    75
        223015_at   EIF2A   83939   AF212241    50
        201139_s_at SSB 6741    NM_003142   50
        202541_at           BF589679    25
        238760_at   YARS    8565    AW452122    25
        201000_at   AARS    16  NM_001605   25

    .. note::

        Entrez Gene IDs and gene names may **not** be available; in that case,
        GenBank Accession ID can be used to identify the sequence.

- for ``SIZE_BELOW``, a folder named ``size_below`` is created in
  ``postprocessing_results`` root subdirectory, and for each submatrix from
  ``SIZE_BELOW``, the following files are written there:

  + the `partial list` of selected variables in the following format::

        <probeset_id1> <gene_name(s)> <entrez_gene_id(s)> <genbank_acc_id>
        <probeset_id2> <gene_name(s)> <entrez_gene_id(s)> <genbank_acc_id>
        ...
        <probeset_idN> <gene_name(s)> <entrez_gene_id(s)> <genbank_acc_id>

    For instance::

        203719_at   ERCC1   2067    NM_001983
        203720_s_at ERCC1   2067    NM_001983
        205395_s_at MRE11A  4361    NM_005590
        208393_s_at RAD50   10111   NM_005732
        209349_at   RAD50   10111   U63139
        211334_at   MRE11A  4361    BC005241
        228131_at   ERCC1   2067    BG111047
        242456_at   MRE11A  4361    AA931565

    .. note::

        Entrez Gene IDs and gene names may **not** be available; in that case,
        GenBank Accession ID can be used to identify the sequence.

Global Statistics
=================

Global statistics are collected over all submatrices and all partial results
collected.

By convention, :ref:`applications_l1l2_postprocess` uses meta dictionaries
to collect information within specified range:

- ``<RL_id>_stats`` -- to collect reading list-wide information; in current
  prototype, ``SIZE_ABOVE_stats`` and ``SIZE_BELOW_stats`` objects are used

- ``global_stat`` -- to collect global-wide information that crosses reading
  list domain

Within the reading list range, the following information is collected:

- reading list itself, in the form of submatrices IDs, for reference
- global list of submatrices that pass `error threshold verification`
- global list of submatrices that do not pass `error threshold verification`
- number of `degrees of freedom` (currently, number of ``mu`` values for
  ``l1l2`` and ``1`` for ``OLS``) for producing unified variables lists

.. _DOF:

  .. note::

      Partial lists of selected variables are often collected regarding the value
      of some parameter; in the KDVS prototype, for example, for ``l1l2`` partial
      lists will differ for different ``mu`` values. To facilitate combining
      the content of partial lists across different reading lists into `unified`
      lists, the idea of `degrees of freedom` (DOF) was introduced, that is:

      + if the content of partial lists depends on range of values of some
        parameters (and in order, separate lists are produced for different
        parameter values), then every parameter value is considered as one
        `degree of freedom`, and is indexed starting from ``0``
      + if partial list does not depend on any parameter, then the single
        `degree of freedom` defaults to ``0``

        For example, if reading list RL1 depends on the following range of
        parameter values::

            0.1, 0.001, 0.000001

        and the second one (RL2) does not depend on anything (i.e. partial list
        is constant), the following holds:

          * the `degrees of freedom` for RL1 are (0.1, 0.001, 0.000001),
            indexed as (0, 1, 2); the DOF number is 3
          * the `degrees of freedom` for RL2 are (0), indexed as (0); the DOF
            number is 1

- for each degree of freedom, the list of submatrices that pass `error
  threshold verification` (for ``l1l2``, for each ``mu`` value, for ``OLS``,
  for value ``0``)

- for ``SIZE_ABOVE``, some additional data regarding errors is collected for
  every submatrix separately to facilitate producing global output data (see
  `Global Output`_ for details)

The following global statistics are collected across all experimental data; some
information may be redundant:

- for every submatrix, and every degree of freedom:

  + total number of variables associated with submatrix
  + number of selected variables
  + list of selected variables IDs
  + list of not selected variables IDs

- for each requested combination of degrees of freedom across different reading
  lists, the `unified variables lists`

.. _DOF merge:

  .. note::

      For instance, for RL1 the following partial lists of selected variables were
      produced::
    
        (V1, V2, V3) for DOF 0.1
        (V4, V5, V6) for DOF 0.001
        (V7, V8, V9) for DOF 0.000001
    
      And for RL2 the following single list was produced::
    
        (W1, W2, W3) for DOF 0
    
      The following unified variable lists may be produced::
    
        (V1, V2, V3, W1, W2, W3) for RL1 DOF 0 and RL2 DOF 0
        (V4, V5, V6, W1, W2, W3) for RL1 DOF 1 and RL2 DOF 0
        (V7, V8, V9, W1, W2, W3) for RL1 DOF 2 and RL2 DOF 0

      Each `DOF`_ merge is done upon explicit request.

- set of variables selected at least once in any submatrix

- set of variables that were never selected anywhere

- for each degree of freedom, set of variables selected at least once in
  submatrices that passed `error threshold verification`

- for each degree of freedom, set of variables never selected in
  submatrices that passed `error threshold verification`

- for each degree of freedom, a full histogram of all selected values across
  submatrices that passed `error threshold verification` (number of selected
  variable appearances across submatrices is counted)

- for each degree of freedom, a full histogram of all not selected values across
  submatrices that passed `error threshold verification` (number of not selected
  variable appearances across submatrices is counted)

- (**experimental**) 2x2 contingency tables for all single submatrices,
  calculated as follows:

  +------------------------------+----------------------------------+
  | Number of selected variables | Number of not selected variables |
  | for particular submatrix     | for particular submatrix         |
  +------------------------------+----------------------------------+
  | Number of variables selected | Number of variables not selected |
  | `outside` particular matrix  | `outside` particular matrix      |
  +------------------------------+----------------------------------+

  Contingency tables are calculated only if performing FET was requested with
  ``--perform-FET`` command line option for ``postprocess`` application.

  See `Fisher Exact Test`_ for more details.

Global Output
@@@@@@@@@@@@@

Currently, the following files are produced:

- for each ``l1l2`` ``mu`` value, the ``SIZE_ABOVE_stats_mu[X]`` CSV file with
  header, that contains the following columns:

  + full GO term ID (i.e. ``GO:0000001``)
  + ``mu`` value `index`
  + mean of test error
  + standard deviation of test error
  + mean of prediction error
  + standard deviation of prediction error
  + median of test error
  + total number of variables associated with the submatrix
  + total number of selected variables associated with the submatrix

  For instance::

    GO term ID,Mu,Mean TS,Std TS,Mean TR,Std TR,Med TS,Tot vars,Sel vars
    GO:0005515,0,0.0595927312902,0.0237055815607,0.0,0.0,0.0624713039486,15035,230
    GO:0046872,0,0.045928030303,0.0265278311133,0.00520912987994,0.00521768678784,0.0606060606061,6596,98
    GO:0008270,0,0.0693583562902,0.033817940487,0.00781221192909,0.00851309206943,0.0625,5250,87
    GO:0003677,0,0.044951467803,0.0161935917425,0.0104182597599,0.00708073456502,0.047881155303,4895,62
    GO:0000166,0,0.0478739812902,0.033404962323,0.013073940168,0.0173600747312,0.049834280303,4479,65

  The terms are associated with submatrices, and are in descending order regarding
  size (starting from the biggest submatrix down to the smallest one; when two
  or more submatrices have the same size, they are written in random).

- for each `DOF merge`_ request, the unified term list ``unified_term_list_[RL1]_[DOF_index_1]_[RL2]_[DOF_index_2]``
  TSV file with header, that contains the following columns:

  + full GO term ID (i.e. ``GO:0000001``)
  + GO term name
  + total number of variables associated with the submatrix
  + total number of selected variables associated with the submatrix
  + an `error estimate` obtained for the submatrix

  For instance::

    GO term ID  GO term name    Tot vars    Sel vars    Error estimate
    GO:0005515  protein binding 5988    43  0.286454475309
    GO:0046872  metal ion binding   1962    258 0.284691358025
    GO:0000166  nucleotide binding  1744    442 0.269992283951
    GO:0003677  DNA binding 1727    393 0.281219135802
    GO:0005524  ATP binding 1362    137 0.251674382716
    GO:0004872  receptor activity   1312    171 0.255177469136

  The terms are associated with submatrices, and are in descending order regarding
  size (starting from the biggest submatrix down to the smallest one; when two
  or more submatrices have the same size, they are written in random).

- depending on the reading list and degrees of freedom, the histograms of
  selected/not selected variables:

  + for ``SIZE_ABOVE`` and ``mu``, ``selected_vars_hist_SIZE_ABOVE_[X]`` and
    ``not_selected_vars_hist_SIZE_ABOVE_[X]`` files (in total ``2*K`` files,
    where ``K`` is the number of different ``mu`` values)
  + for ``SIZE_BELOW``, single ``selected_vars_hist_SIZE_BELOW_0`` file (all
    variables are selected once submatrices from this reading list are passing
    `error threshold verification`, therefore histogram of `not selected` variables
    cannot be compiled for this RL)

  All histogram files have similar format::

    [Selected|Not selected] at least once: [N]    Nodes passing TS error: [P]   Nodes in <GO_namespace(s)>: [R]
    <probeset_id1> <gene_name(s)> <histogram_counter>
    ...
    <probeset_idN> <gene_name(s)> <histogram_counter>

  For instance, for histogram of selected variables::

    Selected at least once: 2636    Nodes passing TS error: 104   Nodes in MF:8663
    208860_s_at ATRX    6
    208859_s_at ATRX    6
    213093_at   PRKCA   6
    201945_at   FURIN   6
    201183_s_at CHD4    6

  And for histogram of not selected variables::

    Not selected at least once: 8881    Nodes passing TS error: 104  Nodes in MF:8663
    208195_at   TTN 8
    213468_at   ERCC2   8
    31861_at    IGHMBP2 7
    205065_at   ENPP1   7
    215980_s_at IGHMBP2 7

  The variables are ordered in decreasing order of histogram counters.

  `Nodes passing TS error` corresponds to the number of submatrices passing
  `error threshold verification` for this ``mu`` value.

  `Nodes in <GO_namespace(s)>` corresponds to the total number of GO terms in
  specified `GO domains <http://www.geneontology.org/GO.doc.shtml#ontologies>`_,
  as read from current GO release (see `Prior knowledge source`_ for technical
  details); GO domains to process are specified in ``go_namespaces`` parameter in
  configuration file

Additional activities (**Experimental**)
========================================

Currently, :ref:`applications_l1l2_postprocess` implements additional level of
statistical verification of results, in the form of Fisher Exact Test
(`FET <http://en.wikipedia.org/wiki/Fisher_exact_test>`_).

.. note::

    This functionality is treated as **unstable** and is **disabled** by default.
    To enable it, specify ``--perform-FET`` command line option when
    starting ``postprocess`` application. `R <http://www.r-project.org/>`_ and
    `rpy2 <http://rpy.sourceforge.net/>`_ must be installed to use it.

    For performing Fisher Exact Test and related statistical procedures, KDVS
    uses R `stats <http://stat.ethz.ch/R-manual/R-devel/library/stats/html/00Index.html>`_
    package. It is accessed through KDVS core API module :mod:`~kdvs.core.rint`,
    a simple wrapper over ``rpy2`` Python to R interface. See
    `rpy2 documentation <http://rpy.sourceforge.net/rpy2/doc-2.1/html/index.html>`_
    for more details.

    The reason for using R ``stats`` was its robustness in handling large
    factorials.

Fisher Exact Test
@@@@@@@@@@@@@@@@@

Based on 2x2 contingency tables calculated for all submatrices, the test statistics
(p-value) is calculated as follows:

  +-----------+--------------------------------+----------------------------------+---------------------+
  |           |                                |                                  | `Totals`            |
  +-----------+--------------------------------+----------------------------------+---------------------+
  |           | Number of selected variables   | Number of not selected variables | `a + b`             |
  |           | for particular submatrix       | for particular submatrix         |                     |
  |           | (**a**)                        | (**b**)                          |                     |
  +-----------+--------------------------------+----------------------------------+---------------------+ 
  |           | Number of variables selected   | Number of variables not selected | `c + d`             |
  |           | `outside` particular submatrix | `outside` particular submatrix   |                     |
  |           | (**c**)                        | (**d**)                          |                     |
  +-----------+--------------------------------+----------------------------------+---------------------+
  | `Totals`  | `a + c`                        | `b + d`                          | `a + b + c + d = n` |
  +-----------+--------------------------------+----------------------------------+---------------------+

.. math::

    p = \frac{{\displaystyle a+b \choose \displaystyle a}{\displaystyle c+d \choose \displaystyle c}}{{\displaystyle n \choose \displaystyle a+c}} = \frac{\displaystyle (a+b)! \displaystyle (c+d)! \displaystyle (a+c)! \displaystyle (b+d)!}{\displaystyle a!b!c!d!n!}

KDVS uses robust `fisher.test <http://stat.ethz.ch/R-manual/R-patched/library/stats/html/fisher.test.html>`_
implementation of Fisher Exact Test to obtain p-value (``p-value``) and odds ratio
(``estimate``), respectively. One p-value and one odds ratio value are assigned
to each submatrix.

Multiple testing correction
@@@@@@@@@@@@@@@@@@@@@@@@@@@

Since many singular FET tests are performed simultaneously, and statistics in
contingency tables depend on each other, there is a need for correcting default
p-values received from `fisher.test <http://stat.ethz.ch/R-manual/R-patched/library/stats/html/fisher.test.html>`_.
KDVS uses `p.adjust <http://stat.ethz.ch/R-manual/R-devel/library/stats/html/p.adjust.html>`_
to do so, with ``fdr`` as default adjustment method.

P-value threshold filtering
@@@@@@@@@@@@@@@@@@@@@@@@@@@

Adjusted p-values are filtered regarding p-value threshold, specified as
``threshold_enrichment_pvalue`` parameter in configuration file, or directly
(currently set as ``0.05`` in :ref:`applications_l1l2_postprocess`), as follows:

- if adjusted p-value < ``threshold_enrichment_pvalue``, the submatrix passes FET
- if adjusted p-value >= ``threshold_enrichment_pvalue``, the submatrix does not
  pass FET

Output
@@@@@@

At this moment, the results are not reported in the global output. However, they
are still available in `global_stat` meta-dictionary.
