# Supplementary material for: Knowledge Driven Variable Selection (KDVS) – a new approach to enrichment analysis of gene signatures obtained from high–throughput data
Source: Source Code Biol Med. 2013 Jan 9;8:2. doi: 10.1186/1751-0473-8-2 (PMC3605163; doi:10.1186/1751-0473-8-2)
Supplement: Additional file 1 — Source code of KDVS. Format: ZIP. It contains the Python source code, the documentation, and the internal data files. [file 1751-0473-8-2-S1.zip › KDVS/doc/_build/html/_sources/index.txt]

.. KDVS documentation master file, created by
   sphinx-quickstart on Thu Jul 21 22:15:27 2011.
   You can adapt this file completely to your liking, but it should at least
   contain the root `toctree` directive.

Knowledge Driven Variable Selection documentation
=================================================

:Release: |version|
:Date: |today|
..
	:Homepage: http://slipguru.disi.unige.it/Research/KDVS/

.. moduleauthor:: Grzegorz Zycinski <grzegorz.zycinski@unige.it>

Knowledge Driven Variable Selection (KDVS) provides experimental integration of
biological high-throughput data and prior biological knowledge, performed
with the help of statistical learning algorithms developed by
`SlipGURU <http://slipguru.disi.unige.it/>`_ group at
Dipartimento di Informatica, Bioingegneria, Robotica ed Ingegneria dei Sistemi
(DIBRIS), Università degli Studi di Genova, Italy.

KDVS is licensed under `GNU General Public License (GPL) version 3 <http://www.gnu.org/licenses/gpl.html>`_.

KDVS requires Python v2.6+, and the following packages:
    - numpy -- tested with v1.5.1
    - matplotlib -- tested with v1.0.1
    - l1l2py -- tested with v1.0.5
For (optional) integration with R, it needs:
    - R -- tested with v2.11.1
    - rpy2 -- tested with v2.2.3

Contents:

.. toctree::
    :maxdepth: 2

    doc-gen/overview.txt
    doc-gen/methodology.txt
    doc-gen/applications.txt
    doc-gen/additional.txt
    doc-api/api.txt

* :ref:`genindex`
* :ref:`modindex`
* :ref:`search`
