# Supplementary material for: Knowledge Driven Variable Selection (KDVS) – a new approach to enrichment analysis of gene signatures obtained from high–throughput data
Source: Source Code Biol Med. 2013 Jan 9;8:2. doi: 10.1186/1751-0473-8-2 (PMC3605163; doi:10.1186/1751-0473-8-2)
Supplement: Additional file 1 — Source code of KDVS. Format: ZIP. It contains the Python source code, the documentation, and the internal data files. [file 1751-0473-8-2-S1.zip › KDVS/doc/_build/html/searchindex.js]

Search.setIndex({objects:{"kdvs.core.execenv.execenv.ExecEnv":{execute:[6,8,1,""],format_action_spec:[6,8,1,""],add_action:[6,8,1,""],clear_actions:[6,8,1,""],del_var:[6,8,1,""],update_vars:[6,8,1,""],add_var:[6,8,1,""],"var":[6,8,1,""],varkeys:[6,8,1,""]},"kdvs.core.rint":{Rimport:[13,7,1,""],R:[13,7,1,""],Robj:[13,7,1,""],Rcall:[13,7,1,""]},"kdvs.core.execenv.execenv":{ExecEnv:[6,9,1,""],LoggedExecEnv:[6,9,1,""]},"kdvs.core.util":{pzp_deserialize:[16,7,1,""],pzp_serialize:[16,7,1,""],quote:[16,7,1,""],sniff_dsv:[16,7,1,""],skip_comment_reader:[16,7,1,""],pzp_deserialize_obj:[16,7,1,""],create_csv_table_st_from_schema:[16,7,1,""],is_metadata:[16,7,1,""],NullOutputStream:[16,9,1,""],pzp_serialize_obj:[16,7,1,""],find_str_in_seq:[16,7,1,""]},"kdvs.core.execenv.pplus_env":{PPlusExecEnv:[6,9,1,""]},"kdvs.core.GO":{GOTermTree:[12,6,1,""],GEDM:[1,6,1,""],subm:[5,6,1,""],GOTermTreeManip:[2,6,1,""],annotation:[19,6,1,""],HGNC:[18,6,1,""]},"kdvs.core.GO.GOTermTreeManip":{collect_subtree_terms:[2,7,1,""],collect_subtree_terms_with_depth:[2,7,1,""],collect_immediate_children:[2,7,1,""],subtree:[2,7,1,""],collect_term_parents:[2,7,1,""]},"kdvs.core.provider":{file_provider:[8,7,1,""],fpGzipFile:[8,9,1,""],db_provider:[8,9,1,""],KDVSMetadata:[8,9,1,""],fpBzip2File:[8,9,1,""],sqlite3_db_provider:[8,9,1,""],sqlite3_provider_cfg:[8,10,1,""]},"kdvs.core.db":{KDVSDB:[4,9,1,""],term2probeset_table:[4,10,1,""],term2probeset_schema:[4,10,1,""],probeset2gene_table:[4,10,1,""],probeset2gene_schema:[4,10,1,""]},"kdvs.core.execenv":{pplus_env:[6,6,1,""],execenv:[6,6,1,""]},"kdvs.core.config":{get_default_R_data_root_path:[15,7,1,""],evaluate_cfg_file:[15,7,1,""],get_default_GO_termdb_release:[15,7,1,""],get_default_vis_data_root_path:[15,7,1,""],get_default_cfg_file_path:[15,7,1,""],get_default_internal_data_root_path:[15,7,1,""]},"kdvs.core.error":{KDVSError:[17,11,1,""],KDVSWarning:[17,11,1,""]},"kdvs.core.GO.subm":{get_labels:[5,7,1,""],get_subm_for_term:[5,7,1,""]},"kdvs.core":{rint:[13,6,1,""],provider:[8,6,1,""],db:[4,6,1,""],execenv:[6,6,1,""],util:[16,6,1,""],error:[17,6,1,""],config:[15,6,1,""],metadata:[11,6,1,""]},"kdvs.core.GO.annotation":{create_term2probeset:[19,7,1,""],get_ns_terms:[19,7,1,""],get_term2size:[19,7,1,""],get_probesets:[19,7,1,""],get_term2probeset:[19,7,1,""]},"kdvs.core.db.KDVSDB":{close:[4,8,1,""],load_csv:[4,8,1,""],copy_table:[4,8,1,""],get_tmpdb_loc:[4,8,1,""],get_tmpdb:[4,8,1,""]},"kdvs.core.GO.GEDM":{get_GEDM_probesets:[1,7,1,""],get_GEDM_rows:[1,7,1,""],get_GEDM_samples:[1,7,1,""]},"kdvs.core.execenv.execenv.LoggedExecEnv":{execute_all:[6,8,1,""]},"kdvs.core.GO.GOTermTree":{parse_go_rdf_xml:[12,7,1,""]},"kdvs.core.GO.HGNC":{get_geneid:[18,7,1,""],get_probeset2geneid:[18,7,1,""],create_probeset2gene:[18,7,1,""]},"kdvs.core.execenv.pplus_env.PPlusExecEnv":{pprint_to_filekey:[6,8,1,""],deserialize_pzp_from_filekey:[6,8,1,""],serialize_pzp_to_filekey:[6,8,1,""],serialize_txt_to_filekey:[6,8,1,""]}},terms:{prefix:[16,12,9],consider:[7,9],pprint:[6,14],rfc2:7,deviat:10,under:[0,14],slowest:8,everi:[10,14,7,2,9],dell:[],affect:1,pzp_serialize_obj:16,vast:[],highest_protocol:9,ctlseqid1:10,ctlseqid2:10,factori:10,vector:14,terabyt:7,verif:[10,9],properti:7,speci:7,lambda_range_typ:14,direct:[15,7,14],second:10,global_stat:[10,14],follow:[0,4,6,9,14,10,18],even:[10,7],supervis:10,add_act:[6,9],"new":[4,6,8,9],metadata:[0,11,3,4,8,9,16,10,7,18,19],serialize_global_stat:14,med:10,subtre:2,dst_tmpdb_id:4,never:10,here:[4,10,6,7,9],path:[8,4,6,9,12,14,15,16],bz2file:8,interpret:[13,9],studi:0,portabl:[7,8],entity_id:9,unig:[],total:[10,6,9],unit:9,plot:[10,14],dna:[10,7],describ:[7,9],"209349_at":10,readi:10,genbank:[10,7,18],call:[2,9],type:[8,11,9,16,14,7],serialize_pzp_to_filekei:6,relat:[1,2,9,14,10,7,18,19],warn:17,evaluate_cfg_fil:[15,9],hold:[10,14],must:[6,8,9,16,14,10,7],join:10,err:10,restor:9,work:14,conceptu:10,aa931565:10,root:[10,2,14],overrid:14,indic:9,peek_lin:16,caution:9,gedm:[0,1,5,14,10,3,18,19],want:9,end:[16,14],quot:[16,9],ordinari:10,how:[10,7,9],env:9,verifi:10,widespread:7,config:[15,0,14,3,9],updat:14,dialect:[7,16,9],recogn:[14,6,9],alzheim:10,after:[10,14,6,7,9],befor:[6,9,10,14,15,7],nucleotid:[10,7],parallel:[10,14,6,9],averag:[10,14],comment_str:16,exclud:[10,14,9],alias:9,maintain:14,environ:[6,9,10,13,14,15],dst_table_nam:4,first:[10,1,7,9],order:[1,5,6,9,14,10,18],oper:[4,10,7,9],over:[10,14,13,9],becaus:14,fifo:6,ighmbp2:10,flexibl:10,mu_numb:14,grzegorz:9,gedm_data_fil:14,ncbi:[],better:10,imp:[],tau_max_scal:14,hidden:7,split:[10,9],ignore_default_cfg:[15,9],them:[4,10,14,7,9],thei:[10,13,9],proce:[10,2],enrich:[10,14],choic:10,get_default_r_data_root_path:15,"228131_at":10,unpickl:9,mrna:7,each:[10,14,12,9],debug:[6,14],mean:[10,7],termdepth:2,go_:10,extract:[10,5,7,9],term2siz:[14,19],network:[10,14,9],deserialize_pzp_from_filekei:6,dsv:[4,11,9,16,14,10,7,18,19],get_gedm_probeset:1,goa:[],varkei:6,content:[0,11,9,16,14,10],adapt:7,quantifi:7,gov:[],linear:[10,14],written:[10,8,14],standard:[10,6,13,7,9],iss:[],substructur:7,filter:[10,1,16,14],iso:[],ism:[],regress:[10,14],isa:[],rang:[10,14],chd4:10,independ:[10,14],necess:10,unlik:7,alreadi:[4,6,18,19,9],wrapper:[10,8],genova:0,m87338:7,ext2go:9,dipartimento:0,sometim:[10,9],tot:10,go_id:9,master:14,namespac:[14,19],tool:7,technic:10,evidence_cod:[],target:7,keyword:[8,6,2],provid:[0,1,2,3,4,5,6,7,8,9,10,11,12,13,14,15,17,18,19],tree:[12,2],rate:14,bf589679:10,is_metadata:16,modern:7,mind:[],raw:[10,14,7,9],val2:9,samples_list:[5,14],db_id_sep:9,loggedexecenv:[6,14],transmit:7,part_of:2,"223076_s_at":10,object:[6,2,4,8,9,16,13,14,10],regular:[10,14,8,9],phase:[10,7],lambda_numb:14,metal:10,doe:[4,10,14,6,9],threshold_enrichment_pvalu:10,bracket:9,size_above_stats_mu:10,section:[14,9],"215208_x_at":10,action_func:[6,9],probe:9,syntax:9,aw452122:10,identifi:[10,14,6,7,9],involv:10,absolut:4,rca:[],configur:[8,4,6,9,10,14,15],rich:9,kegg_db_id:9,ignore_label_v:[10,5,14],folder:10,plate:7,var_tuple4:9,var_tuple2:9,var_tuple3:9,var_tuple1:9,stop:[6,9],filter_fisher_exact_test_by_thr:14,report:10,reconstruct:[10,14],"public":[0,7],septemb:0,result:[5,6,9,13,14,10,7],fail:[6,9],awar:8,term_id:[4,9],discoveri:14,score:10,awai:10,approach:[10,14],accord:[1,4,5,6,8,9,14,10],hashabl:6,howev:[10,7,8,9],probeset2gene_t:4,unk:[],com:[],txt_suffix:14,quoted_str:16,kdvspp__result_dir:14,log_path:6,ontolog:[2,11,9,12,14,10,7],data_norm:14,loader:7,guid:10,annofile_metadata_geo_gpl:[10,9],ak021571:10,selected_vars_hist_size_above_:10,three:9,gb_acc:[4,7,9],much:[10,7,9],term2probeset_schema:4,interest:9,basic:[6,9],"204283_at":10,life:[7,9],pplusexecenv:[6,14],suppress:13,worker:14,ani:[8,2,6,9,1,16,13,14,10,7],child:2,simplevalu:9,gnu:0,zlib:9,pplus_env:6,lesser:10,calcul:[10,14],tau_numb:14,have:[10,9],submatrix:[10,5,14],rpl35a:10,kwarg:[8,6,2],submatric:[10,5,14],vendor:19,arg2_valu:9,sever:[],perform:[0,4,9,14,10,7],make:[10,7,16,8,9],format:[10,14,7,8,9],complex:7,descend:10,complet:[4,14,7,9],fars2:10,nih:[],kegg_ko_prefix:[],evid:[],xmlfilenam:12,hand:10,rais:6,get_probeset:19,refin:10,annotationfilesmain:[],squar:10,scenario:9,thu:10,pzp_serial:[16,9],thi:[4,5,8,9,14,10,7],gzip:8,nulloutputstream:16,left:14,stringent:9,protocol:[14,16,9],just:[7,9],"1007_s_at":7,human:[7,9],collect_global_stat:14,input_obj:16,easi:9,labels_norm:14,els:10,save:[10,14],plasma:7,applic:[10,0,14,7,9],preserv:[14,9],rna:[10,7],cfg_file_path:15,elabor:9,kdvsdata:[18,19],num_csv_metadata:[],measur:[10,7,14],genenam:18,specif:[4,8,9,14,10,7,18,19],arbitrari:7,prepare_env:[14,9],manual:[10,16,9],kdvsmetadata:[19,18,8,16,9],unstabl:10,sqlite3_provider_cfg:8,signal:7,underli:7,www:[18,12],right:10,deal:9,evc_inclusion_excl_iea:[],percentag:10,born:[],intern:[15,10,14],automodul:[],successfulli:14,txt:14,collect:[10,2,14],subclass:9,suffici:10,condit:14,gpl_table_nam:[18,19],operationalerror:8,core:[0,1,2,3,4,5,6,8,9,10,11,12,13,14,15,16,17,18,19],bold:10,uncompress:8,popular:[10,9],fileobj:8,post:[10,0,14],unsaf:9,obj:[6,16],go_term_part_separ:9,surround:16,simul:8,serialize_misc_object:14,produc:[6,8,9,10,13,15,7],"float":14,encod:16,pvalu:14,down:10,subm:[0,3,5],storag:[14,9],accordingli:[7,9],wai:[10,18,9],support:9,avail:[4,6,9,13,14,10,7,19],term2size_filekei:14,reli:9,fraction:14,balanced_classif:14,lowest:9,form:[2,9,13,14,10,7],offer:[7,9],forc:[6,14],entrez_gene_id:[10,7],"true":[4,6,16,13,14,15],maximum:14,url:12,term2probeset:[4,5,14,19],emit:14,classif:[10,14],featur:[10,7],classic:10,"abstract":8,diagnost:[14,6,9],exist:[4,6,2,9],ship:10,check:[10,14,16,9],assembl:7,id_col:1,when:[6,8,9,14,10,7],l1l2:[10,14,9],role:9,test:[10,0,14],node:[10,2,14],stringio:[8,9],consid:[10,14],sql:16,receiv:10,faster:10,nucleu:7,anywher:10,robject:13,ignor:[15,5,8,16,14],time:[10,14,7,8,9],sniffer:9,concept:[14,7,9],snif:16,annofile_metadata_affy_gpl:10,skip:[10,1,14],global:[10,6,13,14],focus:[10,14],computation:[10,9],slipguru:0,row:[1,5,9,14,10,7],hierarch:10,depend:[10,6,8,14],readabl:[14,7,9],environment:7,editori:7,sourc:[4,10,14,7,9],string:[6,2,4,5,8,9,12,13,14,15,16,7,18,19],create_probeset2gen:18,clear_act:6,"208860_s_at":10,term2probeset_t:4,word:9,exact:[10,14],seemingli:9,valuabl:9,level:[6,2,8,9,14,10,7],iter:[1,2,4,5,8,9,6,16,18,19],dic:16,is_a:2,item:6,quick:[],round:9,slower:9,informazion:[],entrez_gene_id_hgnc:[],htp:7,get_probeset2geneid:[18,14],appear:[10,14,9],arg1_valu:9,current:[2,4,8,9,13,14,10,7],annotation_metadata:[11,18,19],deriv:[14,18,19],gener:[0,7,4,8,9,16,14,10,17],rdir:14,genet:[],kdvs_root:10,go_term_std_url_prefix:[],task_nam:14,address:10,locat:[4,10,14,9],along:[14,9],unknown_ev_cod:[],box:10,entrez_id:[4,18],locus_typ:[],throughput:[0,7],regardless:[10,8],annofile_metadata_kegg_ixl:[],submat:5,circumv:9,modul:[10,0,8,14],ipi:[],prefer:14,instal:[10,14],should:[14,8,9],st_mtime:8,wealth:7,memori:9,sake:7,probeset_2_geneid:14,handler:14,go_ns_id:[],capit:9,affx:[],ercc1:10,ercc2:10,visual:15,prototyp:[10,14],db_provid:[1,4,5,8,18,19],prepar:9,focu:9,descriptor:4,can:[10,7,8,9],pplus_debug_mod:6,tabul:[7,9],purpos:[7,14],dst_table_schema:[18,19],internal_k:[10,14],var_valu:9,encapsul:6,stream:[15,7,16,8,9],predict:[10,14],chip:[10,7],topic:[0,7,9],var_list:9,alwai:9,multipl:[4,10],pathwai:[10,7],write:[7,14],actual:10,pure:7,pzp_obj_t:14,map:[1,2,5,9,12,14,18,19],product:7,mar:[10,7],mai:[1,8,9,14,10,7],log_level:6,underscor:14,pass3:9,data:[0,1,4,6,9,10,11,12,14,15,16,7,18,19],practic:7,"200079_s_at":10,explicit:[10,9],inform:[4,6,9,14,10,7],tailor:9,combin:10,callabl:[8,6,2,14],get_default_vis_data_root_path:15,probeset2gene_schema:4,approv:[],ttn:10,still:10,dynam:10,entiti:9,group:[10,0,14,9],platform:[10,7,8],main:[7,14],non:[10,14,7,8,9],lambda_rang:14,ddr1:7,initi:[14,6,9],arbitrary_data_root:4,now:9,read_probeset2geneid:14,term:[2,5,9,12,14,10,19],name:[4,6,9,13,14,10,7,18,19],bioingegneria:0,revers:10,separ:[10,6,7,9],regexp_str:9,compil:10,termtre:2,replac:[4,10,6],arg2:9,hgnc_metadata:18,rl1:10,conting:[10,14],var_dict:9,pplus_connect:[6,14],space:[10,14,9],probeset2gen:[4,18,14],geneid:18,rational:[],correct:[10,9],diseas:[10,7],tag_control_seq:9,org:[18,12],care:10,dof_index_2:10,frequenc:[10,14],probeset:[1,5,14,10,18,19],principl:9,frequent:[10,9],lambda:[10,14],origin:[10,14,8,9],directli:[10,7,13,2,9],rint:[10,0,13,3],arrai:7,parkinson:10,textual:[14,6,7,9],cfgfile:14,open:[6,4,8,9,16,14,7],size:10,given:[1,2,4,8,9,6,16,13,14,10],silent:[4,6,13],convent:[10,9],fpgzipfil:8,sampleid:10,conveni:9,root_nod:2,copi:[4,14],specifi:[10,14,6,8,9],enclos:9,mostli:9,than:10,wide:10,zycinski:9,af285758:10,copy_t:4,balanc:10,were:[10,6],posit:[8,6,2],seri:[7,9],pre:[1,2,4,5,6,8,11,12,13,15,16,17,18,19],analysi:[],"__kdvs__tau_rang":10,argument:[8,6,14,2,9],shtml:[],techniqu:[10,9],nm_001983:10,note:[10,14,1,7,9],take:7,advis:14,ai984005:10,noth:6,transferas:7,begin:[16,9],sure:9,trace:9,normal:[10,14,9],compress:[8,9],exclus:14,pair:9,unified_term_list_:10,homepag:[],gunzip:8,obj_path:16,synonym:[12,2],later:[10,9],quantiti:7,af212241:10,probeset2row:1,threshold:[10,14],probeset_id_col:9,src_table_nam:4,nlm:[],xml:[15,10,12,14],onli:[10,14,8,9],ratio:10,activ:[10,14,7,9],behind:[7,14],dict:[1,2,4,5,8,9,6,12,15,16,18,19],robj:13,"211334_at":10,collect_subtree_term:2,tau_range_typ:14,bg111047:10,variou:[10,11,7,8,14],get:[1,5,9,10,18,19],cannot:10,geo:10,gen:7,requir:[10,0,8],ssb:10,reveal:7,"215980_s_at":10,median:10,ridge_regress:10,where:[4,6,16,14,10,18],summari:10,nucleoplasm:7,"201000_at":10,review:10,label:[10,5,14],comment_prefix:9,enough:[10,9],between:[4,9],"import":[4,9,16,13,7,18,19],across:[10,14,9],spars:14,parent:[12,2],load_csv:4,flow:9,cycl:9,omnibu:10,dump_to_outfil:2,come:[10,7,9],gotermtreemanip:[0,2,3],write_from_global_stat:14,tutori:10,input_object:[16,9],mani:[10,7],among:7,cancer:10,overview:[10,0,14,7,9],disk_data_suffix:14,colon:7,"212160_at":10,robotica:0,amino:7,coupl:10,go_terms_absent_for_prob:9,mark:10,serialize_cfg:14,annofile_metadata_hgnc:[],build_rl:14,valueerror:6,configure_tablespac:14,transfer_disk_data:14,prefix_str:9,spot_id:7,those:[10,14,7,9],"case":[10,7,8,9],outcom:10,exot:[7,9],experiment_metadata:11,henc:10,uncov:7,destin:4,avg_err_t:10,protein:[10,7],config_file_path_dir:14,ridge_regression_opt:14,microarrai:[10,14,7,19],develop:0,cpickl:9,author:[7,9],default_col_typ:16,same:[4,10,14,8,9],label_valu:10,binari:[6,7],subunit:7,hgnc:[0,3,18,14],term_2_siz:[14,9],finish:[10,14],closest:14,nest:[10,14],decompress:[8,9],driven:0,return_predict:14,conn_func:8,extern:[10,14,7,9],appropri:9,without:[4,6,16,9],update_var:[6,9],model:[10,0,14,9],dimension:7,execut:[0,2,6,9,13,14,10],huma1sbu:7,excel:9,actionn:9,aspect:10,bc001041:10,versu:10,except:[4,17,6,9],identif:9,root_output_path:14,earli:9,read:[10,7,16,8,14],action1:9,del_var:6,action2:9,close_tablespac:14,integ:[5,8,16,2,14],either:[10,14,16,9],output:[2,10,16,13,14,15,7],manag:[8,4,6,14,18,19],get_subm_for_term:5,deseri:[6,16,14],"__kdvs__go_namespac":10,"_except_":[],slice:7,"__kdvs__go_term":10,ddr:7,definit:7,skip_comment_read:16,complic:7,refer:[10,14,7,9],submatrices_rows_threshold:[10,14],power:9,gotermtre:[0,12,2,3],mu_scaling_factor_min:14,found:[10,16],regexp:9,"throw":[6,9],earlier:[14,9],central:14,degre:10,"2x2":10,entity_desc:9,probeset2geneid:[18,14],ns_root_nod:[],log:[14,6,9],nsun2:10,overwrit:9,start:10,interfac:10,lot:9,process_stat:14,conclud:10,regard:[10,7,9],jun:9,pzp_deseri:[16,9],possibl:[10,14,6,7,9],"default":[4,8,9,10,14,15,7],prkca:10,exemplar:7,expect:[10,9],freq_perc:10,creat:[4,9,16,14,10,18,19],certain:[10,14],decreas:10,file:[6,2,4,8,9,10,11,12,14,15,16,7],rearrang:10,fill:7,again:9,"213093_at":10,field:9,valid:[10,14,9],igc:[],writabl:14,geometr:14,"__kdvs__sampl":10,igi:[],sequenc:[10,6,16,7,9],lambda_min:14,file_object:8,dsvobj:16,rpy2:[10,0,13],init_global_stat:14,reduc:10,rpkg:13,descript:[14,7,12,9],tricki:7,goe:9,mass:7,represent:[14,6,9],all:[1,2,4,5,6,8,9,10,16,13,14,15,7,19],"213468_at":10,illustr:[],month:14,fpbzip2fil:8,disi:[],disk:[10,14],children:[12,2],"40kda":7,"_rl":14,chain:16,program:8,introduc:[10,9],liter:[1,2,4,5,6,8,11,12,13,15,16,17,18,19],straightforward:10,far:6,util:[0,9,16,14,10,7,3],entrez_gene_id_map:[],mechan:[7,8,9],pplu:[10,0,14,6,9],rad50:10,veri:[10,7,9],process_reading_list:14,termdb:10,list:[10,5,14,2,9],random:10,emul:16,adjust:[10,14],small:6,rl_id:10,biolog:[10,0,7,9],design:9,pass:[10,8,6,2,9],val3:9,further:[10,9],val1:9,what:[7,9],sub:9,excis:7,sum:10,gene_symbol:[4,18,9],version:[10,0],discern:8,option2:9,method:[10,9],option1:9,full:[15,10,7,14],themselv:[10,9],nm_003142:10,term_desc_name_sep:9,valu:[8,5,6,9,1,14,10,7],"_stat":10,search:[0,7],prior:[10,0,14],amount:7,degli:0,action:[14,6,9],curat:[],intermedi:9,filenam:8,famili:7,heurist:9,term_evc:4,establish:[10,8],select:[10,0,14,9],distinct:7,two:[4,10,14,7,9],create_term2probeset:19,autonom:9,codifi:7,more:[10,14,7,13,9],get_label:5,ital:10,labels_ref_filekei:14,particular:[10,14,7,9],known:[7,9],none:[1,4,5,6,8,9,14],hour:14,annotation_fil:14,inv_evidence_cod:[],dei:0,remain:14,final_var:15,learn:[10,0,14,9],def:[2,9],share:[10,14,9],accept:[10,14,2,9],minimum:14,huge:7,divid:[10,7],anoth:[4,10,7,9],spreadsheet:7,reject:10,csv:[10,7,16,9],simpl:[10,14,7,9],action_repr:6,resourc:[14,9],atp:[10,7],reflect:10,config_var:9,"205065_at":10,associ:[1,5,9,14,10,7,19],sistemi:0,ortholog:[],"short":[10,7],"203720_s_at":10,callback:2,help:0,kdvspp__final_result_dir:14,labels_col:[],soon:[],through:[2,6,9,13,10,19],hierarchi:[10,12,2,14],paramet:[1,2,4,5,8,9,10,6,12,13,14,15,16,18,19],u63139:10,dbname:4,labels_mat:14,size_above_stat:10,bypass:9,reldat:10,good:10,"return":[1,2,4,5,8,9,10,6,12,13,14,15,16,18,19],model_select:10,timestamp:8,var_nam:[14,9],framework:[10,14],enpp1:10,bigger:10,document:[10,0,7,9],infer:7,compris:10,genom:[],threshold_error:[10,14],encoded_object:[16,9],output_stream:[15,9],clamp:7,hard:9,idea:[10,0,7],procedur:[10,14],absolute_frequency_in_:10,heavi:[10,9],connect:[10,6,8,14],orient:[10,11,14],termurl:12,ftp:[],publish:7,research:7,print:2,variable_nam:9,advanc:14,differ:[10,14,9],pub:[],error_func:14,reason:10,base:[6,7,4,8,9,16,14,10,17,18,19],put:[10,14],thrown:[4,6,9],omit:8,tmpdb_data_dir:14,assign:[10,12,9],major:9,number:[6,9,16,14,10,7,18],"223055_s_at":10,done:[10,7,14],construct:9,membran:7,gpl:0,guess:9,script:[14,9],interact:7,least:[10,8,9],statement:[7,16,13,9],cfg_filekei:14,molecular:[7,9],go_namespac:[10,14,19],schema:[4,10,16,18,19],adhes:7,option:[0,8,9,10,14,15,7],size_below:[10,14],process_rl:14,part:[10,14,7,9],pars:[0,9,12,10,7,18,19],consult:10,go_terms_separ:9,kind:[10,7],remot:[6,14],remov:6,reus:14,store:[6,9,16,14,10,7],aar:10,rcall:13,comput:[10,14,6,7,9],importr:13,size_abov:[10,14],packag:[10,0,13,14],get_geneid:18,dedic:[14,9],bz2:8,equival:9,self:[10,9],get_gedm_row:[10,1],also:[6,2,4,5,8,9,13,10,7,18,19],append:[16,14],pipelin:[],distribut:[10,14],filesystem:14,kar:10,plai:9,plan:9,alpha:0,clear:6,roughli:[10,7],ext:9,exp:[],locus_type_gen:[],env_cfg:6,find:16,access:[10,18],iep:[],solut:[10,14],templat:9,pzp_deserialize_obj:16,iea:[],std:10,express:[10,14,1,7,9],fastest:8,lamdba:14,"201139_s_at":10,dibri:0,statist:[10,0,14,9],column1:[7,9],column3:[7,9],column2:[7,9],set:[6,2,8,9,14,10,7,19],kdvspp__cfg_file:14,seq:16,decompos:10,bc005241:10,see:[6,2,4,5,8,9,13,14,10,7,18,19],sec:14,sampleid3:10,sampleid1:10,close:[4,14,9],sel:10,analog:9,someth:9,smallest:10,experi:[10,0,14,9],probeset_id:4,signatur:[10,14],syntact:9,numer:[11,2,8,9,14,10,7],complement:[],ingegneria:0,matplotlib:0,solv:10,atrx:10,both:[10,14,7,9],last:9,delimit:7,alon:10,kdvswarn:17,context:[8,13],whole:[6,10,14,1,9],load:[1,5,9,14,10,18],simpli:9,point:9,schedul:6,r_code_str:13,header:[10,7,8],suppli:[],"208195_at":10,labels_metadata:[],dub:[4,10,14],l1l2py:[10,0,14,9],create_t:14,empti:[7,8,9],sqlite3_db_provid:8,get_default_cfg_file_path:[15,9],devis:[10,14,9],strategi:[14,9],execfil:[14,9],gap:7,coordin:6,understand:7,gaf:[],transfer_disk_data_log:14,format_action_spec:6,erron:[],batch:9,"while":[10,14,7,9],unifi:[10,14],abov:14,error:[0,9,14,10,17,3],loop:[10,14],subsect:9,propag:9,key3:9,key2:9,key1:9,readm:[],itself:[10,7,9],"203719_at":10,file_provid:8,mu_range_typ:14,new_variable_nam:9,"1053_at":7,itali:0,sqlite3:[4,8],discoidin:7,furin:10,optim:10,moment:10,temporari:14,user:[10,14,9],robust:10,implement:[10,14,6,9],task:[10,6,9],pickl:[14,9],collect_immediate_children:2,theoret:10,"201475_x_at":10,input:[0,6,9,16,14,10,7],subsequ:9,build:10,probesets_list:14,march:[],transpar:8,big:[10,7],characterist:14,submatrix_reading_list_suffix:14,formal:9,log_nam:6,docutil:[1,2,4,5,6,8,11,12,13,15,16,17,18,19],"208393_s_at":10,whitespac:9,resolv:14,gpl_metadata:[18,19],api:[0,8,9,14,10,7,3],filekei:[6,14],encount:10,often:[10,7,9],creation:14,some:[2,8,9,12,14,10,7],back:[16,14],sampl:[10,5,1,16,14],serialized_obj:16,tablespac:[4,5,1,18,19],not_selected_vars_hist_size_above_:10,scale:14,pep:8,anno:[14,18,19],larg:[10,9],genbank_acc:18,machin:[10,14],evc_inclusion_al:[],run:[14,6,7,9],informatica:0,step:[10,14],kegg_db_entity_id:9,nm_001954:7,most:[14,7,8,9],traceabl:7,"__kdvs__mu_rang":10,sniffed_dialect:16,exc_info:6,ida:[],repair:7,postprocessing_result:[10,14],within:[10,9],gene_nam:10,line_patt_str:9,find_str_in_seq:16,sequence_typ:9,read_rl:14,span:[1,2,4,5,6,8,11,12,13,15,16,17,18,19],dof_index_1:10,ixl:[],fast:9,custom:[14,9],includ:[8,4,6,9,12,13],nm_181471:7,properli:[10,7],decomposit:10,process_go_releas:14,newer:10,atom:[10,14],line:[6,9,16,14,10,7],info:14,row1:[7,9],row2:[7,9],genbank_acc_id:10,fdr:[10,14],execute_al:6,perform_fisher_exact_test:14,similar:[10,9],constant:10,dof:10,parser:9,repres:7,cure:7,probeset_id2:10,kdv:[0,1,2,3,4,5,6,7,8,9,10,11,12,13,14,15,16,17,18,19],probeset_id1:10,annofile_metadata_goa_hsa:[],titl:7,"201945_at":10,schema_compon:16,priori:10,librari:9,probeset_idn:10,produce_unified_term_lists_for_lay:14,"205395_s_at":10,gene_id:9,nm_004990:10,meaning:10,fisher:[10,14],algorithm:[10,0],experiment_typ:14,add_var:[6,9],depth:2,action_spec:6,nm_002914:7,code:[14,6,9],partial:10,bioconductor:10,compact:7,privat:14,elsewher:[],go_metadata:[11,19],l1l2py_experi:14,sent:16,unzip:9,compresslevel:8,electron:7,assai:7,cellular:[7,9],sniff_dsv:16,get_gedm_sampl:[10,1],get_default_go_termdb_releas:15,relev:7,tri:7,perform_false_discovery_rate_adjust:14,stratifi:10,"try":[7,14],smaller:10,cfg:[15,10,14,9],uniqu:[12,9],download:10,acid:7,odd:10,label_value1:10,label_value2:10,kinas:7,compat:16,index:[10,0,9],compar:10,cell:7,experiment:[10,0,14,9],label_valuen:10,len:2,bodi:9,sinc:[10,14,7,9],transmembran:7,remark:7,technolog:7,"223015_at":10,"242456_at":10,rdf:[15,10,12,14],typic:[10,7,9],gene:[1,2,11,9,12,14,10,7,18],honor:5,tau_min_scal:14,r00004:9,appli:[10,14,6,7,9],"boolean":14,get_ns_term:19,from:[6,2,4,8,9,10,16,13,14,15,7,18,19],zip:9,doubl:[10,9],next:[10,7],few:[7,9],fet:[10,14],usr:14,postprocess:[10,0,14],trait:10,factor:[7,14],"__kdvs__matrix":10,trail:9,train:[10,14],"202541_at":10,hsu48705:7,retriev:[6,10,14,1,9],annofile_metadata_ext2go:9,annot:[0,3,11,9,14,10,7,19],gene_symbol_separ:9,proof:[],control:[8,6,9,13,14,10],tau:[10,14],ismetadata:16,process:[0,2,6,9,13,14,10,7],high:[0,7],tag:9,proprietari:7,tab:9,locu:[],ncomseq:16,serial:[10,14,6,16,9],surfac:[10,14],subdirectori:[10,14],triphosphatas:7,"208859_s_at":10,discard:[10,16,9],linkdb:[],"__kdvs__lambda_rang":10,redund:[10,9],entrez:[10,18],physic:[10,7,9],bind:[10,7],counter:10,correspond:[10,7,18,2,9],element:[14,7,9],allow:[10,14,7,8,9],serialize_txt_to_filekei:6,move:4,rimport:13,comma:[7,9],create_csv_table_st_from_schema:[4,16],treat:[10,7,9],chosen:14,infrastructur:9,tsv:[10,7,9],sapien:7,therefor:[10,6,7,9],greater:10,python:[0,8,9,16,14,10],overal:7,dai:14,mention:7,facilit:10,labels_fil:14,kdvserror:17,anyth:10,mode:[10,6,8,14],subset:[10,14],consum:[14,9],meta:[4,10,14],term_n:4,special:[7,9],variabl:[0,2,6,9,10,14,15],matrix:[10,1,14],cv_error_func:14,singular:10,phosphoryl:7,suitabl:8,hardwar:7,matric:14,common:[6,9,16,14,10,7],insid:[14,9],workflow:7,manipul:[1,18,2,19],standalon:14,dictionari:[8,2,6,9,10,1,12,15,16,18,19],releas:[15,0,12,10,14],refseq:7,pzp_dump:[0,14,9],afterward:9,r_package_nam:13,keep:[],"universit\u00e0":0,outsid:[10,6,9],softwar:7,suffix:14,ncbi_geneid_prefix:[],probesets_list_filekei:14,date:[0,7,14],nucleosid:7,facil:14,dump:[14,2,9],"2_0":[],licens:0,system:7,messag:[15,14,13,9],"final":10,tyrosin:7,methodolog:[10,0,7,14],"var":[10,6,9],accompani:7,exactli:9,submatrix_filekey_suffix:14,onc:[10,1,9],richer:7,structur:[10,7,9],charact:7,"201183_s_at":10,sampleid2:10,geneid3:10,geneid2:10,geneid1:10,sample_name1:10,sample_name2:10,arg:[8,6,2],kegg:[10,9],nm_001605:10,coher:9,tabl:[1,4,5,16,14,10,7,18,19],need:[0,1,9,14,10,7],action_func_cal:6,min:14,get_term2probeset:[5,19],which:[1,8,9],tupl:[5,6,9,14,18,19],phenotyp:[],singl:[4,10,14,9],unless:[14,9],labels_mat_filekei:14,sample_namen:10,transcript:7,"class":[1,2,4,5,6,8,10,11,12,13,14,15,16,17,18,19],affymetrix:[10,7],dens:7,request:[2,4,5,6,9,10,16,14,15,18,19],pipe:7,determin:[10,14,9],databas:[4,10,7,14],fact:9,gpl96:10,text:[14,7,16,9],verbos:9,get_term2s:[14,19],new_variable_valu:9,trivial:8,geneontolog:12,dispers:14,manufactur:7,suppos:9,sample_lines_count:16,local:[15,10,14,9],kdvsdb:[4,14,18,19],pass1:9,pass2:9,autom:9,vardict:6,sparsest:14,nm_006567:10,cstringio:9,enabl:[10,6,7,9],organ:[7,9],term_desc:[4,9],integr:[0,7,13,14],partit:10,contain:[1,2,4,5,8,9,10,12,14,15,16,7,18,19],conform:[7,9],knowledg:[10,0,7,14],execenv:[0,6,3,9],elast:10,threshold_frequ:[10,14],stack:9,collect_subtree_terms_with_depth:2,record:[10,7],pattern:16,picklabl:14,uuu:9,state:[6,9],gzipfil:8,db_id:9,parse_go_rdf_xml:12,kei:[10,6,9],af271159:10,itertool:16,size_below_stat:10,job:14,histogram_count:10,addit:[0,2,6,9,14,10,7],sniff:[16,9],nm_005590:10,equal:10,etc:[10,7,9],instanc:[6,4,8,9,16,13,14,10,7,18,19],mu_scaling_factor_max:14,"238760_at":10,pzp_obj:14,comment:[16,9],xpo5:10,"31861_at":10,nm_005732:10,respect:10,rjust:2,compos:[14,7,9],yar:10,compon:[14,7,9],besid:[10,9],selected_vars_hist_size_below_0:10,immedi:[7,2],probeset2geneid_filekei:14,xpot:10,num_dsv_metadata:9,presenc:14,deliber:[10,9],togeth:10,collect_term_par:2,present:[2,5,6,9,12,14,10,7],replic:7,multi:7,plain:[7,9],defin:9,external_k:[10,14],layer:[4,14,13,9],mutant:[],customiz:[],scienz:[],samples_col:[],pzp:[10,0,14,16,9],nm_013994:7,nm_013993:7,scienc:7,mre11a:10,result__:14,cross:[10,8,14],member:8,handl:[7,4,5,8,9,10,11,16,14,15,17],expdb_id:[18,19],difficult:7,http:[18,12],upon:10,effect:[10,14,7,9],ion:[10,7],logfil:14,lambda_max:14,src_tmpdb_id:4,kegg_pathway_prefix:[],well:[2,6,9,14,10,7],exampl:[10,14,7,2,9],command:[10,14],choos:10,usual:[1,7,9],tunabl:10,less:[7,9],obtain:[10,14],go_releas:10,heavili:9,simultan:[10,7],web:7,samples_list_filekei:14,add:[14,6,9],source_db:[5,1,18,19],logger:[14,6,9],introduct:7,match:9,burden:9,recurs:2,desc:[],get_tmpdb:4,like:7,success:9,page:0,therein:[10,9],captur:9,phenomena:7,kda:7,homo:7,"export":7,proper:[9,16,14,10,7,18,19],guarante:9,contig:7,transport:9,u48705:7,lead:9,overlap:10,estim:10,num_tsv_metadata:[],symbol:[14,7,18,9],relpath:15,pprint_to_filekei:6,usag:[10,14],provider_cfg:4,biologi:7,get_default_internal_data_root_path:15,stage:[10,14],about:7,rare:7,tmpdb_id:4,column:[10,1,16,7,9],freedom:10,tdir:14,constructor:8,fals:[1,4,6,9,13,14],"_disk_data":14,disabl:10,own:7,numpi:0,domain:[10,7],automat:[4,16,14],dataset:10,map_sep:9,receptor:[10,7],merg:[15,10,14],transfer:[14,9],hgnc_table_nam:18,arg1:9,biggest:10,result_dir:14,individu:[10,14],"function":[8,2,5,6,9,1,12,14,10,7,18,19],get_tmpdb_loc:4,histogram:[10,14],eas:9,highest:9,count:[10,19],whether:8,spectrometri:7,generate_submatric:14,directori:[4,15,10,14],below:[14,7,9],limit:14,otherwis:[15,10,6,8,14],problem:[10,7],reciproc:9,evalu:[15,14,9],dure:[6,10,16,13,14,15,7],year:14,mtime:8,read_cfg:14,bzip2:8,detail:[6,9,14,10,18,19],eif2a:10,other:[10,7,8,9],bool:[1,4,6,16,13,15],rl2:10,stat:[10,8],fulli:9,shown:[13,9],peptid:7,scientif:7,rule:[6,7,9],portion:[19,18,9],l1l2_postprocess:[]},objtypes:{"0":"py:module","1":"py:function","2":"py:method","3":"py:class","4":"py:data","5":"py:exception","6":"np:module","7":"np:function","8":"np:method","9":"np:class","10":"np:data","11":"np:exception"},titles:["Knowledge Driven Variable Selection documentation","<tt class=\"docutils literal\"><span class=\"pre\">kdvs.core.GO.GEDM</span></tt>","<tt class=\"docutils literal docutils literal\"><span class=\"pre\">kdvs.core.GO.GOTermTreeManip</span></tt>","KDVS API","<tt class=\"docutils literal docutils literal\"><span class=\"pre\">kdvs.core.db</span></tt>","<tt class=\"docutils literal docutils literal\"><span class=\"pre\">kdvs.core.GO.subm</span></tt>","<tt class=\"docutils literal docutils literal\"><span class=\"pre\">kdvs.core.execenv</span></tt>","Overview","<tt class=\"docutils literal docutils literal\"><span class=\"pre\">kdvs.core.provider</span></tt>","Additional topics","Methodology","<tt class=\"docutils literal docutils literal\"><span class=\"pre\">kdvs.core.metadata</span></tt>","<tt class=\"docutils literal docutils literal\"><span class=\"pre\">kdvs.core.GO.GOTermTree</span></tt>","<tt class=\"docutils literal docutils literal\"><span class=\"pre\">kdvs.core.rint</span></tt>","Applications","<tt class=\"docutils literal docutils literal\"><span class=\"pre\">kdvs.core.config</span></tt>","<tt class=\"docutils literal docutils literal\"><span class=\"pre\">kdvs.core.util</span></tt>","<tt class=\"docutils literal docutils literal\"><span class=\"pre\">kdvs.core.error</span></tt>","<tt class=\"docutils literal docutils literal\"><span class=\"pre\">kdvs.core.GO.HGNC</span></tt>","<tt class=\"docutils literal docutils literal\"><span class=\"pre\">kdvs.core.GO.annotation</span></tt>"],objnames:{"0":["py","module","Python module"],"1":["py","function","Python function"],"2":["py","method","Python method"],"3":["py","class","Python class"],"4":["py","data","Python data"],"5":["py","exception","Python exception"],"6":["np","module","Python module"],"7":["np","function","Python function"],"8":["np","method","Python method"],"9":["np","class","Python class"],"10":["np","data","Python data"],"11":["np","exception","Python exception"]},filenames:["index","doc-api/GO_GEDM","doc-api/GO_GOTermTreeManip","doc-api/api","doc-api/db","doc-api/GO_subm","doc-api/execenv","doc-gen/overview","doc-api/provider","doc-gen/additional","doc-gen/methodology","doc-api/metadata","doc-api/GO_GOTermTree","doc-api/rint","doc-gen/applications","doc-api/config","doc-api/util","doc-api/error","doc-api/GO_HGNC","doc-api/GO_annotation"]})
