# Supplementary material for: Knowledge Driven Variable Selection (KDVS) – a new approach to enrichment analysis of gene signatures obtained from high–throughput data
Source: Source Code Biol Med. 2013 Jan 9;8:2. doi: 10.1186/1751-0473-8-2 (PMC3605163; doi:10.1186/1751-0473-8-2)
Supplement: Additional file 1 — Source code of KDVS. Format: ZIP. It contains the Python source code, the documentation, and the internal data files. [file 1751-0473-8-2-S1.zip › KDVS/doc/conf.py]

# -*- coding: utf-8 -*-
#
# KDVS documentation build configuration file, created by
# sphinx-quickstart on Thu Jul 21 22:15:27 2011.
#
# This file is execfile()d with the current directory set to its containing dir.
#
# Note that not all possible configuration values are present in this
# autogenerated file.
#
# All configuration values have a default; values that are commented out
# serve to show the default.

import sys, os

# If extensions (or modules to document with autodoc) are in another directory,
# add these directories to sys.path here. If the directory is relative to the
# documentation root, use os.path.abspath to make it absolute, like shown here.
#sys.path.insert(0, os.path.join(os.path.dirname(__file__), 'sphinxext'))
#sys.path.insert(0, os.path.join(os.path.dirname(__file__), os.path.pardir))
sys.path.insert(0, os.path.abspath('..'))

# -- General configuration -----------------------------------------------------

# If your documentation needs a minimal Sphinx version, state it here.
#needs_sphinx = '1.0'

# Add any Sphinx extension module names here, as strings. They can be extensions
# coming with Sphinx (named 'sphinx.ext.*') or your custom ones.
extensions=[
    'sphinx.ext.autodoc',
    'sphinx.ext.doctest',
    'sphinx.ext.intersphinx',
    'sphinx.ext.autosummary',
#    'sphinx.ext.todo',
#    'sphinx.ext.coverage',
    'sphinx.ext.pngmath',
#    'sphinx.ext.jsmath',
#    'sphinx.ext.ifconfig',
#    'sphinx.ext.viewcode'
    'numpydoc',
    ]

# Add any paths that contain templates here, relative to this directory.
templates_path=['_templates']

# The suffix of source filenames.
source_suffix='.txt'

# The encoding of source files.
#source_encoding = 'utf-8-sig'
source_encoding='utf-8'

# The master toctree document.
master_doc='index'

# General information about the project.
project=u'KDVS'
copyright=u'2010-2012, Grzegorz Zycinski, Salvatore Masecchia, Annalisa Barla'

# The version info for the project you're documenting, acts as replacement for
# |version| and |release|, also used in various other places throughout the
# built documents.
#
# The short X.Y version.
from kdvs import __version__
version=__version__
# The full version, including alpha/beta/rc tags.
release=__version__

# The language for content autogenerated by Sphinx. Refer to documentation
# for a list of supported languages.
#language = None

# There are two options for replacing |today|: either, you set today to some
# non-false value, then it is used:
#today = ''
# Else, today_fmt is used as the format for a strftime call.
#today_fmt = '%B %d, %Y'

# List of patterns, relative to source directory, that match files and
# directories to ignore when looking for source files.
exclude_patterns=['_build', 'slipGURUTheme']

# The reST default role (used for this markup: `text`) to use for all documents.
#default_role = None

# If true, '()' will be appended to :func: etc. cross-reference text.
add_function_parentheses=True

# If true, the current module name will be prepended to all description
# unit titles (such as .. function::).
add_module_names=True

# If true, sectionauthor and moduleauthor directives will be shown in the
# output. They are ignored by default.
#show_authors = False

# The name of the Pygments (syntax highlighting) style to use.
pygments_style='sphinx'

# A list of ignored prefixes for module index sorting.
modindex_common_prefix=['kdvs.']

# -- Options for HTML output ---------------------------------------------------

# The theme to use for HTML and HTML Help pages.  See the documentation for
# a list of builtin themes.
html_theme='slipGURUTheme'

# Theme options are theme-specific and customize the look and feel of a theme
# further.  For a list of options available for each theme, see the
# documentation.
#html_theme_options = {}

# Add any paths that contain custom themes here, relative to this directory.
html_theme_path=['.']

# The name for this set of Sphinx documents.  If None, it defaults to
# "<project> v<release> documentation".
#html_title = None

# A shorter title for the navigation bar.  Default is the same as html_title.
#html_short_title = None

# The name of an image file (relative to this directory) to place at the top
# of the sidebar.
#html_logo = None

# The name of an image file (within the static path) to use as favicon of the
# docs.  This file should be a Windows icon file (.ico) being 16x16 or 32x32
# pixels large.
#html_favicon = None

# Add any paths that contain custom static files (such as style sheets) here,
# relative to this directory. They are copied after the builtin static files,
# so a file named "default.css" will overwrite the builtin "default.css".
html_static_path=['_static']

# If not '', a 'Last updated on:' timestamp is inserted at every page bottom,
# using the given strftime format.
#html_last_updated_fmt = '%b %d, %Y'

# If true, SmartyPants will be used to convert quotes and dashes to
# typographically correct entities.
#html_use_smartypants = True

# Custom sidebar templates, maps document names to template names.
#html_sidebars = {}

# Additional templates that should be rendered to pages, maps page names to
# template names.
#html_additional_pages = {}

# If false, no module index is generated.
#html_domain_indices = True

# If false, no index is generated.
html_use_index=True

# If true, the index is split into individual pages for each letter.
#html_split_index = False

# If true, links to the reST sources are added to the pages.
html_show_sourcelink=False

# If true, "Created using Sphinx" is shown in the HTML footer. Default is True.
#html_show_sphinx = True

# If true, "(C) Copyright ..." is shown in the HTML footer. Default is True.
#html_show_copyright = True

# If true, an OpenSearch description file will be output, and all pages will
# contain a <link> tag referring to it.  The value of this option must be the
# base URL from which the finished HTML is served.
#html_use_opensearch = ''

# This is the file name suffix for HTML files (e.g. ".xhtml").
#html_file_suffix = None

# Output file base name for HTML help builder.
htmlhelp_basename='KDVSdoc'


# -- Options for LaTeX output --------------------------------------------------

# The paper size ('letter' or 'a4').
latex_paper_size='a4'

# The font size ('10pt', '11pt' or '12pt').
#latex_font_size = '10pt'

# Grouping the document tree into LaTeX files. List of tuples
# (source start file, target name, title, author, documentclass [howto/manual]).
latex_documents=[
  ('index', 'KDVS.tex', u'KDVS Documentation',
   u'Grzegorz Zycinski', 'manual'),
]

# The name of an image file (relative to this directory) to place at the top of
# the title page.
#latex_logo = None

# For "manual" documents, if this is true, then toplevel headings are parts,
# not chapters.
#latex_use_parts = False

# If true, show page references after internal links.
#latex_show_pagerefs = False

# If true, show URL addresses after external links.
#latex_show_urls = False

# Additional stuff for the LaTeX preamble.
#latex_preamble = ''

# Documents to append as an appendix to all manuals.
#latex_appendices = []

# If false, no module index is generated.
#latex_domain_indices = True


# -- Options for manual page output --------------------------------------------

# One entry per manual page. List of tuples
# (source start file, name, description, authors, manual section).
man_pages=[
    ('index', 'kdvs', u'KDVS Documentation',
     [u'Grzegorz Zycinski'], 1)
]


# Example configuration for intersphinx: refer to the Python standard library.
intersphinx_mapping={'http://docs.python.org/': None,
                     'http://rpy.sourceforge.net/rpy2/doc-2.1/html': None, }

# ------

autodoc_default_flags=['members', 'show-inheritance']
autoclass_content='both'
autosummary_generated=False
numpydoc_show_class_members=False

## Pngmath should try to align formulas properly
pngmath_use_preview=True
# Pngmath options
pngmath_dvipng_args=['-gamma 1.5', '-D 110', '-bg', 'Transparent']
pngmath_latex_preamble=r'''
\usepackage{amsmath}
\usepackage{amsfonts}
'''
