# Supplementary material for: Knowledge Driven Variable Selection (KDVS) – a new approach to enrichment analysis of gene signatures obtained from high–throughput data
Source: Source Code Biol Med. 2013 Jan 9;8:2. doi: 10.1186/1751-0473-8-2 (PMC3605163; doi:10.1186/1751-0473-8-2)
Supplement: Additional file 1 — Source code of KDVS. Format: ZIP. It contains the Python source code, the documentation, and the internal data files. [file 1751-0473-8-2-S1.zip › KDVS/doc/make.bat]

@ECHO OFF

REM Command file for Sphinx documentation

if "%SPHINXBUILD%" == "" (
	set SPHINXBUILD=C:\Python26\Scripts\sphinx-build.exe
)
set BUILDDIR=_build
set ALLSPHINXOPTS=-d %BUILDDIR%/doctrees %SPHINXOPTS% .
if NOT "%PAPER%" == "" (
	set ALLSPHINXOPTS=-D latex_paper_size=%PAPER% %ALLSPHINXOPTS%
)

if "%1" == "" goto help

if "%1" == "help" (
	:help
	echo.Please use `make ^<target^>` where ^<target^> is one of
	echo.  html       to make standalone HTML files
	echo.  dirhtml    to make HTML files named index.html in directories
	echo.  singlehtml to make a single large HTML file
	echo.  pickle     to make pickle files
	echo.  json       to make JSON files
	echo.  htmlhelp   to make HTML files and a HTML help project
	echo.  qthelp     to make HTML files and a qthelp project
	echo.  devhelp    to make HTML files and a Devhelp project
	echo.  epub       to make an epub
	echo.  latex      to make LaTeX files, you can set PAPER=a4 or PAPER=letter
	echo.  text       to make text files
	echo.  man        to make manual pages
	echo.  changes    to make an overview over all changed/added/deprecated items
	echo.  linkcheck  to check all external links for integrity
	echo.  doctest    to run all doctests embedded in the documentation if enabled
	goto end
)

if "%1" == "clean" (
	for /d %%i in (%BUILDDIR%\*) do rmdir /q /s %%i
	del /q /s %BUILDDIR%\*
	goto end
)

if "%1" == "html" (
	%SPHINXBUILD% -b html %ALLSPHINXOPTS% %BUILDDIR%/html
	if errorlevel 1 exit /b 1
	echo.
	echo.Build finished. The HTML pages are in %BUILDDIR%/html.
	goto end
)

if "%1" == "dirhtml" (
	%SPHINXBUILD% -b dirhtml %ALLSPHINXOPTS% %BUILDDIR%/dirhtml
	if errorlevel 1 exit /b 1
	echo.
	echo.Build finished. The HTML pages are in %BUILDDIR%/dirhtml.
	goto end
)

if "%1" == "singlehtml" (
	%SPHINXBUILD% -b singlehtml %ALLSPHINXOPTS% %BUILDDIR%/singlehtml
	if errorlevel 1 exit /b 1
	echo.
	echo.Build finished. The HTML pages are in %BUILDDIR%/singlehtml.
	goto end
)

if "%1" == "pickle" (
	%SPHINXBUILD% -b pickle %ALLSPHINXOPTS% %BUILDDIR%/pickle
	if errorlevel 1 exit /b 1
	echo.
	echo.Build finished; now you can process the pickle files.
	goto end
)

if "%1" == "json" (
	%SPHINXBUILD% -b json %ALLSPHINXOPTS% %BUILDDIR%/json
	if errorlevel 1 exit /b 1
	echo.
	echo.Build finished; now you can process the JSON files.
	goto end
)

if "%1" == "htmlhelp" (
	%SPHINXBUILD% -b htmlhelp %ALLSPHINXOPTS% %BUILDDIR%/htmlhelp
	if errorlevel 1 exit /b 1
	echo.
	echo.Build finished; now you can run HTML Help Workshop with the ^
.hhp project file in %BUILDDIR%/htmlhelp.
	goto end
)

if "%1" == "qthelp" (
	%SPHINXBUILD% -b qthelp %ALLSPHINXOPTS% %BUILDDIR%/qthelp
	if errorlevel 1 exit /b 1
	echo.
	echo.Build finished; now you can run "qcollectiongenerator" with the ^
.qhcp project file in %BUILDDIR%/qthelp, like this:
	echo.^> qcollectiongenerator %BUILDDIR%\qthelp\SVS.qhcp
	echo.To view the help file:
	echo.^> assistant -collectionFile %BUILDDIR%\qthelp\SVS.ghc
	goto end
)

if "%1" == "devhelp" (
	%SPHINXBUILD% -b devhelp %ALLSPHINXOPTS% %BUILDDIR%/devhelp
	if errorlevel 1 exit /b 1
	echo.
	echo.Build finished.
	goto end
)

if "%1" == "epub" (
	%SPHINXBUILD% -b epub %ALLSPHINXOPTS% %BUILDDIR%/epub
	if errorlevel 1 exit /b 1
	echo.
	echo.Build finished. The epub file is in %BUILDDIR%/epub.
	goto end
)

if "%1" == "latex" (
	%SPHINXBUILD% -b latex %ALLSPHINXOPTS% %BUILDDIR%/latex
	if errorlevel 1 exit /b 1
	echo.
	echo.Build finished; the LaTeX files are in %BUILDDIR%/latex.
	goto end
)

if "%1" == "text" (
	%SPHINXBUILD% -b text %ALLSPHINXOPTS% %BUILDDIR%/text
	if errorlevel 1 exit /b 1
	echo.
	echo.Build finished. The text files are in %BUILDDIR%/text.
	goto end
)

if "%1" == "man" (
	%SPHINXBUILD% -b man %ALLSPHINXOPTS% %BUILDDIR%/man
	if errorlevel 1 exit /b 1
	echo.
	echo.Build finished. The manual pages are in %BUILDDIR%/man.
	goto end
)

if "%1" == "changes" (
	%SPHINXBUILD% -b changes %ALLSPHINXOPTS% %BUILDDIR%/changes
	if errorlevel 1 exit /b 1
	echo.
	echo.The overview file is in %BUILDDIR%/changes.
	goto end
)

if "%1" == "linkcheck" (
	%SPHINXBUILD% -b linkcheck %ALLSPHINXOPTS% %BUILDDIR%/linkcheck
	if errorlevel 1 exit /b 1
	echo.
	echo.Link check complete; look for any errors in the above output ^
or in %BUILDDIR%/linkcheck/output.txt.
	goto end
)

if "%1" == "doctest" (
	%SPHINXBUILD% -b doctest %ALLSPHINXOPTS% %BUILDDIR%/doctest
	if errorlevel 1 exit /b 1
	echo.
	echo.Testing of doctests in the sources finished, look at the ^
results in %BUILDDIR%/doctest/output.txt.
	goto end
)

:end
