# Supplementary material for: Knowledge Driven Variable Selection (KDVS) – a new approach to enrichment analysis of gene signatures obtained from high–throughput data
Source: Source Code Biol Med. 2013 Jan 9;8:2. doi: 10.1186/1751-0473-8-2 (PMC3605163; doi:10.1186/1751-0473-8-2)
Supplement: Additional file 1 — Source code of KDVS. Format: ZIP. It contains the Python source code, the documentation, and the internal data files. [file 1751-0473-8-2-S1.zip › KDVS/example.cfg.py]

# ---- human readable description of the experiment
task_name='Example experiment'

# ------------------ public parameters ------------------

# ---- experiment input

# full path to DSV file containing annotations for GEDM numerical data
annotation_file='/home/user/exp1/annotation.txt'

# full path to DSV file containing GEDM numerical data
gedm_data_file='/home/user/exp1/gedm.csv'

# symbols of GO namespaces to process
go_namespaces='MF',

# full path to DSV file containing labels, or None if not present
labels_file='/home/user/exp1/labels.csv'

# ---- experiment output

# path to output directory where the results will be stored
# ':default:' creates output directory in the location of this file (if possible),
# using the following name schema: 'result_<date>__<time>'
result_dir=':default:'
#result_dir='results'

# if True, then after job results are collected, all the data from remote disk
# will be transfered to the output directory
transfer_disk_data=True

# ---- experiment parameters

# experiment type: 'classification'/'balanced_classification'/'regression'
# proper error functions will be determined automatically
# see l1l2py advanced configuration section below to override default settings
experiment_type='balanced_classification'

# threshold for number of rows in submatrices
# below this value, we run RLS/OLS
# above this value, we run full model selection
submatrices_rows_threshold=32

# are we running RLS or OLS (lambda=0.0)?
# [RLS | OLS] (OLS by default)
ridge_regression_option='OLS'

# additional parameters to determine optimal tau range
tau_min_scale=1./3
tau_max_scale=1./8
tau_range_type='geometric'
tau_number=10

# parameters to determine lambda range for l2 in RLS (stage Ib)
lambda_min=1e-1
lambda_max=1e4
lambda_range_type='geometric'
lambda_number=15
# range may be also specified directly as a tuple of values
# when present, it will be used instead of the automatically generated one
#lambda_range = None

# additional parameters to determine optimal mu range
mu_scaling_factor_min=0.005
mu_scaling_factor_max=1
mu_range_type='geometric'
mu_number=3

# number of cross-validation steps, in external and internal loops of model
# selection, respectively
external_k=4
internal_k=3

# see l1l2py documentation for further details
sparse=True
regularized=False
return_predictions=True

# for generating certain frequencies
threshold_error=0.3
threshold_frequency=0.0

# ignore specified label values; all related samples will be also ignored
# None if to honor all labels
ignore_label_val=0

# ------------------ private parameters ------------------

# ---- l1l2py advanced configuration parameters

import l1l2py

# override default error functions
# the following ones are used by default:
# for performing balanced_classification experiment:
#cv_error_func = l1l2py.tools.balanced_classification_error
#error_func = l1l2py.tools.balanced_classification_error
# for performing classification experiment:
#cv_error_func = l1l2py.tools.classification_error
#error_func = l1l2py.tools.classification_error
# for performing regression experiment:
#cv_error_func = l1l2py.tools.regression_error
#error_func = l1l2py.tools.regression_error

# default data normalization functions
data_normalizer=l1l2py.tools.center
labels_normalizer=None

# ---- advanced parallelization parameters

cfg_filekey='CFG'
txt_suffix='.txt'
term2size_filekey='TERM_2_SIZE'
samples_list_filekey='SAMPLES_LIST'
probesets_list_filekey='PROBESETS_LIST'
labels_ref_filekey='LABELS'
labels_mat_filekey='LABELS_MAT'
submatrix_filekey_suffix='__'
submatrix_reading_list_suffix='_RL'
probeset2geneid_filekey='PROBESET_2_GENEID'

# after disk data directory is transfered to results, it will be suffixed
# with this suffix
disk_data_suffix='_disk_data'
# if True, logs in disk data will be preserved as well when disk data is
# transfered
transfer_disk_data_logs=True
