# Supplementary material for: Knowledge Driven Variable Selection (KDVS) – a new approach to enrichment analysis of gene signatures obtained from high–throughput data
Source: Source Code Biol Med. 2013 Jan 9;8:2. doi: 10.1186/1751-0473-8-2 (PMC3605163; doi:10.1186/1751-0473-8-2)
Supplement: Additional file 1 — Source code of KDVS. Format: ZIP. It contains the Python source code, the documentation, and the internal data files. [file 1751-0473-8-2-S1.zip › KDVS/experiment.py]

#!/usr/bin/env python

r"""
Implements framework for statistical experiments that utilize l1l2py in parallel
environment controlled by PPlus.

Experiment part.
"""

from optparse import OptionParser
from kdvs.core.GO.GEDM import get_GEDM_samples, get_GEDM_probesets, get_GEDM_rows
from kdvs.core.GO.HGNC import create_probeset2gene, get_probeset2geneid
from kdvs.core.GO.annotation import (create_term2probeset, get_term2size,
    get_term2probeset)
from kdvs.core.GO.subm import get_labels
from kdvs.core.config import evaluate_cfg_file
from kdvs.core.db import (KDVSDB, term2probeset_schema, probeset2gene_schema,
    term2probeset_table, probeset2gene_table)
from kdvs.core.error import KDVSError
from kdvs.core.execenv.pplus_env import PPlusExecEnv
from kdvs.core.util import quote, pzp_serialize_obj, pzp_deserialize_obj
from utils import (RotatingFileLogger, _test_dir_writable,
    serialize_txt_to_filekey, _serializable_content, serialize_pzp_to_filekey,
    _determine_lambda_range, _determine_submatrix_metadata,
    _determine_experiment_type, deserialize_pzp_from_filekey, pprint_to_filekey)
import cStringIO
import gc
import os
import shutil

try:
    import l1l2py
except ImportError:
    raise KDVSError('To use functions from this module, \'l1l2py\' is required!')
try:
    import numpy
except ImportError:
    raise KDVSError('To use functions from this module, \'numpy\' is required!')


def prepare_env():
    env_cfg={}
    # ---- process command line arguments
    # NOTE: optparse is deprecated, but since we want to ensure compatibility with
    # Python 2.6+, we still use it here
    desc='Knowledge Driven Variable Selection - experiment part (1)'
    parser=OptionParser(description=desc)
    parser.add_option("-c", "--config-file", action="store", dest="cfg_file",
        help="read configuration from CFGFILE", metavar="CFGFILE")
    parser.add_option("-t", "--tmpdb-data-dir", action="store", dest="tmpdb_data_dir",
        help="store temporary database(s) in TDIR", metavar="TDIR", default=None)
    parser.add_option("-l", "--log-file", action="store", dest="log_path",
        help="direct log output to LOGFILE (with default log level INFO)", metavar="LOGFILE", default=None)
    parser.add_option("--ignore-default-config", action="store_true", dest="ignore_default_cfg",
        help="ignore default configuration (advanced option!)", default=False)
    parser.add_option("--test-mode", action="store_true", dest="test_mode",
        help="run in test mode (only fraction of computational jobs will be executed)",
        default=False)
    parser.add_option("--pplus-debug-mode", action="store_true", dest="pplus_debug_mode",
        help="use pplus in debug mode", default=False)
    parser.add_option("--debug", action="store_true", dest="debug_log",
        help="set log level to DEBUG", default=False)
    # get only options here
    options=parser.parse_args()[0]
    # check primary option
    # user config file
    if not options.cfg_file:
        raise KDVSError('Configuration file not specified! Use -h option for more details.')
    if not os.path.exists(options.cfg_file):
        raise KDVSError('Configuration file %s not available!'%quote(options.cfg_file))
    cfg_root=os.path.split(os.path.abspath(options.cfg_file))[0]
    # ---- process config file
    output_stream=cStringIO.StringIO()
    config_vars=evaluate_cfg_file(options.cfg_file, options.ignore_default_cfg, output_stream)
    # ---- configure logging facilities
    log_name='kdvs'
    if options.log_path is None:
        log_path=os.path.join(cfg_root, 'l1l2py_experiment.log')
    else:
        log_path=os.path.realpath(os.path.abspath(options.log_path))
    import logging
    if options.debug_log is True:
        log_level=logging.DEBUG
    else:
        log_level=logging.INFO
    # primary experiment logger
    logger=RotatingFileLogger(log_name, log_path, log_level)
    # ---- collect environment configuration
    env_cfg['log_name']=log_name
    env_cfg['log_path']=log_path
    env_cfg['log_level']=log_level
    env_cfg['logger']=logger
    env_cfg['pplus_debug_mode']=options.pplus_debug_mode
    # ---- instantiate execution environment
    env=PPlusExecEnv(env_cfg)
    # ---- finish
    # update variables
    env.add_var('test_mode', options.test_mode)
    env.update_vars(config_vars)
    # resolve output directories
    _resolve_output_dirs(env, options)
    # emit lagging log lines
    cfg_log_lines=['[config] %s'%l for l in output_stream.getvalue().splitlines()]
    for l in cfg_log_lines:
        env.logger.info(l)
    output_stream.close()
    # ---- finished
    return env

def _resolve_output_dirs(env, options):
    import datetime
    cfg_path=env.var('config_file_path_dir')
    # resolve main result dir
    result_dir=env.var('result_dir')
    if result_dir==':default:':
        date=datetime.datetime.now().strftime('%d_%m_%Y__%H_%M_%S')
        result_dir=os.path.join(cfg_path, 'result__%s'%date)
    else:
        result_dir=os.path.abspath(os.path.normpath(result_dir))
    if not os.path.exists(result_dir):
        os.mkdir(result_dir)
    env.add_var('root_output_path', result_dir)
    # resolve experiment tablespace directory
    if options.tmpdb_data_dir is None:
        # by default use the directory where the results will be stored
        tmpdb_data_dir=env.var('root_output_path')
    if _test_dir_writable(tmpdb_data_dir):
        # directory resolved correctly
        env.add_var('tmpdb_data_dir', tmpdb_data_dir)

# ----- individual actions

def serialize_cfg(env):
    # serialize configuration variables directly or information needed for recovery
    cfg_filekey=env.var('cfg_filekey')
    vars_dump={}
    for vk in env.varkeys():
        vars_dump[vk]=_serializable_content(env.var(vk))
    # some variables must be excluded manually
    del vars_dump['pplus_connection']
    del vars_dump['logger']
    serialize_pzp_to_filekey(env.pconn, cfg_filekey, vars_dump)
    cfg_txt_filekey=cfg_filekey+env.var('txt_suffix')
    pprint_to_filekey(env.pconn, cfg_txt_filekey, vars_dump)
    env.logger.info('Configuration serialized to %s'%cfg_filekey)

def configure_tablespaces(env):
    # experiment tablespace will be created by default on experiment master machine
    # later on, it will be transfered to remote storage for reference
    tmpdb_data_dir=env.var('tmpdb_data_dir')
    # initialize kdvsdb manager and store its reference
    kdvsdata=KDVSDB(arbitrary_data_root=tmpdb_data_dir)
    env.logger.info('KDVSDB initialized successfully, tablespace available in %s'%tmpdb_data_dir)
    env.add_var('kdvsdata', kdvsdata)
    env.logger.info('Experiment tablespace set as %s'%(quote(env.var('exp_tmpdb_id'))))

def close_tablespaces(env):
    env.var('kdvsdata').close()
    env.logger.info('KDVSDB closed successfully')

def create_tables(env):
    # read variables
    kdvsdata=env.var('kdvsdata')
    exp_tmpdb_id=env.var('exp_tmpdb_id')
    annotation_file=env.var('annotation_file')
    gedm_data_file=env.var('gedm_data_file')
    try:
        labels_file=env.var('labels_file')
    except KeyError:
        labels_file=None
    env.logger.info('Creating DSV tables started')
    # load vendor-specific annotations
    anno_table=env.var('anno_table')
    anno_descriptor=env.var('anno_descriptor')
    # set correct file name
    anno_descriptor[0]=annotation_file
    kdvsdata.load_csv(exp_tmpdb_id, anno_descriptor)
    env.logger.info('Loaded %s into %s as %s'%(annotation_file, exp_tmpdb_id, anno_table))
    # load GEDM
    gedm_table=env.var('gedm_table')
    gedm_descriptor=env.var('gedm_descriptor')
    # set correct file name
    gedm_descriptor[0]=gedm_data_file
    kdvsdata.load_csv(exp_tmpdb_id, gedm_descriptor)
    env.logger.info('Loaded %s into %s as %s'%(gedm_data_file, exp_tmpdb_id, gedm_table))
    # load HGNC
    hgnc_table=env.var('hgnc_table')
    hgnc_descriptor=env.var('hgnc_descriptor')
    kdvsdata.load_csv(exp_tmpdb_id, hgnc_descriptor)
    env.logger.info('Loaded %s into %s as %s'%(env.var('hgnc_file'), exp_tmpdb_id, hgnc_table))
    # load LABELS if present
    if labels_file is not None:
        labels_table=env.var('labels_table')
        labels_descriptor=env.var('labels_descriptor')
        # set correct file name
        labels_descriptor[0]=labels_file
        kdvsdata.load_csv(exp_tmpdb_id, labels_descriptor)
        env.logger.info('Loaded %s into %s as %s'%(labels_file, exp_tmpdb_id, labels_table))
    env.logger.info('Creating DSV tables finished')
    # create derived mapping tables if any
    env.logger.info('Creating derived tables started')
    # get proper metadata
    gpl_metadata=anno_descriptor[2]
    hgnc_metadata=hgnc_descriptor[2]
    # create tables
    create_term2probeset(kdvsdata, exp_tmpdb_id, anno_table, term2probeset_schema, gpl_metadata)
    env.logger.info('Created %s in %s'%(term2probeset_table, exp_tmpdb_id))
    create_probeset2gene(kdvsdata, exp_tmpdb_id, hgnc_table, anno_table, probeset2gene_schema, gpl_metadata, hgnc_metadata)
    env.logger.info('Created %s in %s'%(probeset2gene_table, exp_tmpdb_id))
    #
    env.logger.info('Creating derived tables finished')

def serialize_misc_objects(env):
    exp_db=env.var('kdvsdata').get_tmpdb(env.var('exp_tmpdb_id'))
    txt_suffix=env.var('txt_suffix')
    # ---- get term2size and store as plain text
    term2size_filekey=env.var('term2size_filekey')
    term2size={}
    lines=[]
    for ns in env.var('go_namespaces'):
        t2s=get_term2size(exp_db, ns)
        t2s_lines=["%s\t%s\n"%(t[0], t[1]) for t in t2s]
        t2s_lines.insert(0, "%s\n"%ns)
        lines.extend(t2s_lines)
        # store also the mapping for reference
        term2size[ns]=list(t2s)
    term2size_filekey=term2size_filekey+txt_suffix
    serialize_txt_to_filekey(env.pconn, term2size_filekey, lines)
    env.logger.info('term2size serialized as %s'%term2size_filekey)
    env.add_var('term2size', term2size)
    # ---- get samples list and store as plain text
    samples_list_filekey=env.var('samples_list_filekey')
    gedm_samples=get_GEDM_samples(exp_db, id_col=False)
    lines=["%s\n"%s for s in gedm_samples]
    samples_list_filekey=samples_list_filekey+txt_suffix
    serialize_txt_to_filekey(env.pconn, samples_list_filekey, lines)
    env.logger.info('GEDM samples list serialized as %s'%samples_list_filekey)
    env.add_var('gedm_samples_list', gedm_samples)
    # ---- get probesets and store as plain text
    probesets_list_filekey=env.var('probesets_list_filekey')
    probesets=get_GEDM_probesets(exp_db)
    lines=["%s\n"%p for p in probesets]
    probesets_list_filekey=probesets_list_filekey+txt_suffix
    serialize_txt_to_filekey(env.pconn, probesets_list_filekey, lines)
    env.logger.info('Probesets list serialized as %s'%probesets_list_filekey)
    env.add_var('probesets_list', probesets)
    # ---- get labels and store both as plain text for reference and numerical vector
    labels_ref_filekey=env.var('labels_ref_filekey')
    labels_mat_filekey=env.var('labels_mat_filekey')
    # ignored labels if any
    ignore_label_val=str(env.var('ignore_label_val'))
    # get labels regarding samples list extracted earlier
    labels=get_labels(exp_db, gedm_samples, ignore_label_val)
    lines=["%s\t%s\n"%(l[0], l[1]) for l in labels]
    labels_ref_filekey=labels_ref_filekey+txt_suffix
    serialize_txt_to_filekey(env.pconn, labels_ref_filekey, lines)
    env.logger.info('Labels reference serialized as %s'%labels_ref_filekey)
    env.add_var('labels', labels)
    # get labels numerical vector
    labels_vals=[int(l[1]) for l in labels]
    labels_num=numpy.array(labels_vals)
    serialize_pzp_to_filekey(env.pconn, labels_mat_filekey, labels_num)
    env.logger.info('Labels vector serialized as %s (%d elements found)'%(labels_mat_filekey, len(labels_num)))
    env.add_var('labels_num', labels_num)
    # store also used samples list
    used_samples=[l[0] for l in labels]
    env.add_var('samples_list', used_samples)
    # ---- get probeset2geneid and store it
    probeset2geneid=get_probeset2geneid(exp_db)
    probeset2geneid_filekey=env.var('probeset2geneid_filekey')
    serialize_pzp_to_filekey(env.pconn, probeset2geneid_filekey, probeset2geneid)
    probeset2geneid_txt_filekey=probeset2geneid_filekey+txt_suffix
    pprint_to_filekey(env.pconn, probeset2geneid_txt_filekey, probeset2geneid)
    env.logger.info('probeset2geneid serialized as %s'%(probeset2geneid_filekey))

def build_rls(env):
    submatrices_rows_threshold=env.var('submatrices_rows_threshold')
    submatrix_filekey_suffix=env.var('submatrix_filekey_suffix')
    submatrix_reading_list_suffix=env.var('submatrix_reading_list_suffix')
    txt_suffix=env.var('txt_suffix')
    # ---- build SIZE_*
    rls={}
    crit_above='SIZE_ABOVE'
    above=[]
    crit_below='SIZE_BELOW'
    below=[]
    for ns in env.var('go_namespaces'):
        rls[ns]={}
        for term, size in env.var('term2size')[ns]:
            if int(size)<=submatrices_rows_threshold:
                below.append((term+submatrix_filekey_suffix, size))
            else:
                above.append((term+submatrix_filekey_suffix, size))
        rls[ns][crit_above]=above
        rls[ns][crit_below]=below
    env.add_var('rls', rls)
    # ---- serialize RLs
    crit_above_filekey=crit_above+submatrix_reading_list_suffix
    crit_above_txt_filekey=crit_above+submatrix_reading_list_suffix+txt_suffix
    above_lines=["%s\t%s\n"%(t[0], t[1]) for t in above]
    above_lines.insert(0, "%s\n"%(len(above)))
    serialize_txt_to_filekey(env.pconn, crit_above_txt_filekey, above_lines)
    serialize_pzp_to_filekey(env.pconn, crit_above_filekey, above)
    env.logger.info('Serialized %s as %s (%d elements processed)'%(
                            crit_above, crit_above_txt_filekey, len(above)))
    crit_below_filekey=crit_below+submatrix_reading_list_suffix
    crit_below_txt_filekey=crit_below+submatrix_reading_list_suffix+txt_suffix
    below_lines=["%s\t%s\n"%(t[0], t[1]) for t in below]
    below_lines.insert(0, "%s\n"%(len(below)))
    serialize_txt_to_filekey(env.pconn, crit_below_txt_filekey, below_lines)
    serialize_pzp_to_filekey(env.pconn, crit_below_filekey, below)
    env.logger.info('Serialized %s as %s (%d elements processed)'%(
                            crit_below, crit_below_txt_filekey, len(below)))

def generate_submatrices(env):
    exp_db=env.var('kdvsdata').get_tmpdb(env.var('exp_tmpdb_id'))
    submatrix_filekey_suffix=env.var('submatrix_filekey_suffix')
    samples=env.var('samples_list')
    # at this point we can generate lambda parameter range for storing later
    _determine_lambda_range(env)
    submatrices_keys={}
    # process all namespaces
    cnt=0
    for ns in env.var('go_namespaces'):
        # get list of terms as processed earlier
        terms=[t[0] for t in env.var('term2size')[ns]]
        env.logger.info('Generating submatrices for %s started, %d terms found'%(ns, len(terms)))
        # get term2probeset mapping
        term2probeset=get_term2probeset(exp_db, ns)
        total_subm=len(term2probeset.keys())
        env.logger.info('term2probeset for %s obtained, %d elements found'%(ns, total_subm))
        submatrix_dict={}
        submatrices_keys[ns]=[]
        for term in terms:
            probesets=term2probeset[term]
            rows=get_GEDM_rows(exp_db, probesets, samples)
            # form submatrix meta object
            submatrix_dict['__kdvs__go_namespace']=ns
            submatrix_dict['__kdvs__go_term']=term
            submatrix_dict['__kdvs__samples']=list(samples)
            submatrix_dict['__kdvs__matrix']=dict(rows)
            # create new filekey
            submatrix_filekey=term+submatrix_filekey_suffix
            submatrices_keys[ns].append(submatrix_filekey)
            # at this point we can create various metadata associated
            # with submatrix and update the meta object accordingly
            _determine_submatrix_metadata(env, submatrix_filekey, submatrix_dict)
            # write pzp
            serialize_pzp_to_filekey(env.pconn, submatrix_filekey, submatrix_dict)
            cnt+=1
            env.logger.info('Serialized meta object (%d of %d) as %s'%(cnt, total_subm, submatrix_filekey))
            # clean already serialized data
            submatrix_dict={}
            rows={}
            # clean as much as possible now
            gc.collect()
    env.add_var('submatrices_keys', submatrices_keys)
    env.logger.info('Generating submatrices finished, %d serialized'%cnt)

def process_reading_lists(env):
    for ns in env.var('go_namespaces'):
        env._process_rl('SIZE_ABOVE', ns, _perform_l1l2_experiment)
        env._process_rl('SIZE_BELOW', ns, _perform_ls_experiment)
        _collect_job_results(env, ns)

def transfer_disk_data(env):
    if env.var('transfer_disk_data'):
        # locate remote directory and suffix it properly
        src_path=env.pconn.disk_path
        dst_path=os.path.join(env.var('root_output_path'),
                os.path.basename(src_path)+env.var('disk_data_suffix'))
        env.logger.info('Transfer of disk data started from %s'%src_path)
        shutil.copytree(src_path, dst_path)
        if not env.var('transfer_disk_data_logs'):
            logs_path=os.path.join(dst_path, 'logs')
            shutil.rmtree(logs_path)
            logs_status=' not'
        else:
            logs_status=''
        env.logger.info('Log files%s preserved'%logs_status)
        env.logger.info('Transfer of disk data finished in %s'%dst_path)

def _collect_job_results(env, ns):
    result_dir=env.var('root_output_path')
    env.logger.info('%s jobs submitted, output path for results: %s'%(ns, result_dir))
    # collect all job results
    result_keys=env.pconn.collect()
    env.add_var('result_keys', result_keys)
    env.logger.info('%s results collected: %d'%(ns, len(result_keys)))

# ---- specific computational functions

def _perform_l1l2_experiment(env, submatrices_list, *args, **kwds):
    if env.var('test_mode'):
        # get last few only in test mode
        submatrices_list=submatrices_list[-5:]
    # here we execute l1l2py model selection for all the submatrices on the list
    labels_num=env.var('labels_num')
    env.logger.info('Labels vector recovered, %d found'%len(labels_num))
    for submatrix_filekey in submatrices_list:
        _execute_l1l2(env, submatrix_filekey, labels_num)

def _execute_l1l2(env, submatrix_filekey, labels_num):
    # recover submatrix meta object
    submatrix_metaobj=deserialize_pzp_from_filekey(env.pconn, submatrix_filekey)
    # perform external splits according to corrected labels
    external_k=env.var('external_k')
    internal_k=env.var('internal_k')
    ext_cv_sets=l1l2py.tools.stratified_kfold_splits(labels_num, external_k)
    # get ranges from submatrix meta object
    mu_range=submatrix_metaobj['__kdvs__mu_range']
    tau_range=submatrix_metaobj['__kdvs__tau_range']
    lambda_range=submatrix_metaobj['__kdvs__lambda_range']
    # some additional parameters for experiment
    cv_error, error=_determine_experiment_type(env)
    sparse=env.var('sparse')
    regularized=env.var('regularized')
    return_predictions=env.var('return_predictions')
    data_normalizer=env.var('data_normalizer')
    labels_normalizer=env.var('labels_normalizer')
    labels_mat_filekey=env.var('labels_mat_filekey')
    #
    for i, (train_idxs, test_idxs) in enumerate(ext_cv_sets):
        input_key='%s_in_MS_split_%d'%(submatrix_filekey, i)
        output_key='%s_out_MS_split_%d'%(submatrix_filekey, i)
        input_args=(train_idxs, test_idxs,
                    mu_range, tau_range, lambda_range,
                    internal_k, cv_error, error,
                    data_normalizer, labels_normalizer,
                    sparse, regularized, return_predictions)
        serialize_pzp_to_filekey(env.pconn, input_key, input_args)
        env.pconn.submit(parallel_modelselection,
                  args=(submatrix_filekey, labels_mat_filekey, input_key, output_key),
                  depfuncs=(read_data, pzp_serialize_obj, pzp_deserialize_obj),
                  modules=('l1l2py', 'numpy', 'os'))
        env.logger.info('[%s]: external split #%d distributed'%(submatrix_filekey, i))
    env.logger.info('[%s]: splits distributed'%submatrix_filekey)
    # clean reference
    submatrix_metaobj=None

def _perform_ls_experiment(env, submatrices_list, *args, **kwds):
    if env.var('test_mode'):
        # get first few only in test mode
        submatrices_list=submatrices_list[:5]
    # here we execute RLS/OLS for all the submatrices on the list, depending
    # on the option given
    ridge_regression_option=env.var('ridge_regression_option')
    if ridge_regression_option=='RLS':
        ridge_func=globals()['_execute_rls']
    else:
        ridge_func=globals()['_execute_ols']
    labels_num=env.var('labels_num')
    env.logger.info('Labels vector recovered, %d found'%len(labels_num))
    for submatrix_filekey in submatrices_list:
        ridge_func(env, submatrix_filekey, labels_num)

def _execute_ols(env, submatrix_filekey, labels_num):
    # prepare parameters for execution of OLS
    cv_error, error=_determine_experiment_type(env)
    data_normalizer=env.var('data_normalizer')
    labels_normalizer=env.var('labels_normalizer')
    return_predictions=env.var('return_predictions')
    labels_mat_filekey=env.var('labels_mat_filekey')
    #
    input_key='%s_in_OLS'%(submatrix_filekey)
    output_key='%s_out_OLS'%(submatrix_filekey)
    # TODO: review what is needed here!!!!!
    input_args=(cv_error, error,
                data_normalizer, labels_normalizer, return_predictions)
    serialize_pzp_to_filekey(env.pconn, input_key, input_args)
    env.pconn.submit(parallel_ols,
              args=(submatrix_filekey, labels_mat_filekey, input_key, output_key),
              depfuncs=(read_data, pzp_serialize_obj, pzp_deserialize_obj),
              modules=('l1l2py', 'numpy', 'os'))
    env.logger.info('[%s]: OLS execution distributed'%(submatrix_filekey))

# ---- functions to execute in parallel

def read_data(pc, submatrix_filekey, labels_mat_filekey):
    # read submatrix and labels
    submatrix_path=pc.get_path(submatrix_filekey)
    labels_path=pc.get_path(labels_mat_filekey)
    with open(submatrix_path, 'rb') as ifo:
        encoded_submat=ifo.read()
        submatrix_metaobj=pzp_deserialize_obj(encoded_submat)
    with open(labels_path, 'rb') as ifo:
        encoded_nlb=ifo.read()
        labels_num=pzp_deserialize_obj(encoded_nlb)
    # extract numerical submatrix
    rows=submatrix_metaobj['__kdvs__matrix']
    data_rows=[]
    keys=[]
    for key, vals in rows.iteritems():
        # form matrix of rows and accumulate keys exactly in the same order
        float_vals=[float(v) for v in vals]
        keys.append(key)
        data_rows.append(float_vals)
    data=numpy.array(data_rows)
    # some asserts on shape
    if data.shape[0]!=labels_num.shape[0]:
        data=data.T
    return (data, labels_num, keys)

def parallel_ols(pc, submatrix_filekey, labels_mat_filekey, input_key, output_key):
    # execute OLS (RLS with lambda=0.0)
    input_path=pc.get_path(input_key)
    with open(input_path, 'rb') as ifo:
        encoded_input=ifo.read()
        tmp=pzp_deserialize_obj(encoded_input)
    cv_error, error, data_normalizer, labels_normalizer, return_predictions=tmp
    data, labels, keys=read_data(pc, submatrix_filekey,
                             labels_mat_filekey)
    result={}
    # calculate solution
    beta=l1l2py.algorithms.ridge_regression(data, labels)
    # calculate error
    labels_pred=numpy.dot(data, beta)
    err=error(labels, labels_pred)
    # store results
    result['beta']=beta
    result['err']=err
    if return_predictions is True:
        result['predictions']=labels_pred
    # add row keys in the exact order as numerical matrix was formed
    result['data_row_keys']=list(keys)
    # serialize results
    with pc.write_remotely(output_key, binary=True) as of:
        of.write(pzp_serialize_obj(result))
    return output_key

def parallel_modelselection(pc, submatrix_filekey, labels_mat_filekey, input_key, output_key):
    input_path=pc.get_path(input_key)
    with open(input_path, 'rb') as ifo:
        encoded_input=ifo.read()
        tmp=pzp_deserialize_obj(encoded_input)
    train_idxs, test_idxs=tmp[:2]
    args=tmp[2:]
    data, labels, keys=read_data(pc, submatrix_filekey,
                             labels_mat_filekey)
    # Calculating split submatrix
    Xtr, Ytr=data[train_idxs, :], labels[train_idxs, :]
    Xts, Yts=data[test_idxs, :], labels[test_idxs, :]
    # Parameters
    args=list(args)
    args[3]=l1l2py.tools.stratified_kfold_splits(Ytr, args[3]) # args[3]=k -> splits
    args=(Xtr, Ytr, Xts, Yts)+tuple(args) # tuples concatenation
    # Execution
    result=l1l2py.model_selection(*args)
    # add row keys in the exact order as numerical matrix was formed
    result['data_row_keys']=list(keys)
    # add indexing schemas for external splits also in output
    result['train_idxs']=train_idxs
    result['test_idxs']=test_idxs
    # Saving outputs
    with pc.write_remotely(output_key, binary=True) as of:
        of.write(pzp_serialize_obj(result))
    return output_key

def main():
    env=prepare_env()
    env.add_action(serialize_cfg)
    env.add_action(configure_tablespaces)
    env.add_action(create_tables)
    env.add_action(serialize_misc_objects)
    env.add_action(build_rls)
    env.add_action(generate_submatrices)
    env.add_action(process_reading_lists)
    env.add_action(transfer_disk_data)
    env.add_action(close_tablespaces)
    env.execute_all()

if __name__=='__main__':
    main()
