# Supplementary material for: Knowledge Driven Variable Selection (KDVS) – a new approach to enrichment analysis of gene signatures obtained from high–throughput data
Source: Source Code Biol Med. 2013 Jan 9;8:2. doi: 10.1186/1751-0473-8-2 (PMC3605163; doi:10.1186/1751-0473-8-2)
Supplement: Additional file 1 — Source code of KDVS. Format: ZIP. It contains the Python source code, the documentation, and the internal data files. [file 1751-0473-8-2-S1.zip › KDVS/kdvs/_version.py]

def _get_version(version, status=None):
    if status:
        return '%s-%s'%(version, status)
    return version

# major number for main changes
# minor number for new features
# release number for bug fixes and minor updates
# status = {'alpha', 'beta', None}
version=_get_version('0.0.1', status='alpha')
