# Supplementary material for: Knowledge Driven Variable Selection (KDVS) – a new approach to enrichment analysis of gene signatures obtained from high–throughput data
Source: Source Code Biol Med. 2013 Jan 9;8:2. doi: 10.1186/1751-0473-8-2 (PMC3605163; doi:10.1186/1751-0473-8-2)
Supplement: Additional file 1 — Source code of KDVS. Format: ZIP. It contains the Python source code, the documentation, and the internal data files. [file 1751-0473-8-2-S1.zip › KDVS/kdvs/config/default.cfg.py]

# The default configuration file contains stub values for public parameters and
# values for private parameters

# ------------------ public parameters ------------------

# ------------------ private parameters ------------------

# NOTE: Advanced options start below. Introduce any changes with care!

#### additional import statements
from kdvs.core.metadata import go_metadata
from kdvs.core.metadata.annotation_metadata import ANNOFILE_METADATA_HGNC, \
    ANNOFILE_METADATA_GEO_GPL
from kdvs.core.metadata.experiment_metadata import LABELS_METADATA, NUM_DSV_METADATA
import os
from kdvs.core import config

#### global variables
_def_data_path=config.get_default_internal_data_root_path()

# path to RDF-XML file containing definitions of GO terms
_go_rel_path=os.path.join(_def_data_path, 'GO_release', 'go_20100110-termdb.rdf-xml.gz')
go_termdb_xml_file=_go_rel_path

# path to DSV file containing HGNC related metadata
_hgnc_rel_path=os.path.join(_def_data_path, 'HGNC', 'hgnc-02-03-2011.csv.gz')
hgnc_file=_hgnc_rel_path

## list of short GO evidence codes to be considered during parsing of annotation file
#go_evc_inclusion_rules=GOMetadata.EVC_INCLUSION_ALL

# metadata regarding parsing vendor-specific annotations
platform_annotation_metadata=ANNOFILE_METADATA_GEO_GPL

# metadata regarding parsing numerical data from data file (e.g. GEDM)
numerical_metadata=NUM_DSV_METADATA

# metadata regarding parsing labels information (for classification experiments)
labels_metadata=LABELS_METADATA

# metadata regarding parsing HGNC related metadata
hgnc_metadata=ANNOFILE_METADATA_HGNC

# prefix of URL assigned to every GO term
common_go_xml_url_prefix=go_metadata.GO_TERM_STD_URL_PREFIX

#### DB related defaults

# default tablespace that contains references to all other tablespaces created
# within KDVS
default_root_db='kdvs.root.db'

# default tablespace name where all experiment tables will be stored
exp_tmpdb_id='Experiment'

# default table names and table descriptors
# some descriptors will be modified to include proper file paths (specified
# elsewhere)
anno_table='ANNO'
anno_descriptor=[None, anno_table, ANNOFILE_METADATA_GEO_GPL]
gedm_table='GEDM'
gedm_descriptor=[None, gedm_table, NUM_DSV_METADATA]
hgnc_table='HGNC'
hgnc_descriptor=[hgnc_file, hgnc_table, ANNOFILE_METADATA_HGNC]
labels_table='LABELS'
labels_descriptor=[None, labels_table, LABELS_METADATA]
