# Supplementary material for: Knowledge Driven Variable Selection (KDVS) – a new approach to enrichment analysis of gene signatures obtained from high–throughput data
Source: Source Code Biol Med. 2013 Jan 9;8:2. doi: 10.1186/1751-0473-8-2 (PMC3605163; doi:10.1186/1751-0473-8-2)
Supplement: Additional file 1 — Source code of KDVS. Format: ZIP. It contains the Python source code, the documentation, and the internal data files. [file 1751-0473-8-2-S1.zip › KDVS/kdvs/core/GO/GEDM.py]

r"""
Provides functionality for manipulating gene expression data matrix (GEDM).
"""

from kdvs.core.util import quote

def get_GEDM_probesets(source_db):
    r"""
Get all probesets associated with GEDM (usually row IDs) in load order.

Parameters
----------
source_db : :class:`.db_provider`
    tablespace that contains table 'GEDM'

Returns
-------
probesets : iterable
    probesets associated with GEDM in load order
    """
    c=source_db.cursor()
    c.execute('select ID from GEDM')
    probesets=[str(p[0]) for p in c.fetchall()]
    c.close()
    return probesets

def get_GEDM_samples(source_db, id_col=False):
    r"""
Get all samples associated with GEDM (usually column IDs) in load order.

Parameters
----------
source_db : :class:`.db_provider`
    tablespace that contains table 'GEDM'

id_col : bool
    if False, skip the first column ID (it may not be associated with any sample)

Returns
-------
samples : iterable
    samples associated with GEDM in load order
    """
    c=source_db.cursor()
    c.execute('pragma table_info("GEDM")')
    names=[str(r[1]) for r in c.fetchall()]
    if id_col is False:
        if len(names[0])==0 or names[0].lower()=='id':
            names=names[1:]
    c.close()
    return names

def get_GEDM_rows(source_db, probesets=None, samples=None):
    r"""
Get rows of expression values associated with given GEDM probesets, filter
columns according to GEDM samples if needed.

Parameters
----------
source_db : :class:`.db_provider`
    tablespace that contains table 'GEDM'

probesets : iterable/None
    probesets for which expression values are to be retrieved, or None if
    to retrieve values for all probesets at once (affects rows of the table)

samples : iterable/None
    samples for which expression values are to be retrieved, or None if
    to retrieve values for all samples at once (affect columns of the table)

Returns
-------
probeset2row : dict
    dictionary that maps probesets to rows of related expression values

Notes
-----
To get whole GEDM matrix, use probesets=None and samples=None.
    """
    if samples is None:
        # no specific samples requested, get all
        cols='*'
    else:
        # specific samples requested
        ss=[quote(s) for s in samples]
        ss.insert(0, 'ID')
        cols=','.join(ss)
    if probesets is None:
        # no specific probesets requested, get all
        probs_st=''
    else:
        # specific probesets requested
        probs=','.join([quote(p, '\'') for p in probesets])
        probs_st='where ID in (%s)'%probs
    # make statement and execute
    st='select %s from GEDM %s'%(cols, probs_st)
    c=source_db.cursor()
    c.execute(st)
    probeset2row={}
    for crow in c:
        rawcols=[str(cr) for cr in crow]
        pid=rawcols[0]
        probeset2row[pid]=list(rawcols[1:])
    c.close()
    return probeset2row

def get_GEDM_rows_as_array(source_db, probesets=None, samples=None):
    from kdvs.core.error import KDVSError
    try:
        import numpy as np
    except ImportError:
        raise KDVSError('To use this functionality, \'numpy\' must be available!')
    if samples is None:
        # no specific samples requested, get all
        cols='*'
    else:
        # specific samples requested
        ss=[quote(s) for s in samples]
        ss.insert(0, 'ID')
        cols=','.join(ss)
    if probesets is None:
        # no specific probesets requested, get all
        probs_st=''
    else:
        # specific probesets requested
        probs=','.join([quote(p, '\'') for p in probesets])
        probs_st='where ID in (%s)'%probs
    # make statement and execute
    st='select %s from GEDM %s'%(cols, probs_st)
    c=source_db.cursor()
    c.execute(st)

    # store returned probesets
    probesets=[]

    # generator of lines
    delim='\t'
    def _get_gedm_row():
        for crow in c:
            rawcols=[str(cr) for cr in crow]
            pid=rawcols[0]
            probesets.append(pid)
            yield delim.join(rawcols[1:])
    arr=np.loadtxt(_get_gedm_row(), delimiter=delim)

    c.close()
    return (probesets, arr)
