# Supplementary material for: Knowledge Driven Variable Selection (KDVS) – a new approach to enrichment analysis of gene signatures obtained from high–throughput data
Source: Source Code Biol Med. 2013 Jan 9;8:2. doi: 10.1186/1751-0473-8-2 (PMC3605163; doi:10.1186/1751-0473-8-2)
Supplement: Additional file 1 — Source code of KDVS. Format: ZIP. It contains the Python source code, the documentation, and the internal data files. [file 1751-0473-8-2-S1.zip › KDVS/kdvs/core/GO/GOTermTree.py]

r"""
Provides functionality for parsing RDF-XML release of Gene Ontology data into
GO term tree.
"""

from kdvs.core.metadata import go_metadata
from kdvs.core.provider import file_provider
from kdvs.core.util import find_str_in_seq
from xml.etree.ElementTree import iterparse

def _handle_temp_dict(tempdict, metadict, exclusion_pattern):
    # items from tempdict will be merged into metadict unless any key in tempdict
    # contains exclusion pattern
    if find_str_in_seq(tempdict.keys(), exclusion_pattern)==False:
        # merge temp dictionary into meta-dictionary
        for (k, v) in tempdict.iteritems():
            try:
                # if key is already present in metadict then append its value
                metadict[k].append(v)
            except KeyError:
                # otherwise create new sequence entry with the value
                metadict[k]=[v]

def parse_go_rdf_xml(xmlfilename, termurl=go_metadata.GO_TERM_STD_URL_PREFIX):
    r"""
Parse RDF-XML file provided by GO that contains descriptions of GO terms,
including terms hierarchy.

Parameters
----------
xmlfilename : string
    path to RDF-XML file containing descriptions of GO terms

termurl : string
    prefix of unique URL assigned to each GO term

Returns
-------
terms : dict
    dictionary containing mapping of parent GO terms to children GO terms

synonyms : dict
    dictionary containing synonymous terms present for some GO terms
    """
    terms={}
    synonyms={}
    names={}
#    fprovider=file_provider(xmlfilename)
#    with fprovider(xmlfilename, 'rb') as xmlfile:
    with file_provider(xmlfilename, 'rb') as xmlfile:
        # we are not using validating parser here since the file is rather long
        for (event, item) in iterparse(xmlfile, ['end', 'start-ns']):
            # we have to intercept two namespaces to get their urls; they appear at the
            # beginning of the file, before any terms, so the construction below is safe
            if (event=='start-ns' and item[0]=='go'):
                gopref='{'+item[1]+'}'
            if (event=='start-ns' and item[0]=='rdf'):
                rdfpref='{'+item[1]+'}'
            # now we are capturing terms themselves; unfortunately, one url prefix
            # must be injected
            # we recognize here only the last part of xml tag; it should be sufficient
            if (event=='end' and item.tag.endswith('term')):
                # get term acc
                termid=item.get(rdfpref+'about').partition(termurl)[-1:][0]
                # add entry for the term; it will be populated later for parent nodes
                # or left empty for leaf nodes
                if termid not in terms:
                    terms[termid]=[]

                # process parents in the form of "is_a" or "part_of"
                #
                # we intercept mappings (child1->(parent1,parent2)), transform
                # to ((parent1->child1),(parent2->child1)), and store in meta-dictionary
                #
                # obsolete terms are children of "obsolete_*" parents
                # if we encountered at least one "obsolete_*" parent, then the whole
                # temp dictionary cannot be merged into meta-dictionary; otherwise it is
                # safe to perform the merge

                # first deal with "is_a"
                isas={}
                for isa in item.findall(gopref+'is_a'):
                    # collect all pairs (parent->child) in temp dictionary
                    parent=isa.get(rdfpref+'resource').partition(termurl)[-1:][0]
                    isas[parent]=termid
                    # clear element after use
                    isa.clear()
                _handle_temp_dict(isas, terms, exclusion_pattern='obsolete')

                # next deal with "part_of"
                partofs={}
                for partof in item.findall(gopref+'part_of'):
                    # collect all pairs (parent->child) in temp dictionary
                    parent=partof.get(rdfpref+'resource').partition(termurl)[-1:][0]
                    partofs[parent]=termid
                    # clear element after use
                    partof.clear()
                _handle_temp_dict(partofs, terms, exclusion_pattern='obsolete')

                # process synonyms for term
                # Some terms have 'synonyms' on semantic level (term can have more than
                # one valid description; it is coded by 'synonym' tag in OBO) and term
                # level (one or more terms can refer to the same subject under different
                # accs; it is coded by 'alt_id' tag in OBO); here, unfortunately, both
                # are mapped to the same xml tag, 'synonym'. We are interested in
                # capturing 'alt_id' type of synonymity, using the same meta-dictionary
                # approach as before
                for syn in item.findall(gopref+'synonym'):
                    parent=syn.text
                    # capture 'alt_id' synonyms
                    if (parent.startswith('GO:')):
                        try:
                            synonyms[parent].append(termid)
                        except KeyError:
                            synonyms[parent]=[termid]
                    # clear element after use
                    syn.clear()

                # extract first names of the term (consider only name assigned to primary term ID)
                name_el=item.findall(gopref+'name')[0]
                name=name_el.text
                names[termid]=name
                # clear element after use
                name_el.clear()

                # clear main element after processing
                item.clear()

    return (terms, names, synonyms)
