# Supplementary material for: Knowledge Driven Variable Selection (KDVS) – a new approach to enrichment analysis of gene signatures obtained from high–throughput data
Source: Source Code Biol Med. 2013 Jan 9;8:2. doi: 10.1186/1751-0473-8-2 (PMC3605163; doi:10.1186/1751-0473-8-2)
Supplement: Additional file 1 — Source code of KDVS. Format: ZIP. It contains the Python source code, the documentation, and the internal data files. [file 1751-0473-8-2-S1.zip › KDVS/kdvs/core/GO/GOTermTreeManip.py]

r"""
Provides functionality for manipulating Gene Ontology term tree.

See Also
--------
:mod:`.GOTermTree`
"""

from kdvs.core.error import KDVSWarning

def _collect_subtree_terms(node, children, depth, *args, **kwargs):
    # callback function that collects nodes into a _set_ (to avoid duplicates)
    ns_termlist=args[0]
    ns_termlist.add(node)

def _collect_subtree_terms_with_depth(node, children, depth, *args, **kwargs):
    # callback function that collects nodes into a set and mapping (depth-->nodes)
    termset=args[0]
    termdepth=args[1]
    if node not in termset:
        termset.add(node)
        try:
            termdepth[depth].append(node)
        except KeyError:
            termdepth[depth]=[node]

def _dump_to_outfile(node, children, depth, *args, **kwargs):
    # callback function that simply dumps tree hierarchy to the output file
    f=args[0]
    print>>f, node.rjust(len(node)+depth), '-->', children


def collect_immediate_children(termtree, synonyms, node):
    r"""
Given GO term, collect all of its immediate children.
    
Immediate children of term X are GO terms related directly with "is_a" or "part_of"
relations with X.

Parameters
----------
termtree : dict
    dictionary containing GO term hierarchy in the form of mapping parent GO
    terms to children GO terms

synonyms : dict
    dictionary containing existing synonymous terms present for some of GO terms

node : string
    current GO term being processed

Returns
-------
children : iterable
    immediate children of requested node
    """
    try:
        children=termtree[node]
    except KeyError:
        try:
            # term may be synonymous
            term_synonyms=synonyms[node]
            if len(term_synonyms)==1:
                tsyn=term_synonyms[0]
                children=termtree[tsyn]
            else:
                raise KDVSWarning('More than one GO synonyms encountered! ('+node+'->'+term_synonyms+')')
        except KeyError:
            # apparently, term does not exist
            raise KDVSWarning('Requested GO term has not been found! ('+node+')')
    return children

def collect_term_parents(termtree, synonyms, node):
    r"""
Given GO term, collect all of its parents.
    
Parents of term X are GO terms related directly with "is_a" or "part_of"
relations with X.

Parameters
----------
termtree : dict
    dictionary containing GO term hierarchy in the form of mapping parent GO
    terms to children GO terms

synonyms : dict
    dictionary containing existing synonymous terms present for some of GO terms

node : string
    current GO term being processed

Returns
-------
parents : iterable
    parents of requested node
    """
    # resolve synonyms
    try:
        parent_edges=[(par, node) for (par, ch) in termtree.iteritems() if node in ch]
        parents=list(set([p[0] for p in parent_edges]))
    except KeyError:
        try:
            # term may be synonymous
            term_synonyms=synonyms[node]
            if len(term_synonyms)==1:
                tsyn=term_synonyms[0]
                parent_edges=[(par, tsyn) for (par, ch) in termtree.iteritems() if tsyn in ch]
                parents=list(set([p[0] for p in parent_edges]))
            else:
                raise KDVSWarning('More than one GO synonyms encountered! ('+node+'->'+term_synonyms+')')
        except KeyError:
            # apparently, term does not exist
            raise KDVSWarning('Requested GO term has not been found! ('+node+')')
    return parents

def collect_subtree_terms(termtree, synonyms, root_node):
    r"""
Collect all nodes from rooted GO term subtree into a set.

Parameters
----------
termtree : dict
    dictionary containing GO term hierarchy in the form of mapping parent GO
    terms to children GO terms

synonyms : dict
    dictionary containing existing synonymous terms present for some of GO terms

root_node : string
    root of the GO term subtree to process

Returns
-------
terms : set
    set of GO terms from rooted subtree
    """
    # example function that collects all nodes from rooted subtree into a set
    terms=set()
    subtree(termtree, synonyms, root_node, 0, _collect_subtree_terms, terms)
    return terms

def collect_subtree_terms_with_depth(termtree, synonyms, root_node):
    r"""
Collect all nodes from rooted GO term subtree into a set, as well as mapping
of numerical depth level to list of nodes at that level.

Parameters
----------
termtree : dict
    dictionary containing GO term hierarchy in the form of mapping parent GO
    terms to children GO terms

synonyms : dict
    dictionary containing existing synonymous terms present for some of GO terms

root_node : string
    root of the GO term subtree to process

Returns
-------
terms : set
    set of GO terms from rooted subtree

termdepth : dict
    dictionary containing mapping of depth level to corresponding nodes
    """
    # collect all nodes from rooted subtree, together with their depth, into a set
    terms=set()
    termdepth={}
    subtree(termtree, synonyms, root_node, 0, _collect_subtree_terms_with_depth, terms, termdepth)
    return (terms, termdepth)


def subtree(termtree, synonyms, node, depth, function, *args, **kwargs):
    r"""
Given tree of GO terms, execute given callback function on the requested node
on the given level of the GO term subtree. Proceed with recursive calls for
every child of the requested node.
    
Callback function accepts the requested node, list of children of the requested
node and current level depth. Any additional arguments are passed to callback
function through variable argument list. For example::

    def dump_to_outfile(node, children, depth, *args, **kwargs):
        # dump tree hierarchy to the output file
        file = args[0]
        print >> file, node.rjust(len(node) + depth), '-->', children

Parameters
----------
termtree : dict
    dictionary containing GO term hierarchy in the form of mapping parent GO
    terms to children GO terms

synonyms : dict
    dictionary containing existing synonymous terms present for some of GO terms

node : string
    current GO term being processed

depth : integer
    current level of the GO term subtree

function : callable
    callback function object

args : iterable
    any additional positional arguments passed to callback function

kwargs : dict
    any additional keyworded arguments passed to callback function
    """
    # execute given function on node and children on given level of the subtree
    # function accepts node, children of the node and current level depth
    # any additional arguments are passed to function through standard variable
    # argument list
    try:
        children=termtree[node]
    except KeyError:
        try:
            # term may be synonymous
            term_synonyms=synonyms[node]
            if len(term_synonyms)==1:
                tsyn=term_synonyms[0]
                children=termtree[tsyn]
            else:
                raise KDVSWarning('More than one GO synonyms encountered! ('+node+'->'+term_synonyms+')')
        except KeyError:
            # apparently, term does not exist
            raise KDVSWarning('Requested GO term has not been found! ('+node+')')
    function(node, children, depth, *args, **kwargs)
    for child in children:
        subtree(termtree, synonyms, child, depth+1, function, *args, **kwargs)
