# Supplementary material for: Knowledge Driven Variable Selection (KDVS) – a new approach to enrichment analysis of gene signatures obtained from high–throughput data
Source: Source Code Biol Med. 2013 Jan 9;8:2. doi: 10.1186/1751-0473-8-2 (PMC3605163; doi:10.1186/1751-0473-8-2)
Supplement: Additional file 1 — Source code of KDVS. Format: ZIP. It contains the Python source code, the documentation, and the internal data files. [file 1751-0473-8-2-S1.zip › KDVS/kdvs/core/GO/HGNC.py]

r"""
Provides functionality for manipulating gene naming-related data (http://www.genenames.org/).
"""

from kdvs.core.util import create_csv_table_st_from_schema, quote

def create_probeset2gene(kdvsdata, expdb_id, hgnc_table_name, gpl_table_name, dst_table_schema, gpl_metadata, hgnc_metadata):
    r"""
Create derived table probeset2gene based on imported DSV data.

Parameters
----------
kdvsdata : :class:`.KDVSDB`
    instance of KDVS DB manager

expdb_id : :class:`.db_provider`
    tablespace that already contains tables 'ANNO' and 'HGNC'; probeset2gene
    table will be created there

hgnc_table_name : string
    proper name of 'HGNC' table

gpl_table_name : string
    proper name of 'ANNO' table

dst_table_schema : iterable
    detailed schema of probeset2gene table

gpl_metadata : :class:`.KDVSMetadata`
    KDVS metadata used to parse specific portions of data from 'ANNO' table

hgnc_metadata : :class:`.KDVSMetadata`
    KDVS metadata used to parse specific portions of data from 'HGNC' table

See Also
--------
:mod:`.db`
:mod:`.annotation_metadata`
    """
    # read metadata first
    hgnc_gene_symbol=hgnc_metadata['gene_symbol']
    hgnc_locus_type=hgnc_metadata['locus_type']
    hgnc_entrez_gene_id_mapped=hgnc_metadata['entrez_gene_id_mapped']
    hgnc_lt_gene=hgnc_metadata['locus_type_gene']
    go_id_col_name=gpl_metadata['probeset_id_col']
    go_gene_symbol=gpl_metadata['gene_symbol']
    go_gb_acc=gpl_metadata['gb_acc']
    go_gene_symbol_separator=gpl_metadata['gene_symbol_separator']
    # obtain db
    db=kdvsdata.kdvsdb[expdb_id]
    c=db.cursor()
    # perform initial commit to setup rollback point
    db.commit()
    # create destination mapping table according to schema
    dst_table_name=dst_table_schema[0]
    c.execute(create_csv_table_st_from_schema(dst_table_schema))
    # obtain additional cursors and query forward mappings
    # create hgnc_gene-->hgnc_entrez_id
    fwdc_hgnc=db.cursor()
    hgnc_select_args=[hgnc_gene_symbol, hgnc_locus_type, hgnc_entrez_gene_id_mapped]
    hgnc_select_cols=','.join([quote(l) for l in hgnc_select_args])
    fwdc_hgnc.execute('select %s from %s'%(hgnc_select_cols, quote(hgnc_table_name)))
    # create dictionary with mapping hgnc_gene-->hgnc_entrez_id
    hgnc_gene2entrez={}
    for crow in fwdc_hgnc.fetchall():
        gs, lt, eid=[str(cr) for cr in crow]
        # include only genes
        if lt==hgnc_lt_gene:
            hgnc_gene2entrez[gs]=eid
    fwdc_hgnc.close()
    # query go_probeset-->go_gene-->go_gb_acc
    # non-empty and non-control probesets only
    fwdc_go=db.cursor()
    go_select_args=[go_id_col_name, go_gene_symbol, go_gb_acc]
    go_select_cols=','.join([quote(l) for l in go_select_args])
    st='select %s from %s where %s in (select distinct probeset_id from term2probeset)'%(
            go_select_cols, quote(gpl_table_name), quote(go_id_col_name))
    fwdc_go.execute(st)
    for crow in fwdc_go:
        pid, go_gss_t, go_gb_acc=[str(cr) for cr in crow]
        # here we resolve cases where we can insert new values
        # in each positive case, we add proper row to the temporary list
        # at the end, all the rows will be inserted and temporary list cleared
        newrows=[]
        # 1. probeset has no gene symbols at all: (pid, '', '', acc)
        if len(go_gss_t)==0:
            newrows.append((pid, '', '', go_gb_acc))
        else:
            go_gss=[s.strip() for s in go_gss_t.split(go_gene_symbol_separator)]
            # make temporary copy of gene symbols
            tmp_gss=[False]*len(go_gss)
            for ix, go_gs in enumerate(go_gss):
                if go_gs in hgnc_gene2entrez:
                    # 2. go_gene in HGNC, insert proper values
                    eid=hgnc_gene2entrez[go_gs]
                    newrows.append((pid, go_gs, eid, go_gb_acc))
                    # mark as resolved
                    tmp_gss[ix]=True
            # 3. in case where all present symbols were not matched against HGNC
            # we still insert (pid, '', '', acc)
            if tmp_gss.count(True)==0:
                newrows.append((pid, '', '', go_gb_acc))
        # insert all the new rows
        for newrow in newrows:
            insrow=','.join([quote(v) for v in newrow])
            c.execute('insert into %s values (%s)'%(dst_table_name, insrow))
        # clear temporary list in place
        del newrows[:]
    # update tablespace index
    c.execute('insert or ignore into Tables values (?)', (dst_table_name,))
    fwdc_go.close()
    c.close()
    db.commit()

def get_geneid(source_db, probeset):
    r"""
Get gene naming-related data for requested GEDM probeset.

Parameters
----------
source_db : :class:`.db_provider`
    tablespace that contains table 'probeset2gene'

probeset : string
    name of requested probeset

Returns
-------
geneid : tuple
    tuple (gene symbol, Entrez Gene ID, GenBank accession number) for requested
    GEDM probeset
    """
    c=source_db.cursor()
    st='select gene_symbol, entrez_id, gb_acc from probeset2gene where probeset_id="%s"'%(probeset)
    c.execute(st)
    geneid=[]
    for crow in c.fetchall():
        geneid.append([str(cr) for cr in crow])
    c.close()
    return geneid

def get_probeset2geneid(source_db):
    r"""
Get mapping of GEDM probesets to gene-naming related data.

Parameters
----------
source_db : :class:`.db_provider`
    tablespace that contains table 'probeset2gene'

Returns
-------
probeset2geneid : dict
    dictionary that maps GEDM probesets to corresponding gene naming-related data
    in the following way::

        probeset -> [[gene_symbols] [entrez_ids] genbank_acc]

    where gene_symbols and entrez_ids are in load order

See Also
--------
:func:`.get_geneid`
    """
    c=source_db.cursor()
    st='select probeset_id, gene_symbol, entrez_id, gb_acc from probeset2gene'
    c.execute(st)
    probeset2geneid={}
    for crow in c:
        row=[str(cr) for cr in crow]
        pid=row[0]
        ids=row[1:-1]
        range_ids=range(len(ids))
        acc=row[-1:][0]
        if pid not in probeset2geneid:
            probeset2geneid[pid]=[[] for i in range_ids]
        for i in range_ids:
            if len(ids[i])>0:
                probeset2geneid[pid][i].insert(0, ids[i])
        if acc not in probeset2geneid[pid]:
            probeset2geneid[pid].append(acc)
    c.close()
    return probeset2geneid
