# Supplementary material for: Knowledge Driven Variable Selection (KDVS) – a new approach to enrichment analysis of gene signatures obtained from high–throughput data
Source: Source Code Biol Med. 2013 Jan 9;8:2. doi: 10.1186/1751-0473-8-2 (PMC3605163; doi:10.1186/1751-0473-8-2)
Supplement: Additional file 1 — Source code of KDVS. Format: ZIP. It contains the Python source code, the documentation, and the internal data files. [file 1751-0473-8-2-S1.zip › KDVS/kdvs/core/GO/annotation.py]

r"""
Provides functionality for manipulating vendor-specific annotation data for
microarrays.
"""

from kdvs.core.metadata.go_metadata import (GO_NS_IDS, INV_EVIDENCE_CODES,
    UNKNOWN_EV_CODE)
from kdvs.core.util import create_csv_table_st_from_schema, quote

def create_term2probeset(kdvsdata, expdb_id, gpl_table_name, dst_table_schema, gpl_metadata):
    r"""
Create derived table term2probeset based on imported DSV data.

Parameters
----------
kdvsdata : :class:`.KDVSDB`
    instance of KDVS DB manager

expdb_id : :class:`.db_provider`
    tablespace that already contains table 'ANNO'; term2probeset table will be created
    there

gpl_table_name : string
    proper name of 'ANNO' table

dst_table_schema : iterable
    detailed schema of term2probeset table

gpl_metadata : :class:`.KDVSMetadata`
    KDVS metadata used to parse specific portions of data from 'ANNO' table

See Also
--------
:mod:`.db`
:mod:`.annotation_metadata`
:mod:`.go_metadata`
    """
    # read metadata first
    nss=GO_NS_IDS
    go_col_names=[gpl_metadata[ns] for ns in nss]
    id_col_name=gpl_metadata['probeset_id_col']
    terms_absent=gpl_metadata['go_terms_absent_for_probe']
    terms_separator=gpl_metadata['go_terms_separator']
    term_part_separator=gpl_metadata['go_term_part_separator']
    seq_type=gpl_metadata['sequence_type']
    tag_for_ctrl_seq=gpl_metadata['tag_control_seq']
    evcs_rev=INV_EVIDENCE_CODES
    ev_unknown=UNKNOWN_EV_CODE
    # obtain db
    db=kdvsdata.kdvsdb[expdb_id]
    c=db.cursor()
    # perform initial commit to setup rollback point
    db.commit()
    # create destination mapping table according to schema
    dst_table_name=dst_table_schema[0]
    c.execute(create_csv_table_st_from_schema(dst_table_schema))
    # obtain additional cursor and query forward mapping
    fwdc=db.cursor()
    select_args=[id_col_name, seq_type]
    select_args.extend(go_col_names)
    select_cols=','.join([quote(l) for l in select_args])
    fwdc.execute('select %s from %s'%(select_cols, quote(gpl_table_name)))
    for fwdrow in fwdc:
        go_terms=[]
        probeset_id=fwdrow[0]
        seq_type=fwdrow[1]
        go_terms.extend(fwdrow[2:])
        for ix, terms in enumerate(go_terms):
            ns_val=GO_NS_IDS[ix]
            # exclude terms corresponding to: no probesets and control probesets
            if str(terms)!=terms_absent and not seq_type.startswith(tag_for_ctrl_seq):
                for term in terms.split(terms_separator):
                    term_id, term_desc, ev_long=[x.strip() for x in term.split(term_part_separator)]
                    try:
                        term_ev_code=evcs_rev[ev_long]
                    except KeyError:
                        term_ev_code=ev_unknown
                    revrow=','.join([quote(v) for v in (term_id, probeset_id, term_ev_code, term_desc, ns_val)])
                    c.execute('insert into %s values (%s)'%(dst_table_name, revrow))
    # update tablespace index
    c.execute('insert or ignore into Tables values (?)', (dst_table_name,))
    fwdc.close()
    c.close()
    db.commit()

def get_term2probeset(source_db, go_namespace):
    r"""
Get mapping of GO terms to GEDM probesets for requested GO namespace.

Parameters
----------
source_db : :class:`.db_provider`
    tablespace that contains table 'term2probeset'

go_namespace : string
    requested GO namespace

Returns
-------
term2probeset : dict
    dictionary that maps GO terms to sets of related probesets
    """
    c=source_db.cursor()
    st='select distinct term_id, probeset_id from term2probeset where term_ns="%s"'%(go_namespace)
    c.execute(st)
    term2probeset={}
    for crow in c:
        tid, pid=[str(cr) for cr in crow]
        if tid not in term2probeset:
            term2probeset[tid]=[pid]
        else:
            term2probeset[tid].append(pid)
    c.close()
    return term2probeset

def get_ns_terms(source_db, go_namespace):
    r"""
Get all GO terms available for requested GO namespace.

Parameters
----------
source_db : :class:`.db_provider`
    tablespace that contains table 'term2probeset'

go_namespace : string
    requested GO namespace

Returns
-------
terms : iterable
    GO terms available for requested GO namespace
    """
    c=source_db.cursor()
    st='select distinct term_id from term2probeset where term_ns="%s"'%(go_namespace)
    c.execute(st)
    terms=[str(t[0]) for t in c.fetchall()]
    c.close()
    return terms

def get_probesets(source_db):
    r"""
Get all probesets available through term2probeset mapping.

Parameters
----------
source_db : :class:`.db_provider`
    tablespace that contains table 'term2probeset'

Returns
-------
probesets : iterable
    probesets available through term2probeset mapping
    """
    c=source_db.cursor()
    st='select distinct probeset_id from term2probeset'
    c.execute(st)
    probesets=[str(t[0]) for t in c.fetchall()]
    c.close()
    return probesets

def get_term2size(source_db, go_namespace):
    r"""
Get counts of associated probesets for all GO terms available for requested GO namespace.

Parameters
----------
source_db : :class:`.db_provider`
    tablespace that contains table 'term2probeset'

go_namespace : string
    requested GO namespace

Returns
-------
term2size : iterable of (term, count) tuples
    probeset counts for all GO terms available for requested GO namespace
    """
    c=source_db.cursor()
    st='select term_id, count(distinct probeset_id) as rowcount from term2probeset where term_ns="%s" group by term_id order by rowcount desc'%(go_namespace)
    c.execute(st)
    term2size=[]
    for crow in c:
        tid, cnt=[str(cr) for cr in crow]
        term2size.append((tid, cnt))
    c.close()
    return term2size
