# Supplementary material for: Knowledge Driven Variable Selection (KDVS) – a new approach to enrichment analysis of gene signatures obtained from high–throughput data
Source: Source Code Biol Med. 2013 Jan 9;8:2. doi: 10.1186/1751-0473-8-2 (PMC3605163; doi:10.1186/1751-0473-8-2)
Supplement: Additional file 1 — Source code of KDVS. Format: ZIP. It contains the Python source code, the documentation, and the internal data files. [file 1751-0473-8-2-S1.zip › KDVS/kdvs/core/GO/subm.py]

r"""
Provides functionality for extraction of GEDM submatrices and handling labels.
"""

from kdvs.core.error import KDVSError
from kdvs.core.GO.GEDM import get_GEDM_rows

def get_subm_for_term(source_db, term2probeset, term):
    r"""
Get submatrix of GEDM values for requested GO term.

Parameters
----------
source_db : :class:`.db_provider`
    tablespace that contains table 'GEDM'

term2probeset : dict
    mapping of GO terms to GEDM probesets

term : string
    requested GO term

Returns
-------
submat : iterable of iterables
    list of rows of GEDM values

probesets : iterable
    probesets associated with rows of values in submat

See Also
--------
:func:`.get_term2probeset`
    """
    try:
        # get list of probesets corresponding to the term
        subm_probesets=term2probeset[term]
    except KeyError:
        raise KDVSError('No probesets associated with requested term: %s!'%term)
    # get dictionary of rows corresponding to the probesets
    subm_rows=get_GEDM_rows(source_db, subm_probesets)
    # make list of rows according to particular order
    probesets=[]
    submat=[]
    for (probeset, values) in subm_rows.iteritems():
        # appending separately in parallel to ensure proper order
        probesets.append(probeset)
        submat.append(values)
    return (submat, probesets)

def get_labels(source_db, samples_list=None, ignore_label_val=None):
    r"""
Get mapping of samples to labels (if present).

Parameters
----------
source_db : :class:`.db_provider`
    tablespace that contains table 'LABELS'

samples_list : iterable/None
    list of samples; if present, then resulting mapping will be ordered
    according to this list; if None, then resulting mapping is presented
    in load order

ignore_label_val : integer/None
    ignore the sample if associated label has this value; if None, then all
    labels are honored

Returns
-------
labels : iterable of (sample, label) tuples
    mapping of samples to labels
    """
    c=source_db.cursor()
    st='select samples, labels from LABELS'
    c.execute(st)
    raw_labels={}
    for crow in c:
        sample, label=[str(cr) for cr in crow]
        raw_labels[sample]=label
    # if samples list is present, reorder labels according to this list
    labels=[]
    if samples_list is not None:
        sl=samples_list
    else:
        sl=raw_labels.keys()
    # process labels according to sample list
    for s in sl:
        try:
            # obtain raw label
            label_val=raw_labels[s]
        except:
            # sample not on the list
            label_val='<UNKNOWN>'
        # check if we have label to ignore
        if ignore_label_val is not None:
            if label_val==ignore_label_val:
                # label is to be ignored
                continue
        # store honored label value
        labels.append((s, label_val))
    c.close()
    return labels
