# Supplementary material for: Knowledge Driven Variable Selection (KDVS) – a new approach to enrichment analysis of gene signatures obtained from high–throughput data
Source: Source Code Biol Med. 2013 Jan 9;8:2. doi: 10.1186/1751-0473-8-2 (PMC3605163; doi:10.1186/1751-0473-8-2)
Supplement: Additional file 1 — Source code of KDVS. Format: ZIP. It contains the Python source code, the documentation, and the internal data files. [file 1751-0473-8-2-S1.zip › KDVS/kdvs/core/config.py]

r"""
Provides configuration handling.
"""

import os
from kdvs.core.util import quote

def get_default_cfg_file_path(relpath=os.path.join('config', 'default.cfg.py')):
    r"""
Return full path for default KDVS configuration file.
    """
    import imp
    svs_root_path=imp.find_module('kdvs')[1]
    return os.path.join(svs_root_path, relpath)

def get_default_internal_data_root_path():
    r"""
Return full path for directory with KDVS internal data.
    """
    import imp
    svs_root_path=imp.find_module('kdvs')[1]
    return os.path.join(svs_root_path, 'data')

def get_default_GO_termdb_release():
    r"""
Return full path for default GO release RDF-XML file.
    """
    dataroot=get_default_internal_data_root_path()
    go_rel_path=os.path.join(dataroot, 'GO_release', 'go_20100110-termdb.rdf-xml.gz')
    return go_rel_path

def get_default_R_data_root_path():
    r"""
Return full path for directory containing default R local environment.
    """
    import imp
    svs_root_path=imp.find_module('kdvs')[1]
    return os.path.join(svs_root_path, 'R')

def get_default_vis_data_root_path():
    r"""
Return full path for directory containing data used with visualization.
    """
    dataroot=get_default_internal_data_root_path()
    return os.path.join(dataroot, 'vis')


def evaluate_cfg_file(cfg_file_path, ignore_default_cfg, output_stream):
    r"""
Evaluate requested KDVS configuration file and return all configuration variables.

Parameters
----------
cfg_file_path : string
    path to KDVS configuration file

ignore_default_cfg : bool
    if True, the default configuration file will be ignored; otherwise, the default
    configuration file will be evaluated before and options will be merged

output_stream : handle
    output stream to direct output messages produced during evaluation

Returns
-------
final_vars : dict
    dictionary of all configuration variables evaluated from configuration file
    """
    config_vars={}
    def_cfg_path=get_default_cfg_file_path()
    default_cfg_vars={}
    if ignore_default_cfg==False:
        execfile(def_cfg_path, globals(), default_cfg_vars)
        output_stream.write('Default config file %s processed, %d variables found\n'%(quote(def_cfg_path), len(default_cfg_vars.keys())))
    execfile(cfg_file_path, globals(), config_vars)
    output_stream.write('Config file %s processed, %d variables found\n'%(quote(cfg_file_path), len(config_vars.keys())))
    # add _directory component_ of absolute path of config file to the task context
    config_vars['config_file_path_dir']=os.path.dirname(os.path.abspath(cfg_file_path))+os.path.sep
    # merge default and user cfg variables to produce final cfg variables
    # if the variable exists only in default cfg or user cfg, write it to the final cfg
    # if the variable exists in both default and user cfg, retain the one from user cfg
    final_vars={}
    for dcn, dcv in default_cfg_vars.iteritems():
        # scan over default cfg first
        if dcn in config_vars.keys():
            # user overwrote the variable, take new value
            final_vars[dcn]=config_vars[dcn]
        else:
            # variable exists solely in default cfg, include it as well
            final_vars[dcn]=dcv
    # user might add some additional options
    for ucn, ucv in config_vars.iteritems():
        if ucn not in final_vars.keys():
            # user added unseen variable, include it
            final_vars[ucn]=ucv
    output_stream.write('%d config variables processed in total\n'%len(final_vars.keys()))
    return final_vars
