# Supplementary material for: Knowledge Driven Variable Selection (KDVS) – a new approach to enrichment analysis of gene signatures obtained from high–throughput data
Source: Source Code Biol Med. 2013 Jan 9;8:2. doi: 10.1186/1751-0473-8-2 (PMC3605163; doi:10.1186/1751-0473-8-2)
Supplement: Additional file 1 — Source code of KDVS. Format: ZIP. It contains the Python source code, the documentation, and the internal data files. [file 1751-0473-8-2-S1.zip › KDVS/kdvs/core/db.py]

r"""
Provides layer for all DB operations performed by KDVS.
"""

from kdvs.core import provider
from kdvs.core.error import KDVSError
from kdvs.core.provider import file_provider
from kdvs.core.util import quote, is_metadata, skip_comment_reader, sniff_dsv
import os
import itertools

class KDVSDB(object):
    r"""
General manager of all DB operations performed by KDVS. Currently configured
specifically for SQLite3, it provides:
    
  * handling of meta-database that contains information of all used single databases (dubbed tablespaces)
  * handling of multiple tablespaces, including opening, closing, and copying/moving tables between them
  * automatic data import from DSV files
    """
    def __init__(self, arbitrary_data_root=None, provider_cfg=None):
        r"""
Parameters
----------
arbitrary_data_root : string/None
    path to directory containing all database objects managed by this manager
    instance; also, all new database objects will be created here; if None,
    default path '~/.kdvs/' will be used

provider_cfg : dict/None
    configuration for specific DB provider; if None, default configuration for
    SQLite3 provider is used
        """
        # resolve default provider
        if provider_cfg is None:
            provider_cfg=provider.sqlite3_provider_cfg
        # fetch provider-related settings
        self.provider=provider_cfg['provider']
        self.OperationalError=provider_cfg['OperationalError']
        # resolve absolute data root
        self.def_config_path_root=os.path.expanduser('~/.kdvs/')
        if arbitrary_data_root is None:
            self.abs_data_root=self.def_config_path_root
        else:
            self.abs_data_root=arbitrary_data_root
        # ---- at this point check if data root is available at all
        if not os.path.exists(self.abs_data_root):
            raise KDVSError('Could not access configuration data at %s!'%quote(self.abs_data_root))
        # ---- create cache of opened connections
        self.kdvsdb={}
        self.kdvsdb_loc={}
        # ---- init or open root db (where all kdvs non-dynamic metadata are stored)
        # rootdb is initiated bypassing normal kdvs db operations
        kdvsrootdb_loc=os.path.join(self.abs_data_root, 'kdvs.root.db')
        if not os.path.exists(kdvsrootdb_loc):
            # the trick here is to let sqlite3 create db file then init it
            rootdb=self.provider(kdvsrootdb_loc)
            self._init_kdvsrootdb(rootdb)
        else:
            # the trick here is just to connect to existing db file
            rootdb=self.provider(kdvsrootdb_loc)
        self.kdvsdb['rootdb']=rootdb
        self.kdvsdb_loc['rootdb']=kdvsrootdb_loc
        # ---- create default path for tmpdb objects
        self.tmpdb_location=os.path.join(self.abs_data_root)
        # ---- initialize always opened in-memory tmpdb
        self.memdb=self._open_tmpdb(None)

    def _init_kdvsrootdb(self, rootdb):
        statements=(
                # each tmpdb defines tablespace; related csvs will be loaded there
                # to perform joins
                # create index table for all csvs loaded dynamically
                ("create table TmpDb (tmpdb TEXT, tmpdb_loc TEXT)", None),
            )
        c=rootdb.cursor()
        for st, args in statements:
            if args is not None:
                c.execute(st, args)
            else:
                c.execute(st)
            rootdb.commit()
        c.close()

    def _execute_statement(self, tmpdb_id, statement, args=None):
        # execute statement in single cursor and commit immediately
        db=self.kdvsdb[tmpdb_id]
        c=db.cursor()
        if args is not None:
            c.execute(statement, args)
        else:
            c.execute(statement)
        db.commit()
        c.close()

    def _open_tmpdb(self, tmpdb_id=None):
        if tmpdb_id is not None:
            # in-file tmpdb requested, form proper name
            tmpdb_path=os.path.join(self.tmpdb_location, tmpdb_id+'.db')
            if not os.path.exists(tmpdb_path):
                _created=True
                _msg='create'
            else:
                _created=False
                _msg='open'
        else:
            # in-memory tmpdb requested
            tmpdb_id='memdb'
            tmpdb_path=':memory:'
            # in-memory is always fresh
            _created=True
            _msg='create'
        try:
            tmpdb=self.provider(tmpdb_path)
            if _created is True:
                self.kdvsdb[tmpdb_id]=tmpdb
                self.kdvsdb_loc[tmpdb_id]=tmpdb_path
                # create local table index
                self._execute_statement(tmpdb_id, 'create table if not exists Tables (table_name TEXT)')
                # reindex in root db
                self._execute_statement('rootdb', 'insert into TmpDb values (?, ?)', (tmpdb_id, quote(tmpdb_path)))
            return tmpdb
        except:
            raise KDVSError('Cannot %s temporary tablespace %s from %s!'%(_msg, quote(tmpdb_id), tmpdb_path))

    def get_tmpdb(self, tmpdb_id):
        r"""
Return handle for requested tablespace; if tablespace does not exist, create it.

Parameters
----------
tmpdb_id : string
    name of requested tablespace

Returns
-------
handle : :class:`~kdvs.core.util.db_provider`
    handle for requested tablespace
        """
        try:
            return self.kdvsdb[tmpdb_id]
        except KeyError:
            return self._open_tmpdb(tmpdb_id)

    def get_tmpdb_loc(self, tmpdb_id):
        r"""
Return path for file containing requested tablespace.

Parameters
----------
tmpdb_id : string
    name of requested tablespace

Returns
-------
location : string
    path to file that contains requested tablespace; None if tablespace does not
    exist, or such information is not available
        """
        try:
            return self.kdvsdb_loc[tmpdb_id]
        except KeyError:
            return None

    def copy_table(self, src_tmpdb_id, dst_tmpdb_id, src_table_name, dst_table_name=None, move=False, replace=False):
        r"""
Copy/move database table between two existing tablespaces.

Parameters
----------
src_tmpdb_id : string
    name of tablespace containing table to be copied

dst_tmpdb_id : string
    name of tablespace where table will be copied

src_table_name : string
    name of the table to be copied

dst_table_name : string/None
    name of the table to be copied, or None if the same as source table

move : bool
    if True, the table will be moved completely from one tablespace to another

replace : bool
    if True, the destination table will be replaced silently (without specific
    replace request, exception will be thrown if destination table already
    exists)
        """
        # copy/move table from one tablespace to another
        if dst_table_name is None:
            dst_table_name=src_table_name
        srcdb=self.kdvsdb[src_tmpdb_id]
        dstdb=self.kdvsdb[dst_tmpdb_id]
        srcc=srcdb.cursor()
        dstc=dstdb.cursor()
        # setup rollback point by unconditional commit before start
        srcdb.commit()
        dstdb.commit()
        # 1. if destination table already exists, and no replace requested, report an error
        dstc.execute('pragma table_info(%s)'%(dst_table_name))
        if len(dstc.fetchall())>0:
            # table is present
            if replace is True:
                dstc.execute('drop table if exists %s'%(dst_table_name))
            else:
                raise KDVSError('Destination table %s already exists in %s!'%(dst_table_name, dst_tmpdb_id))
        # 2. get information about source table structure
        srcc.execute('pragma table_info(%s)'%(src_table_name))
        inforows=srcc.fetchall()
        dst_col_info=[(quote(str(inforow[1])), str(inforow[2]).upper()) for inforow in inforows]
        dst_cols=','.join(' '.join(d) for d in dst_col_info)
        # 3. recreate destination table structure
        dstc.execute('create table if not exists %s (%s)'%(dst_table_name, dst_cols))
        # 4. copy source rows to destination table
        ## two different ways to do it
        ## (a) since tables are in separate tablespaces that use different connections,
        ## we may perform temporary attach of srcdb to dstdb (SQLite3 specific!)
        ## (b) if attach is not possible for any reason, we fall back to normal
        ## row by row copy operations
        attached=False
        try:
            srcdb_loc=self.kdvsdb_loc[src_tmpdb_id]
            att_db='src_att'
            dstc.execute('attach database "%s" as %s'%(srcdb_loc, att_db))
            attached=True
            # copy source rows into destination table
            att_src_table_name=att_db+'.'+src_table_name
            dstc.execute('insert into %s select * from %s'%(dst_table_name, att_src_table_name))
        except self.OperationalError:
            # reopen cursor so we will iterate only through the latest results 
            srcc.close()
            srcc=srcdb.cursor()
            # if something went wrong, or we cannot simply use attach feature,
            # we have to copy tables row by row through iterator
            srcc.execute('select * from %s'%(src_table_name))
            for srcrow in srcc:
                dstrow=','.join(srcrow)
                dstc.execute('insert into %s values (%s)'%(dst_table_name, dstrow))
        # check before commit
        # TODO: stronger verification of identity, right now only row counts
        srcrows=srcc.execute('select count(*) from %s'%(src_table_name))
        dstrows=dstc.execute('select count(*) from %s'%(dst_table_name))
        srcrows=srcrows.fetchone()[0]
        dstrows=dstrows.fetchone()[0]
        if srcrows==dstrows:
            # copied, detach (if attached)
            if attached is True:
                dstc.execute('detach database %s'%(att_db))
            # reindex tablespaces
            if move is True:
                srcc.execute('delete from Tables where table_name="%s"'%(src_table_name))
            dstc.execute('insert or ignore into Tables values (?)', (dst_table_name,))
            # drop source table if move requested
            if move is True:
                srcc.execute('drop table %s'%(src_table_name))
                srcc.execute('vacuum')
            # finally commit all changes
            srcdb.commit()
            dstdb.commit()
            # clean up
            srcc.close()
            dstc.close()
        else:
            # not copied entirely, rollback and report error
            srcdb.rollback()
            dstdb.rollback()
            # clean up
            srcc.close()
            dstc.close()
            raise KDVSError('Table %s from %s not copied as %s into %s!'%(src_table_name,
                    src_tmpdb_id, dst_table_name, dst_tmpdb_id))


    def load_csv(self, tmpdb_id, descriptor):
        r"""
Import data from DSV file to a table in requested tablespace, according to given DSV descriptor.

Parameters
----------
tmpdb_id : string
    name of tablespace where a table will be created

descriptor : iterable
    descriptor containing the following data:

      * absolute path of DSV file (string)
      * name of the destination table (string)
      * specific KDVS metadata for this DSV file (:mod:`kdvs.core.metadata`)
        """
        # tmpdb_id - destination tablespace ID
        # DSV file will be loaded according to "descriptor" that contains the following elements:
        # file_path - absolute path of DSV file
        # table_name - name of the table DSV will be loaded into
        # metadata - specific metadata for this type of DSV file
        path, table_name, metadata=descriptor
        with file_provider(path, 'rb') as f:
            self._load_csv_to_tmpdb(f, tmpdb_id, table_name, metadata)

    def _load_csv_to_tmpdb(self, csv_fileobj, tmpdb_id, table_name, csv_metadata):
        if not is_metadata(csv_metadata):
            raise KDVSError('Proper KDVS metadata dictionary must be specified to parse DSV file!')
        import csv
        tmpdb=self.get_tmpdb(tmpdb_id)
        c=tmpdb.cursor()
        # resolve parsing options from metadata
        # 1. expect commented lines?
        if not csv_metadata['comment_prefix'] is None:
            provider=skip_comment_reader(csv_fileobj, csv_metadata['comment_prefix'])
        else:
            provider=csv_fileobj
        # 2. should take a look at csv before?
        if csv_metadata['dialect'].startswith('sniff'):
            local_dialect, peek_lines=sniff_dsv(csv_fileobj)
        else:
            local_dialect=csv_metadata['dialect']
            peek_lines=None
        if peek_lines is not None:
            # include peek lines back into line source
            provider=itertools.chain(peek_lines, provider)
        # read csv line-wise
        csvo=csv.reader(provider, dialect=local_dialect)
        # parse header
        header=csvo.next()
        if len(header[0])==0:
            # if first column name is empty, rename it as ID
            header[0]='ID'
        # form strict statement to speed the procedure up
        st='create table %s (%s)'%(quote(table_name), ','.join([' '.join((quote(h), 'TEXT')) for h in header]))
        c.execute(st)
        for line in csvo:
            # form strict statement to speed the procedure up
            stl='insert into %s values (%s)'%(quote(table_name), ','.join([quote(f) for f in line]))
            c.execute(stl)
        # make global final commit to speed the procedure up
        tmpdb.commit()
        c.close()
        # update tmpdb index
        self._execute_statement(tmpdb_id, 'insert into Tables values (?)', (table_name,))

    def close(self, dbname=None):
        r"""
Close DB operations handled by the manager.

Parameters
----------
dbname : string/None
    name of specific tablespace to be closed; if None, all opened tablespaces
    handled by this manager will be closed
        """
        # close all opened handles: databases etc etc
        if dbname is not None:
            self.kdvsdb[dbname].close()
            self.kdvsdb[dbname]=None
        else:
            for db in self.kdvsdb.values():
                db.close()
            self.kdvsdb={}

# ----- mapping table schemas (where such schema is known in advance)
# for dsv-derived tables, schema is the following tuple:
# (table_name, col1_name, col2_name, ...) where all columns are of type TEXT

term2probeset_table='term2probeset'
r"""
Name of term2probeset table.
"""

term2probeset_schema=('term2probeset', 'term_id', 'probeset_id', 'term_evc', 'term_desc', 'term_ns')
r"""
Default schema for term2probeset table.

See Also
--------
:func:`.create_csv_table_st_from_schema`
"""

probeset2gene_table='probeset2gene'
r"""
Name of probeset2gene table.
"""

probeset2gene_schema=('probeset2gene', 'probeset_id', 'gene_symbol', 'entrez_id', 'gb_acc')
r"""
Default schema for probeset2gene table.

See Also
--------
:func:`.create_csv_table_st_from_schema`
"""
