# Supplementary material for: Knowledge Driven Variable Selection (KDVS) – a new approach to enrichment analysis of gene signatures obtained from high–throughput data
Source: Source Code Biol Med. 2013 Jan 9;8:2. doi: 10.1186/1751-0473-8-2 (PMC3605163; doi:10.1186/1751-0473-8-2)
Supplement: Additional file 1 — Source code of KDVS. Format: ZIP. It contains the Python source code, the documentation, and the internal data files. [file 1751-0473-8-2-S1.zip › KDVS/kdvs/core/execenv/execenv.py]

r"""
Provides functionality of encapsulated execution environment for small dependent
computational tasks.
"""

from kdvs.core.util import quote
import sys

class ExecEnv(object):
    r"""
Implements basic execution environment, where set of actions (separated
computational tasks) is executed in order, and common set of environment variables
(environment state) is available for any action to store and retrieve data.
    """
    def __init__(self):
        r"""
        """
        # actions to execute by this environment
        self._actions=[]
        # any global variables we want to preserve between actions
        self._vars={}

    def add_action(self, action_func, *args, **kwargs):
        r"""
Add new action to the environment and schedule for execution. Actions are executed
in the add order. Action is given as a function with its arguments.

Parameters
----------
action_func : callable
    function to be executed

args : iterable
    any additional positional arguments passed to function

kwargs : dict
    any additional keyworded arguments passed to function
        """
        action_spec=(action_func, args, kwargs)
        self._actions.append(action_spec)

    def clear_actions(self):
        r"""
Clear all added actions.
        """
        del self._actions[:]

    def add_var(self, varkey, var, replace=False):
        r"""
Add new variable to execution environment, with possible replacement. Variables
are managed in a dictionary, therefore all rules for adding items to standard
dictionaries apply here as well.

Parameters
----------
varkey : object
    hashable key for new variable

var : object
    value for new variable

replace : bool
    if True, already existing variable will be replaced

Raises
------
ValueError
    if variable already exists and replacement was not requested
        """
        if varkey in self._vars and replace is False:
            raise ValueError('Variable already exists! ("%s" -> %s)'%(varkey, str(var)))
        self._vars[varkey]=var

    def del_var(self, varkey):
        r"""
Remove requested variable from execution environment. If variable does not exist,
do nothing.

Parameters
----------
varkey : object
    key of variable to be removed
        """
        try:
            del self._vars[varkey]
        except:
            pass

    def update_vars(self, vardict):
        r"""
Add all variables from requested dictionary to execution environment. See
:meth:`.add_var` for details. Variables are added without replacement.

Parameters
----------
vardict : dict
    dictionary of variables to be added

Raises
------
ValueError
    if one of new variables already exists (replacements are not requested here)
        """
        for (vk, v) in vardict.iteritems():
            self.add_var(vk, v)

    def var(self, varkey):
        r"""
Retrieve value of variable present in execution environment.

Parameters
----------
varkey : object
    key of variable to be retrieved

Returns
-------
var : object
    value of requested variable

Raises
------
ValueError
    if variable does not exist
        """
        if varkey not in self._vars:
            raise ValueError('Variable not found! ("%s")'%(varkey))
        else:
            return self._vars[varkey]

    def varkeys(self):
        r"""
Retrieve keys of all existing variables present in execution environment.

Returns
-------
varkeys : iterable
    keys of variables present in execution environment
        """
        return self._vars.keys()

    def execute(self):
        r"""
Execute all added actions so far in add order (FIFO). When any action throws
an exception during its run, the whole execution is stopped and diagnostic information
is returned.

Returns
-------
diagnostic : tuple/None
    None if all actions were executed silently, otherwise the following information is returned:
        * number of action that has thrown an exception
        * total number of actions to be executed
        * failed action details, as tuple (action_func_callable, args, kwargs)
        * thrown exception details, as tuple (exception instance, result of 'sys.exc_info')
        * details of actions already executed before failed action, as iterable of tuples (action_func_callable, args, kwargs)
        * details of actions to be executed after failed action, as iterable of tuples (action_func_callable, args, kwargs)

See Also
--------
:func:`sys.exc_info`
        """
        # run all collected actions so far according to FIFO policy and
        # perform garbage collection after every successful action;
        # in case of exception inside action, stop and return all available info
        # return all remaining actions left in the stack
        import gc
        exc=None
        err_act=None
        actions_num=len(self._actions)
        for i, action_spec in enumerate(self._actions):
            func, args, kwargs=action_spec
            try:
                func(self, *args, **kwargs)
                gc.collect()
            except Exception, e:
                # which action thrown an exception?
                err_act=(i+1, actions_num, action_spec)
                # what exception exactly?
                exc=(e, sys.exc_info())
                # stop the execution and return 
                break
        if err_act is not None and exc is not None:
            return (err_act, exc, self._actions[:i], self._actions[i+1:])
        else:
            self.clear_actions()
            return None

    def format_action_spec(self, action_spec):
        r"""
Return textual representation of action.

Parameters
----------
action_spec : tuple
    (action_func_callable, args, kwargs)

Returns
-------
action_repr : string
    textual representation of action
        """
        return ','.join((quote(action_spec[0].func_name), str(action_spec[1]), str(action_spec[2])))


class LoggedExecEnv(ExecEnv):
    r"""
Implements logged execution environment, where global logger is provided for
any action to use, according to specified configuration. Logger must be initialized
outside and passed in configuration variables. The logger is available
through environment variable '`logger`'.

See Also
--------
:mod:`logging`
    """
    def __init__(self, env_cfg):
        r"""
Parameters
----------
env_cfg : dict
    configuration variables for logged execution environment; the following
    variables are recognized:

      * 'logger' - instance of a logger that will be used as environment logger
      * 'log_path' - path to log file
      * 'log_name' - name of a logger
      * 'log_level' - level of a logger
        """
        super(LoggedExecEnv, self).__init__()
        self._initialize_logging(env_cfg)

    def _initialize_logging(self, env_cfg):
        # instantiate environment logging
        import logging
        logger=env_cfg['logger']
        self.add_var('logger', logger)
        self.logger=logger
        log_path=env_cfg['log_path']
        log_name=env_cfg['log_name']
        log_level=env_cfg['log_level']
        log_level_name=logging._levelNames[log_level]
        logger.info('Log %s of level %s initialized as %s'%(quote(log_name), log_level_name, log_path))

    def execute_all(self):
        r"""
Execute all actions; if any action fails, log the diagnostic information.

See Also
--------
:meth:`.execute`
        """
        left=self.execute()
        if left:
            w, e, ex_acts, left_acts=left
            wmsg='Exception thrown in action %d of %d! Action spec: (%s)'%(
                w[0], w[1], self.format_action_spec(w[2]))
            self.logger.error(wmsg)
            self.logger.error('Details:', exc_info=e[1])
            eas=[self.format_action_spec(ea) for ea in ex_acts]
            eas.insert(0, 'Actions executed:')
            self.logger.error('\n\t'.join(eas))
            las=[self.format_action_spec(la) for la in left_acts]
            las.insert(0, 'Actions left:')
            self.logger.error('\n\t'.join(las))
