# Supplementary material for: Knowledge Driven Variable Selection (KDVS) – a new approach to enrichment analysis of gene signatures obtained from high–throughput data
Source: Source Code Biol Med. 2013 Jan 9;8:2. doi: 10.1186/1751-0473-8-2 (PMC3605163; doi:10.1186/1751-0473-8-2)
Supplement: Additional file 1 — Source code of KDVS. Format: ZIP. It contains the Python source code, the documentation, and the internal data files. [file 1751-0473-8-2-S1.zip › KDVS/kdvs/core/execenv/pplus_env.py]

r"""
Provides functionality of parallel execution environment, based on PPlus.
"""

from kdvs.core.error import KDVSError
from kdvs.core.execenv.execenv import LoggedExecEnv
from kdvs.core.util import pzp_serialize_obj, pzp_deserialize_obj

try:
    import pplus
except ImportError:
    raise KDVSError('To use functions from this module, \'pplus\' is required!')

class PPlusExecEnv(LoggedExecEnv):
    r"""
Implements logged PPlus execution environment, according to specified
configuration. The logger is available through environment variable '`logger`'.
PPlus connection is available through environment variable '`pplus_connection`'.

See Also
--------
:mod:`logging`
    """
    def __init__(self, env_cfg):
        r"""
Parameters
----------
env_cfg : dict
    configuration variables for logged PPlus execution environment; the following
    variables are recognized:

      * 'logger' - instance of a logger that will be used as environment logger
      * 'log_path' - path to log file
      * 'log_name' - name of a logger
      * 'log_level' - level of a logger
      * 'pplus_debug_mode' - enable PPlus debug mode (True/False)
        """
        super(PPlusExecEnv, self).__init__(env_cfg)
        self._configure_pplus(env_cfg)

    def _configure_pplus(self, env_cfg):
        pplus_debug_mode_enabled=env_cfg['pplus_debug_mode']
        if pplus_debug_mode_enabled:
            pr=' (debug mode)'
        else:
            pr=''
        pc=pplus.PPlusConnection(debug=pplus_debug_mode_enabled)
        self.add_var('pplus_connection', pc)
        self.pconn=pc
        self.logger.info('PPlus connection endpoint created%s, ID = %s'%(pr, pc.id))

    def _process_rl(self, criterion, ns, handler_function, *args, **kwds):
        rl=[r[0] for r in self.var('rls')[ns][criterion]]
        self.logger.info('Processing %s for %s started (%d elements found)'%(
                                        criterion, ns, len(rl)))
        self.logger.info('Handler function starting')
        handler_function(self, rl, *args, **kwds)
        self.logger.info('Handler function finished')
        self.logger.info('Processing %s for %s finished'%(criterion, ns))

    def serialize_pzp_to_filekey(self, filekey, obj, binary=True):
        r"""
Serialize given input object as PPlus remote file.

Parameters
----------
filekey : string
    PPlus remote file identifier

obj : object
    object to be serialized

binary : bool
    if True, force remote file to be opened in binary mode
        """
        # serialize given object through pplus using pzp protocol
        with self.pconn.write_remotely(filekey, binary=binary) as of:
            of.write(pzp_serialize_obj(obj))

    def deserialize_pzp_from_filekey(self, filekey):
        r"""
Deserialize object from requested PPlus remote file.

Parameters
----------
filekey : string
    PPlus remote file identifier

Returns
-------
obj : object
    deserialized object
        """
        # deserialize object through pplus from given filekey using pzp protocol
        obj_path=self.pconn.get_path(filekey)
        with open(obj_path, 'rb') as ifo:
            encoded_obj=ifo.read()
            decoded_obj=pzp_deserialize_obj(encoded_obj)
        return decoded_obj

    def serialize_txt_to_filekey(self, filekey, lines, binary=True):
        r"""
Serialize given sequence of strings to PPlus remote file.

Parameters
----------
filekey : string
    PPlus remote file identifier

lines : iterable
    sequence of strings to be serialized

binary : bool
    if True, force remote file to be opened in binary mode
        """
        # write given iterable of text lines through pplus into text file
        with self.pconn.write_remotely(filekey, binary=binary) as of:
            of.writelines(lines)

    def pprint_to_filekey(self, filekey, obj, binary=True):
        r"""
Serialize textual representation of given input object to PPlus remote file.
The representation is produced using '`pprint`'.

Parameters
----------
filekey : string
    PPlus remote file identifier

obj : object
    object to be serialized

binary : bool
    if True, force remote file to be opened in binary mode

See Also
--------
:mod:`pprint`
        """
        # pprint given object through pplus into text file
        import pprint
        with self.pconn.write_remotely(filekey, binary=binary) as of:
            pprint.pprint(obj, of, indent=2)
