# Supplementary material for: Knowledge Driven Variable Selection (KDVS) – a new approach to enrichment analysis of gene signatures obtained from high–throughput data
Source: Source Code Biol Med. 2013 Jan 9;8:2. doi: 10.1186/1751-0473-8-2 (PMC3605163; doi:10.1186/1751-0473-8-2)
Supplement: Additional file 1 — Source code of KDVS. Format: ZIP. It contains the Python source code, the documentation, and the internal data files. [file 1751-0473-8-2-S1.zip › KDVS/kdvs/core/metadata/annotation_metadata.py]

r"""
Provides KDVS metadata for handling DSV files with annotations.
"""

from kdvs.core.provider import KDVSMetadata

ANNOFILE_METADATA_GEO_GPL=KDVSMetadata({
    # ---- metadata regarding file structure
    # csv 'dialect' used to parse this particular annotation file
    # if 'sniff' then use csv sniffer to determine proper file parsing
    'dialect' : 'excel-tab',
    # file may contain commented lines
    # comment prefix or None if file contains no commented lines
    'comment_prefix' : '#',
    # ---- metadata regarding file content
    # column aliases
    'probeset_id_col' : 'ID',
    'BP' : 'Gene Ontology Biological Process',
    'CC' : 'Gene Ontology Cellular Component',
    'MF' : 'Gene Ontology Molecular Function',
    'sequence_type' : 'Sequence Type',
    'gene_symbol' : 'Gene Symbol',
    'gb_acc' : 'GB_ACC',
    # what symbol is used in annotation file when there are no GO terms
    # associated with particular probe
    'go_terms_absent_for_probe' : '',
    # separator for different GO terms assigned to the same probe
    'go_terms_separator' : '///',
    # separator for different parts of every GO term parsed
    'go_term_part_separator' : '//',
    # tag for control sequence
    'tag_control_seq' : 'Control sequence',
    # separator for different gene symbols
    'gene_symbol_separator' : '///',
})
r"""Metadata related to GPL family of files describing GO annotations for
high throughput platforms in GEO (http://www.ncbi.nlm.nih.gov/geo/)
"""

ANNOFILE_METADATA_AFFY_GPL=KDVSMetadata({
    # ---- metadata regarding file structure
    # csv 'dialect' used to parse this particular annotation file
    # if 'sniff' then use csv sniffer to determine proper file parsing
    'dialect' : 'excel',
    # file may contain commented lines
    # comment prefix or None if file contains no commented lines
    'comment_prefix' : '#',
    # ---- metadata regarding file content
    # column aliases
    'probeset_id_col' : 'Probe Set ID',
    'BP' : 'Gene Ontology Biological Process',
    'CC' : 'Gene Ontology Cellular Component',
    'MF' : 'Gene Ontology Molecular Function',
    'sequence_type' : 'Sequence Type',
    'gene_symbol' : 'Gene Symbol',
    'gb_acc' : 'Representative Public ID',
    # what symbol is used in annotation file when there are no GO terms
    # associated with particular probe
    'go_terms_absent_for_probe' : '---',
    # separator for different GO terms assigned to the same probe
    'go_terms_separator' : '///',
    # separator for different parts of every GO term parsed
    'go_term_part_separator' : '//',
    # tag for control sequence
    'tag_control_seq' : 'Control sequence',
    # separator for different gene symbols
    'gene_symbol_separator' : '///',
})
r"""Metadata related to GPL family of files describing GO annotations available
from Affymetrix (http://www.affymetrix.com/support/technical/annotationfilesmain.affx)
"""

ANNOFILE_METADATA_HGNC=KDVSMetadata({
    # ---- metadata regarding file structure
    # csv 'dialect' used to parse this particular annotation file
    # if 'sniff' then use csv sniffer to determine proper file parsing
    'dialect' : 'excel-tab',
    # file may contain commented lines
    # comment prefix or None if file contains no commented lines
    'comment_prefix' : '#',
    # ---- metadata regarding file content
    # column aliases
    'gene_symbol' : 'Approved Symbol',
    'locus_type' : 'Locus Type',
    'aliases' : 'Aliases',
    'entrez_gene_id_hgnc' : 'Entrez Gene ID',
    'entrez_gene_id_mapped' : 'Entrez Gene ID (mapped data supplied by NCBI)',
    # locus type of real gene
    'locus_type_gene' : 'gene with protein product',
})
r"""Metadata related to annotations available from HGNC (http://www.genenames.org/)
"""

ANNOFILE_METADATA_GOA_HSA=KDVSMetadata({
    # ---- metadata regarding file structure
    'dialect' : 'custom',
    # file may contain commented lines
    # comment prefix or None if file contains no commented lines
    'comment_prefix' : '!',
    # ---- metadata regarding file content
    # list of keys to be recognized
})
r"""Metadata related to annotations available as GOA file
(http://www.geneontology.org/GO.format.gaf-2_0.shtml) - human (Homo Sapiens) genome
"""

ANNOFILE_METADATA_EXT2GO=KDVSMetadata({
    # ---- metadata regarding file structure
    'dialect' : 'custom',
    # file may contain commented lines
    # comment prefix or None if file contains no commented lines
    'comment_prefix' : '!',
    # ---- metadata regarding file content
    # -- description part
    # prefix of every GO related entity in EXT2GO
    'go_id' : 'GO:',
    # separator between formal EXT DB id and entity id, e.g. KEGG:R00004
    'db_id_sep' : ':',
    # separator between mapping parts
    'map_sep' : '>',
    # separator between GO name part and term part
    'term_desc_name_sep' : ';',
    # -- parsing part
    # regexp for parsing single line of EXT2GO
    # the following fields are captured:
    # - ID of external DB
    # - entity ID in external DB
    # - entity description if provided
    # - name of corresponding GO term
    # - ID of corresponding GO term
    'line_patt_str' : '(\w+)\%s(\w+)\s*(.*)\s+\%s\s+%s([^\%s]+)\s+\%s\s+%s(\d+)'%(':', '>', 'GO:', ';', ';', 'GO:'),
    # field indexes in regexp match (may be directly used as column names)
    'matches' : ('db_id', 'entity_id', 'entity_desc', 'term_desc', 'term_id'),
})
r"""Metadata related to annotations available as EXT2GO file
(http://www.geneontology.org/GO.indices.shtml)
"""

ANNOFILE_METADATA_KEGG_IXL=KDVSMetadata({
    # ---- metadata regarding file structure
    'dialect' : 'custom',
    # file may contain commented lines
    # comment prefix or None if file contains no commented lines
    'comment_prefix' : None,
    # ---- metadata regarding file content
    # -- description part
    # prefix of gene identification column (Entrez Gene ID)
    'ncbi_geneid_prefix' : 'ncbi-geneid:',
    # prefix of reference pathway identification (KEGG PATHWAY)
    'kegg_pathway_prefix' : 'path:',
    # prefix of orthologous element identification (KEGG ORTHOLOGY)
    'kegg_ko_prefix' : 'ko:',
    # -- parsing part
    # regexp for parsing single line of KEGG_IXL
    # the following fields are captured:
    # - Entrez Gene ID
    # - (optional) KEGG reference pathway ID
    # - (optional) KEGG KO element ID
    # - (optional) KEGG other ID
    'line_patt_str' : '[^\%s]+\%s(\d+)\s+([^\%s]+)\%s(\w+)\s*'%(':', ':', ':', ':'),
    # field indexes in regexp match (may be directly used as column names)
    'matches' : ('gene_id', 'kegg_db_id', 'kegg_db_entity_id'),
})
r"""Metadata related to annotations available as KEGG IXL file
(ftp://ftp.genome.jp/pub/kegg/linkdb/README)
"""
