# Supplementary material for: Knowledge Driven Variable Selection (KDVS) – a new approach to enrichment analysis of gene signatures obtained from high–throughput data
Source: Source Code Biol Med. 2013 Jan 9;8:2. doi: 10.1186/1751-0473-8-2 (PMC3605163; doi:10.1186/1751-0473-8-2)
Supplement: Additional file 1 — Source code of KDVS. Format: ZIP. It contains the Python source code, the documentation, and the internal data files. [file 1751-0473-8-2-S1.zip › KDVS/kdvs/core/metadata/experiment_metadata.py]

r"""
Provides KDVS metadata for handling DSV files with numeric-oriented data.
"""

from kdvs.core.provider import KDVSMetadata

NUM_DSV_METADATA=KDVSMetadata({
    # ---- metadata regarding file structure
    # csv 'dialect' used to parse this particular file
    # if 'sniff' then use csv sniffer to determine proper file parsing
    'dialect' : 'sniff',
    # file may contain commented lines
    # comment prefix or None if file contains no commented lines
    'comment_prefix' : None,
    # ---- metadata regarding file content
})
r"""Default metadata for parsing Delimiter Separated Values file.
"""


LABELS_METADATA=KDVSMetadata({
    # ---- metadata regarding file structure
    # csv 'dialect' used to parse this particular file
    # if 'sniff' then use csv sniffer to determine proper file parsing
    'dialect' : 'sniff',
    # file may contain commented lines
    # comment prefix or None if file contains no commented lines
    'comment_prefix' : '#',
    # ---- metadata regarding file content
    # column aliases
    'samples_col' : 'samples',
    'labels_col' : 'labels',
})
r"""Metadata for parsing labels file (used in classification experiments).
"""

# ---- specific metadata for concrete data types; used if sniffing does not work

NUM_CSV_METADATA=KDVSMetadata({
    # ---- metadata regarding file structure
    # csv 'dialect' used to parse this particular file
    # if 'sniff' then use csv sniffer to determine proper file parsing
    'dialect' : 'excel',
    # file may contain commented lines
    # comment prefix or None if file contains no commented lines
    'comment_prefix' : None,
    # ---- metadata regarding file content
})
r"""Specific metadata for parsing Comma Separated Values file.
"""

NUM_TSV_METADATA=KDVSMetadata({
    # ---- metadata regarding file structure
    # csv 'dialect' used to parse this particular file
    # if 'sniff' then use csv sniffer to determine proper file parsing
    'dialect' : 'excel-tab',
    # file may contain commented lines
    # comment prefix or None if file contains no commented lines
    'comment_prefix' : None,
    # ---- metadata regarding file content
})
r"""Specific metadata for parsing Tab Separated Values file.
"""
