# Supplementary material for: Knowledge Driven Variable Selection (KDVS) – a new approach to enrichment analysis of gene signatures obtained from high–throughput data
Source: Source Code Biol Med. 2013 Jan 9;8:2. doi: 10.1186/1751-0473-8-2 (PMC3605163; doi:10.1186/1751-0473-8-2)
Supplement: Additional file 1 — Source code of KDVS. Format: ZIP. It contains the Python source code, the documentation, and the internal data files. [file 1751-0473-8-2-S1.zip › KDVS/kdvs/core/metadata/go_metadata.py]

r"""
Provides various metadata for Gene Ontology (GO).
"""

GO_NAMESPACES={
    'BP' : 'biological process',
    'CC' : 'cellular component',
    'MF' : 'molecular function',
}
"""GO namespaces we are considering stored in (key,desc) pairs; keys are used as reference to
GO namespace elsewhere; the following GO namespaces are recognized: biological process (key: 'BP'),
cellular component (key: 'CC'), molecular function (key: 'MF')
"""

GO_NS_IDS=GO_NAMESPACES.keys()
"""Short symbols of GO namespaces that can be used as keys in dictionaries related to GO namespaces
"""


# ---- evidence codes

EVIDENCE_CODES={
    # experiment evidence codes
    'EXP' : 'inferred from experiment',
    'IDA' : 'inferred from direct assay',
    'IPI' : 'inferred from physical interaction',
    'IMP' : 'inferred from mutant phenotype',
    'IGI' : 'inferred from genetic interaction',
    'IEP' : 'inferred from expression pattern',
    # computational analysis evidence codes
    'ISS' : 'inferred from sequence or structural similarity',
    'ISO' : 'inferred from sequence orthology',
    'ISA' : 'inferred from sequence',
    'ISM' : 'inferred from sequence model',
    'IGC' : 'inferred from genomic context',
    'RCA' : 'inferred from reviewed computational analysis',
    # author statement codes
    'TAS' : 'traceable author statement',
    'NAS' : 'non-traceable author statement',
    # curatiorial statement evidence codes
    'IC' : 'inferred by curator',
    'ND' : 'no biological data available',
    # auto-assigned evidence codes
    'IEA' : 'inferred from electronic annotation',
    # obsolete evidence codes
    'NR' : 'not recorded'
}
"""Evidence codes (http://www.geneontology.org/GO.evidence.shtml) of GO annotations, stored as
(short code, description) pairs
"""

INV_EVIDENCE_CODES={
    # experiment evidence codes
    'inferred from experiment' : 'EXP',
    'inferred from direct assay' : 'IDA',
    'inferred from physical interaction' : 'IPI',
    'inferred from mutant phenotype' : 'IMP',
    'inferred from genetic interaction' : 'IGI',
    'inferred from expression pattern' : 'IEP',
    # computational analysis evidence codes
    'inferred from sequence or structural similarity' : 'ISS',
    'inferred from sequence orthology' : 'ISO',
    'inferred from sequence' : 'ISA',
    'inferred from sequence model' : 'ISM',
    'inferred from genomic context' : 'IGC',
    'inferred from reviewed computational analysis' : 'RCA',
    # author statement codes
    'traceable author statement' : 'TAS',
    'non-traceable author statement' : 'NAS',
    # curatiorial statement evidence codes
    'inferred by curator' : 'IC',
    'no biological data available' : 'ND',
    # auto-assigned evidence codes
    'inferred from electronic annotation' : 'IEA',
    # obsolete evidence codes
    'not recorded' : 'NR'
}
"""Evidence codes (http://www.geneontology.org/GO.evidence.shtml) of GO annotations, stored as
(description, short code) pairs
"""

UNKNOWN_EV_CODE='UNK'
"""Special evidence code used when non-standard/erroneous evidence code was encountered
"""

EVC_INCLUSION_ALL=('EXP', 'IDA', 'IPI', 'IMP', 'IGI', 'IEP', 'ISS', 'ISO', 'ISA', 'ISM', 'IGC', 'RCA', 'TAS', 'NAS', 'IC', 'ND', 'IEA', 'NR')
"""List containing short codes of all evidence codes
"""

EVC_INCLUSION_EXCL_IEA=('EXP', 'IDA', 'IPI', 'IMP', 'IGI', 'IEP', 'ISS', 'ISO', 'ISA', 'ISM', 'IGC', 'RCA', 'TAS', 'NAS', 'IC', 'ND', 'NR')
"""List containing short codes of all evidence codes _except_ IEA
"""

# ---- root nodes for go namespaces

NS_ROOT_NODES={
    'BP' : 'GO:0008150',
    'CC' : 'GO:0005575',
    'MF' : 'GO:0003674',
}
"""Dictionary containing accession codes of root terms of main GO namespaces, keyed by `GO_NS_IDS`
"""

# ---- standard prefix used in URL for GO term when dealing with GO RDF-XML

GO_TERM_STD_URL_PREFIX='http://www.geneontology.org/go#'
"""Prefix of standard URL assigned to every GO term
"""
