# Supplementary material for: Knowledge Driven Variable Selection (KDVS) – a new approach to enrichment analysis of gene signatures obtained from high–throughput data
Source: Source Code Biol Med. 2013 Jan 9;8:2. doi: 10.1186/1751-0473-8-2 (PMC3605163; doi:10.1186/1751-0473-8-2)
Supplement: Additional file 1 — Source code of KDVS. Format: ZIP. It contains the Python source code, the documentation, and the internal data files. [file 1751-0473-8-2-S1.zip › KDVS/kdvs/core/provider.py]

r"""
Contains set of useful providers for various generic classes of objects handled by KDVS.
"""

import bz2
import gzip
import sqlite3

# ----- db providers

class db_provider(object):
    r"""
Abstract provider of Python DB API 2.0.

See Also
--------
:pep:`249`
    """
    def __init__(self, conn_func, *args):
        r"""
Establishes connection with DB using given connection function with specified arguments.

Parameters
----------
conn_func : callable
    function that provides 'connect' mechanism for specific DB

args : iterable
    any positional arguments passed into connection function
        """
        self._conn=conn_func(*args)
    def __getattr__(self, attr):
        return getattr(self._conn, attr)

class sqlite3_db_provider(db_provider):
    r"""
DB provider for SQLite3.

See Also
--------
:mod:`sqlite3`
    """
    def __init__(self, *args):
        r"""
Connect to SQLite3 DB according to specified arguments.

Parameters
----------
args : iterable
    any positional arguments passed into connection function
        """
        conn_func=sqlite3.connect
        db_provider.__init__(self, conn_func, *args)

# ----- db provider configs

sqlite3_provider_cfg={
    'provider' : sqlite3_db_provider,
    'OperationalError' : sqlite3.OperationalError
}
r"""
Configuration parameters for SQLite3 DB provider.
"""

# ----- file providers

def file_provider(filename, *args, **kwargs):
    r"""
Return opened file object suitable for use with context manager, regardless of
file type. Provides transparent handling of compressed files.

Parameters
----------
filename : string
    path to specific file

args : iterable
    any positional arguments passed into opener function

kwargs : dictionary
    any keyword arguments passed into opener function

Returns
-------
file_object : file
    opened file object, suitable for use with context manager
    """
    if filename.endswith('.gz'):
        return fpGzipFile(filename, *args, **kwargs)
    elif filename.endswith('.bz2'):
        return fpBzip2File(filename, *args, **kwargs)
    else:
        return open(filename, *args, **kwargs)

class fpGzipFile(gzip.GzipFile):
    r"""
Wrapper class to allow opening gzip-ed files with context manager.
    """
    def __enter__(self):
        if self.fileobj is None:
            raise ValueError("I/O operation on closed GzipFile object")
        return self
    def __exit__(self, *args):
        self.close()

class fpBzip2File(bz2.BZ2File):
    r"""
Wrapper class to allow opening bzip2-ed files with context manager.
    """
    def __enter__(self):
        return self
    def __exit__(self, *args):
        self.close()

# ----- metadata providers

class KDVSMetadata(dict):
    r"""
Abstract class for KDVS :mod:`~kdvs.core.metadata` instances.
    """
    pass
