# Supplementary material for: Knowledge Driven Variable Selection (KDVS) – a new approach to enrichment analysis of gene signatures obtained from high–throughput data
Source: Source Code Biol Med. 2013 Jan 9;8:2. doi: 10.1186/1751-0473-8-2 (PMC3605163; doi:10.1186/1751-0473-8-2)
Supplement: Additional file 1 — Source code of KDVS. Format: ZIP. It contains the Python source code, the documentation, and the internal data files. [file 1751-0473-8-2-S1.zip › KDVS/kdvs/core/rint.py]

r"""
Provides layer for integration with R environment. 
"""

from kdvs.core.error import KDVSError
from kdvs.core.util import NullOutputStream
import sys

try:
    import rpy2.robjects as ro
    from rpy2.robjects.packages import importr
except ImportError:
    raise KDVSError('To use functions from this module, \'rpy2\' is required!')

def R():
    r"""
Return global R interpreter instance.
    """
    return ro.r

def Robj():
    r"""
Return global R environment, including all R objects available through it.

See Also
--------
:mod:`rpy2.robjects`
    """
    return ro

def Rimport(r_package_name, silent=True):
    r"""
Import given R package "as is" in the context of current R environment. For more
control over import process, use 'importr' directly.

Parameters
----------
r_package_name : string
    name of R package to be imported

silent : bool
    If True, all R messages produced during import will be suppressed. If False,
    they will be shown on standard output.

Returns
-------
rpkg : :class:`rpy2.robjects.packages.Package`
    instance of R imported package

See Also
--------
:func:`rpy2.robjects.packages.importr`
    """
    if silent:
        stdout=sys.stdout
        sys.stdout=NullOutputStream()
    rpkg=importr(r_package_name)
    if silent:
        sys.stdout=stdout
    return rpkg

def Rcall(r_code_str, silent=True):
    r"""
Execute given R statement(s) in the context of current R environment.

Parameters
----------
r_code_str : string
    R statement(s) to be executed

silent : bool
    If True, all R messages produced during execution will be suppressed. If False,
    they will be shown on standard output.

Returns
-------
res : object
    any result returned from execution of R statement(s), in form of R object(s)

See Also
--------
:mod:`rpy2.robjects`
    """

    if silent:
        stdout=sys.stdout
        sys.stdout=NullOutputStream()
    res=R()(r_code_str)
    if silent:
        sys.stdout=stdout
    return res
