# Supplementary material for: Knowledge Driven Variable Selection (KDVS) – a new approach to enrichment analysis of gene signatures obtained from high–throughput data
Source: Source Code Biol Med. 2013 Jan 9;8:2. doi: 10.1186/1751-0473-8-2 (PMC3605163; doi:10.1186/1751-0473-8-2)
Supplement: Additional file 1 — Source code of KDVS. Format: ZIP. It contains the Python source code, the documentation, and the internal data files. [file 1751-0473-8-2-S1.zip › KDVS/kdvs/core/util.py]

import csv
import itertools
import StringIO
from kdvs.core.error import KDVSError

r"""
Provides various utility classes and functions.
"""

# ---- string utils

def quote(s, quote="\""):
    r"""
Surrounds requested string with given "quote" strings.

Parameters
----------
s : string
    string to quote

quote : string
    string to be appended to the beginning and the end of requested string

Returns
-------
quoted_str : string
    quote + s + quote
    """
    return ''.join([quote, s, quote])

def skip_comment_reader(seq, comment_string="#"):
    r"""
Generator that discards strings prefixed with given comment string.

Parameters
----------
seq : iterable
    sequence of strings

comment_string : string
    comment prefix

Returns
-------
ncomseq : iterable
    filtered input sequence of strings without commented ones
    """
    for s in seq:
        if not s.startswith(comment_string):
            yield s

def find_str_in_seq(seq, pattern):
    # return True if any string in sequence contains pattern
    r"""
Check if any string in sequence contains pattern.

Parameters
----------
seq : iterable
    sequence of strings

pattern : string
    pattern to find

Returns
-------
found : bool
    True if pattern found in sequence
    """
    for s in seq:
        if s.find(pattern)!=-1:
            return True
    return False

# ---- csv utils

def sniff_dsv(dsvobj, sample_lines_count=10):
    r"""
Sniff opened DSV content, given either as file or sequence/generator of lines,
by reading given number of lines from the beginning as a sample.

Parameters
----------
dsvobj : file handle/sequence/generator
    DSV content, either as opened file handle or sequence/generator of lines

sample_lines_count : integer
    number of lines to be read during sniffing

Returns
-------
sniffed_dialect : :class:`csv.Dialect`
    sniffed csv.Dialect instance

peek_lines : iterable
    sequence of lines read during sniffing; sample lines are not returned to
    the content automatically and must be appended manually, e.g.::

        # f is file/sequence/generator of lines
        dialect, peek_lines = sniff_dsv(f)
        # return sniffed lines back to the content
        import itertools
        f = itertools.chain(peek_lines, f)
    """
    # get sample from the first few lines
    # file object is also an iterator,  so the following construct is safe
    peek_lines=list(itertools.islice(dsvobj, sample_lines_count))
    buf=StringIO.StringIO('\n'.join(peek_lines)).getvalue()
    try:
        dialect=csv.Sniffer().sniff(buf)
    except csv.Error:
        raise KDVSError('Delimiter could not be determined! Proper file type must be recognized and set manually!')
    # return sniffed local csv dialect
    return (dialect, peek_lines)

# ---- pzp utils

def pzp_serialize_obj(input_object):
    r"""
Serialize given input object using PZP protocol to string.

Parameters
----------
input_object : object
    object to be serialized

Returns
-------
serialized_obj : string
    string containing serialized object
    """
    import zlib
    import cPickle
    # pickle, zip, pickle
    pass1=cPickle.dumps(input_object, protocol=0)
    pass2=zlib.compress(pass1)
    pass3=cPickle.dumps(pass2, protocol=cPickle.HIGHEST_PROTOCOL)
    return pass3

def pzp_serialize(input_obj, obj_path):
    r"""
Serialize given input object using PZP protocol to file.

Parameters
----------
input_object : object
    object to be serialized

obj_path : string
    path to file where serialized object will be stored
    """
    with open(obj_path, 'wb') as ifo:
        ifo.write(pzp_serialize_obj(input_obj))

def pzp_deserialize_obj(encoded_object):
    r"""
Deserialize given encoded object using PZP protocol.

Parameters
----------
encoded_object : string
    string containing serialized object

Returns
-------
obj : object
    de-serialized object
    """
    import zlib
    import cPickle
    # unpickle, unzip, unpickle
    pass1=cPickle.loads(encoded_object)
    pass2=zlib.decompress(pass1)
    pass3=cPickle.loads(pass2)
    return pass3

def pzp_deserialize(obj_path):
    r"""
Deserialize object from file using PZP protocol.

Parameters
----------
obj_path : string
    path to file containing object to deserialize

Returns
-------
obj : object
    deserialized object
    """
    with open(obj_path, 'rb') as ifo:
        decoded_obj=pzp_deserialize_obj(ifo.read())
    return decoded_obj

# ---- db utils

def create_csv_table_st_from_schema(schema_components, default_col_type='TEXT'):
    r"""
Make SQL 'create table' statement for tables storing data imported from DSV files.

Parameters
----------
schema_components : iterable
    schema of table to be created

default_col_type : string
    common type of all columns for table to be created

Returns
-------
statement : string
    string containing SQL statement that creates the table
    """
    # make DDL statement creating table according to the specified components
    table_name=schema_components[0]
    table_cols=','.join((' '.join((col, default_col_type)) for col in schema_components[1:]))
    statement='create table %s (%s)'%(table_name, table_cols)
    return statement

# ---- metadata utils

def is_metadata(dic):
    r"""
Check if given dictionary is proper KDVS metadata dictionary.

Parameters
----------
dic : :class:`.KDVSMetadata`/dict
    dictionary to be checked

Returns
-------
isMetadata : bool
    True if dictionary id proper KDVS metadata dictionary
    """
    from kdvs.core.provider import KDVSMetadata
    # check if dictionary is proper KDVS metadata dictionary
    if isinstance(dic, KDVSMetadata):
        return True
    else:
        return False

# ---- misc utils

class NullOutputStream(object):
    r"""
Emulates stream that ignores all output sent into it, for compatibility with Python 2.6.
    """
    def write(self, string):
        pass
    def flush(self):
        pass
