# Supplementary material for: Knowledge Driven Variable Selection (KDVS) – a new approach to enrichment analysis of gene signatures obtained from high–throughput data
Source: Source Code Biol Med. 2013 Jan 9;8:2. doi: 10.1186/1751-0473-8-2 (PMC3605163; doi:10.1186/1751-0473-8-2)
Supplement: Additional file 1 — Source code of KDVS. Format: ZIP. It contains the Python source code, the documentation, and the internal data files. [file 1751-0473-8-2-S1.zip › KDVS/postprocess.py]

#!/usr/bin/env python

r"""
Implements framework for statistical experiments that utilize l1l2py in parallel
environment controlled by PPlus.

Postprocess part.
"""

from utils import _extract_numerical_submat, _obtain_valid_mu_values, \
    _plot_avg_error_surfaces, _plot_predictions_error, _obtain_frequencies, \
    _write_l1l2_frequencies, RotatingFileLogger, _write_ls_frequencies, \
    _canonical_GO_term_id, _select_valid_mu_elems, _make_contingency_tables, \
    _get_global_stat_term_record, _get_GO_term_name, _collect_variable_histograms, \
    _produce_variables_histogram_lines, _calculate_confusion_matrix, \
    _calculate_matthews_cc
from optparse import OptionParser
from kdvs.core import config
from kdvs.core.GO.GOTermTree import parse_go_rdf_xml
from kdvs.core.GO.GOTermTreeManip import collect_subtree_terms
from kdvs.core.error import KDVSError
from kdvs.core.execenv.execenv import LoggedExecEnv
from kdvs.core.metadata import go_metadata
from kdvs.core.util import pzp_deserialize, quote
import cPickle
import itertools
import os
try:
    import numpy
    from numpy.ma import median
except ImportError:
    raise KDVSError('To use functions from this module, \'numpy\' is required!')

def prepare_env():
    env_cfg={}
    # ---- process command line arguments
    # NOTE: optparse is deprecated, but since we want to ensure compatibility with
    # Python 2.6+, we still use it here
    desc='Knowledge Driven Variable Selection - postprocess part (2)'
    parser=OptionParser(description=desc)
    parser.add_option("-r", "--result-dir", action="store", dest="arg_result_dir",
        help="perform postprocessing of KDVS data in RDIR", metavar="RDIR")
    parser.add_option("-c", "--config-file", action="store", dest="cfg_file",
        help="force reading configuration from CFGFILE", metavar="CFGFILE", default=None)
    parser.add_option("-l", "--log-file", action="store", dest="log_path",
        help="direct log output to LOGFILE (with default log level INFO)", metavar="LOGFILE", default=None)
    parser.add_option("--debug", action="store_true", dest="debug_log",
        help="set log level to DEBUG", default=False)
    # experimental options
    parser.add_option("--perform-FET", action="store_true", dest="perform_FET",
        help="perform Fisher Exact Test on selected nodes (Experimental)", default=False)
    parser.add_option("--FET-enrichment-pvalue", action="store", dest="FET_enrichment_pvalue_thr",
        help="enrichment threshold for Fisher Exact Test (Experimental)", default=0.05)
    # get only options here
    options=parser.parse_args()[0]
    # ---- resolve directories and config
    arg_result_dir=options.arg_result_dir
    # check primary option
    if arg_result_dir is None:
        raise KDVSError('Source directory not specified! Use -h option for more details.')
    if not os.path.exists(arg_result_dir):
        raise KDVSError('Source directory %s not available!'%arg_result_dir)
    # look for subdirectory <id>_disk_data inside given directory
    # if present, then use it
    # if not present, then use given directory
    result_dir=None
    arg_rd_path=os.path.abspath(os.path.normpath(arg_result_dir))
    for el in os.listdir(arg_rd_path):
        if el.endswith('_disk_data'):
            result_dir=os.path.join(arg_rd_path, el)
    if result_dir is None:
        result_dir=arg_result_dir
    # create directory for postprocessing results
    final_result_dir=os.path.join(result_dir, 'postprocessing_results')
    if not os.path.exists(final_result_dir):
        os.mkdir(final_result_dir)
    # ---- configure logging facilities
    log_name='kdvspp'
    if options.log_path is None:
        log_path=os.path.join(final_result_dir, 'l1l2py_postprocess.log')
    else:
        log_path=os.path.realpath(os.path.abspath(options.log_path))
    import logging
    if options.debug_log is True:
        log_level=logging.DEBUG
    else:
        log_level=logging.INFO
    # primary experiment logger
    logger=RotatingFileLogger(log_name, log_path, log_level)
    # ---- collect environment configuration
    env_cfg['log_name']=log_name
    env_cfg['log_path']=log_path
    env_cfg['log_level']=log_level
    env_cfg['logger']=logger
    # ---- instantiate execution environment
    env=LoggedExecEnv(env_cfg)
    # set some variables
    env.add_var('kdvspp__cfg_file', options.cfg_file)
    env.add_var('kdvspp__result_dir', result_dir)
    env.add_var('kdvspp__final_result_dir', final_result_dir)
    # add experimental options
    env.add_var('perform_FET', options.perform_FET)
    env.add_var('threshold_enrichment_pvalue', options.FET_enrichment_pvalue_thr)
    # ---- finished
    return env

# ---- individual actions

def read_cfg(env):
    cfg_file=env.var('kdvspp__cfg_file')
    result_dir=env.var('kdvspp__result_dir')
    if cfg_file is None:
        # read CFG if present
        cfg_path=os.path.join(result_dir, 'CFG')
        if os.path.exists(cfg_path):
            cfg=pzp_deserialize(cfg_path)
        else:
            raise KDVSError('CFG serialized object not found! (%s)'%cfg_path)
    else:
        # execute cfg file
        cfg={}
        execfile(cfg_file, globals(), cfg)
    env.logger.info('CFG reconstructed, %d variables found'%len(cfg.keys()))
    env.update_vars(cfg)

def read_probeset2geneid(env):
    result_dir=env.var('kdvspp__result_dir')
    probeset2geneid_filekey=env.var('probeset2geneid_filekey')
    p2g_path=os.path.join(result_dir, probeset2geneid_filekey)
    probeset2geneid=pzp_deserialize(p2g_path)
    env.logger.info('probeset2geneid reconstructed, %d elements found'%len(probeset2geneid.keys()))
    env.add_var('probeset2geneid', probeset2geneid)

def init_global_stat(env, rl_map):
    env.add_var('global_stat', {})
    global_stat=env.var('global_stat')
    global_stat['subm_stats']={}
    global_stat['unified_term_lists']={}
    global_stat['stat_testing']={}
    global_stat['FET_filtered_terms']={}
    for rl_name in rl_map.keys():
        rl_id=rl_name+env.var('submatrix_reading_list_suffix')
        rl=env.var(rl_id)
        # init where mapping rl<>term is needed
        global_stat['subm_stats'][rl_name]={}
        global_stat['stat_testing'][rl_name]={}
        global_stat['FET_filtered_terms'][rl_name]={}
        for term in rl:
            global_stat['subm_stats'][rl_name][term]={}
            global_stat['stat_testing'][rl_name][term]={}
            global_stat['FET_filtered_terms'][rl_name][term]={}

def read_rls(env, rl_map):
    result_dir=env.var('kdvspp__result_dir')
    for rl_name in rl_map.keys():
        # retrieve requested reading list
        rl_id=rl_name+env.var('submatrix_reading_list_suffix')
        rl_path=os.path.join(result_dir, rl_id)
        if os.path.exists(rl_path):
            raw_rl=pzp_deserialize(rl_path)
        else:
            raise KDVSError('Reading list %s not found!'%rl_name)
        env.logger.info('Reading list %s reconstructed, %d elements found'%(rl_name, len(raw_rl)))
        # NOTE: if reading list is composed of tuples, then collect only first
        # elements across each tuple
        try:
            rl=[r[0] for r in raw_rl]
        except:
            rl=raw_rl
        env.add_var(rl_id, rl)

def process_rls(env, rl_map):
    for rl_name, handler_func in rl_map.iteritems():
        rl_id=rl_name+env.var('submatrix_reading_list_suffix')
        stats_id=rl_name+'_stats'
        env.add_var(stats_id, {})
        env.logger.info('Processing %s started'%rl_id)
        env.logger.info('Handler function starting')
        handler_func(env, rl_name, stats_id)
        env.logger.info('Handler function finished')
        env.logger.info('Processing %s finished'%rl_id)

def process_stats(env, stat_map):
    for rl_name, handler_func in stat_map.iteritems():
        stats_id=rl_name+'_stats'
        env.logger.info('Processing %s started'%stats_id)
        env.logger.info('Handler function starting')
        handler_func(env, rl_name, stats_id)
        env.logger.info('Handler function finished')
        env.logger.info('Processing %s finished'%stats_id)

def collect_global_stat(env):
    global_stat=env.var('global_stat')
    # collect variables histogram
    _collect_variable_histograms(env, global_stat)
    # collect 2x2 contingency tables (for FET only)
    perform_fet=env.var('perform_FET')
    if perform_fet:
        _make_contingency_tables(env, global_stat)

def perform_fisher_exact_test(env):
    # check FET requirements
    perform_fet=env.var('perform_FET')
    if not perform_fet:
        return
    try:
        from kdvs.core.rint import Rimport, Robj, R, Rcall
    except ImportError:
        raise KDVSError('To use this functionality, \'R\' and \'rpy2\' are required!')
    env.logger.info('Started performing Fisher Exact Test')
    Rimport('stats')
    global_stat=env.var('global_stat')
    i=0
    for terms in global_stat['subm_stats'].values():
        # follow all terms ignoring rl<>term mapping
        for term, tvals in terms.iteritems():
            if len(tvals)>0:
                # follow only if term data is not empty
                for mu, mu_cm in tvals.iteritems():
                    # get contingency matrix and form R representation
                    cm=mu_cm['cont_table']
                    # flatten Python matrix and make R 1D vector
                    rcm=list(itertools.chain(*cm))
                    vrcm=Robj().IntVector(rcm)
                    # R constructor for R matrix
                    mrcm=R().matrix(vrcm, nrow=len(cm))

                    # TODO: check this!!! different matrix orientation in R?
                    tmrcm=Rcall('t')(mrcm)
                    #tmrcm=mrcm

#                    env.logger.info('Testing %s -- passing to test procedure: %s'%(term, tmrcm.r_repr()))
                    # call R function and perform the test
                    fet_res=Rcall('fisher.test')(tmrcm)
                    # obtain p-value
                    fet_pval=list(fet_res.rx2(1))[0]
                    # obtain odds ratio
                    fet_orat=list(fet_res.rx2(3))[0]

                    # get proper record and write information back
                    termrec=_get_global_stat_term_record(env, 'stat_testing', term)[0]
                    termrec[mu]={}
                    #termrec[mu]['FET-resobj']=fet_res
                    termrec[mu]['FET-pvalue']=fet_pval
                    termrec[mu]['FET-orat']=fet_orat
                    i+=1
    env.logger.info('Finished performing Fisher Exact Test (%d times in total)'%i)

def perform_false_discovery_rate_adjustment(env, adj_method=None):
    perform_fet=env.var('perform_FET')
    if not perform_fet:
        return
    # check FET requirements
    try:
        from kdvs.core.rint import Rimport, Robj, Rcall
    except ImportError:
        raise KDVSError('To use this functionality, \'R\' and \'rpy2\' are required!')
    # possible adj-method in R: c("holm", "hochberg", "hommel", "bonferroni", "BH", "BY",
    # "fdr", "none")
    global_stat=env.var('global_stat')
    env.logger.info('Started performing p-values adjustment')
    Rimport('stats')
    # first collect primary p-values
    prls=[]
    pvals=[]
    pterms=[]
    pmus=[]
    for rl_name, terms in global_stat['stat_testing'].iteritems():
        # follow all terms across full mapping rl<>term
        for term, tvals in terms.iteritems():
            if len(tvals)>0:
                for mu, muvals in tvals.iteritems():
                    # retrieve test values
                    pval=muvals['FET-pvalue']
                    # collect preserving the order
                    prls.append(rl_name)
                    pterms.append(term)
                    pmus.append(mu)
                    pvals.append(pval)
    # create R vector
    rpvals=Robj().FloatVector(pvals)
    # choose adjustment method and make a call
    if not adj_method is None:
        adjmet=adj_method
    else:
        adjmet='fdr'
    env.logger.info('Adjusting p-values vector of %d with method "%s"'%(len(pvals), adjmet))
    adj_rpvals=Rcall('p.adjust')(rpvals, method=adjmet)
    # store adjusted p-values
    for v in zip(prls, pterms, pmus, adj_rpvals):
        rl, term, mu, adj_pval=v
        global_stat['stat_testing'][rl][term][mu]['FDR-pvalue']=adj_pval
    env.logger.info('Finished performing p-values adjustment')

def filter_fisher_exact_test_by_thr(env):
    # check FET requirements
    perform_fet=env.var('perform_FET')
    if not perform_fet:
        return
    thrval=float(env.var('threshold_enrichment_pvalue'))
    env.logger.info('Started filtering Fisher Exact Test results against p-value threshold %f'%thrval)
    global_stat=env.var('global_stat')
    tot=0
    i=0
    for terms in global_stat['stat_testing'].values():
        # follow all terms regardless rl<>term mapping
        for term, tvals in terms.iteritems():
            if len(tvals)>0:
                for mu, muvals in tvals.iteritems():
                    # retrieve test values
                    pval=muvals['FET-pvalue']
                    orat=muvals['FET-orat']
                    adjpval=muvals['FDR-pvalue']
                    # retrieve correct term record to write information back
                    termrec=_get_global_stat_term_record(env, 'FET_filtered_terms', term)[0]
                    termrec[mu]=[thrval, pval, orat, adjpval]
                    # perform thresholding
                    if adjpval<thrval:
                        termrec[mu].append(True)
                        i+=1
                    else:
                        termrec[mu].append(False)
                    tot+=1
    env.logger.info('Finished filtering Fisher Exact Test results (%d of %d passed in total)'%(i, tot))

def process_go_release(env, rtype="termdb"):
    avail_paths={
            "termdb" : (env.var('go_termdb_xml_file'), config.get_default_GO_termdb_release()),
            }
    env.logger.info('Started parsing GO RDF-XML %s release'%(quote(rtype)))
    # trying available paths
    go_release_file_path=None
    avpaths=avail_paths[rtype]
    for avp in avpaths:
        env.logger.info('Trying "%s"...'%(avp))
        if os.path.exists(avp):
            # file found
            go_release_file_path=avp
            break
    if go_release_file_path is None:
        env.logger.error('GO RDF-XML %s release not found! Some data may not be available!'%quote(rtype))
    env.logger.info('"%s" selected for parsing'%(go_release_file_path))
    # do the parsing
    terms, names, synonyms=parse_go_rdf_xml(go_release_file_path)
    env.logger.info('%s release parsed, %d named terms found'%(quote(rtype), len(names)))
    env.add_var('GO_terms_termtree', terms)
    env.add_var('GO_terms_names', names)
    env.add_var('GO_terms_synonyms', synonyms)
    env.logger.info('Finished parsing GO RDF-XML release')

def produce_unified_term_lists_for_layer(env, rl_layer):
    # layer is defined as two identifiers of reading lists
    # we merge lists of terms produced in layer in network manner, in nested
    # loops over all degrees of freedom, e.g. if layer has reading lists with,
    # respectively, 3 dofs and 1 dof, then the following merged lists are
    # generated: 0-0, 1-0, 2-0
    global_stat=env.var('global_stat')
    env.logger.info('Creating unified term lists for %s started'%rl_layer)
    rl1, rl2=rl_layer
    # get partial stats for requested reading lists
    stats1_id=rl1+'_stats'
    stats1=env.var(stats1_id)
    stats2_id=rl2+'_stats'
    stats2=env.var(stats2_id)
    # nested loop over mus to generate all network combinations
    mu1_num=stats1['mu_number']
    mu2_num=stats2['mu_number']
    env.logger.info('Degrees of freedom: %s -> %d, %s -> %d'%(rl1, mu1_num, rl2, mu2_num))
    utl=global_stat['unified_term_lists']
    for i in range(mu1_num):
        for j in range(mu2_num):
            env.logger.info('Merging DOF: %d <-> %d'%(i, j))
            ilist=stats1['valid_mu_submatrices'][i]
            jlist=stats2['valid_mu_submatrices'][j]
            mergeid="%s--%d--%s--%d"%(rl1, i, rl2, j)
            # add proper mu to ease accessing important information later
            ils=[(it, i) for it in ilist]
            jls=[(jt, j) for jt in jlist]
            utl[mergeid]=list(itertools.chain(ils, jls))
    env.logger.info('Creating unified term lists for %s finished'%rl_layer)

def write_from_global_stat(env):
    # TODO: may change rapidly as long as new data and statistics appear!!!
    global_stat=env.var('global_stat')
    final_result_dir=env.var('kdvspp__final_result_dir')
    env.logger.info('Global stat information dump started')
    # ---- unified term lists
    env.logger.info('Started writing unified term lists')
    separator='\t'
    header_line=('GO term ID', 'GO term name', 'Tot vars', 'Sel vars', 'Error estimate', '#TP', '#TN', '#FP', '#FN', 'MCC')
    utl=global_stat['unified_term_lists']
    for utl_id, utl_list in utl.iteritems():
        rl1, i, rl2, j=utl_id.split('--')
        env.logger.info('Processing (%s %s),(%s %s)'%(rl1, i, rl2, j))
        utl_file_path=os.path.join(final_result_dir, 'unified_term_list_%s_%s_%s_%s.txt'%(rl1, i, rl2, j))
        with open(utl_file_path, 'wb') as f:
            # NOTE: to write without any test information use only this line here
            # f.writelines(['%s\n'%el for el in utl_list])
            lines=[]
            # write header line
            f.write(separator.join(header_line)+'\n')
            # check every single term from that particular utl
            for term, mu in utl_list:
                # get additional info about variable counters
                ss_trec=_get_global_stat_term_record(env, 'subm_stats', term)[0]
                try:
                    sel_vars=ss_trec[mu]['sel_vars']
                    tot_vars=ss_trec[mu]['tot_vars']
                    err=ss_trec[mu]['err']
                    tp, tn, fp, fn, mcc=ss_trec[mu]['conf_mat_els']
                except KeyError:
                    sel_vars=-1
                    tot_vars=-1
                    err=-1
                    tp=tn=fp=fn=mcc=-1
                # get canonical term ID
                term_id=_canonical_GO_term_id(term, env.var('submatrix_filekey_suffix'))
                # get GO term name
                term_name=_get_GO_term_name(env, term_id)
                # report these variables
                vals=[term_id, term_name, tot_vars, sel_vars, err, tp, tn, fp, fn, mcc]
                row=separator.join([str(val) for val in vals])
                lines.append(row)
            f.writelines(['%s\n'%l for l in lines])
    env.logger.info('Finished writing unified term lists')
    # ---- histograms of variables across all submatrices
    env.logger.info('Started writing variables histograms')
    probeset2geneid=env.var('probeset2geneid')
    # CNT: number of all GO terms for requested domain(s)
    env.logger.info('Started CNT: number of all GO terms for requested domain(s)')
    go_ns=env.var('go_namespaces')
    go_ns_txt=','.join(go_ns)
    go_ns_roots=go_metadata.NS_ROOT_NODES
    go_termtree=env.var('GO_terms_termtree')
    go_terms_synonyms=env.var('GO_terms_synonyms')
    go_terms_cnt=0
    for ns in go_ns:
        ns_root_node=go_ns_roots[ns]
        env.logger.info('Processing %s (root node %s)'%(ns, ns_root_node))
        go_terms=collect_subtree_terms(go_termtree, go_terms_synonyms, ns_root_node)
        ns_go_terms_cnt=len(go_terms)
        env.logger.info('Processed successfully, %d nodes found'%(ns_go_terms_cnt))
        go_terms_cnt+=ns_go_terms_cnt
    env.logger.info('Finished CNT: number of all GO terms for requested domain(s)')
    # -- selected variables histogram
    sel_vars_hist=global_stat['sel_vars_hist']
    all_sel_vars=global_stat['sel_vars_mu_sets']
    for rl, rlv in sel_vars_hist.iteritems():
        stats_id=rl+'_stats'
        stats=env.var(stats_id)
        # CNT: number of nodes passing thr err for all mus
        nodes_passing_thr_err_cnt=len(stats['nodes_passing_thr_err'])
        for mu, hist in rlv.iteritems():
            # for each (rl, mu) write histogram
            hist_file_path=os.path.join(final_result_dir, 'selected_vars_hist_%s_%d.txt'%(rl, mu))
            # construct histogram lines
            lines=_produce_variables_histogram_lines(hist, probeset2geneid)
            # CNT: number of variables (not)selected at least once
            sel_once_cnt=len(all_sel_vars[rl][mu])
            # construct header line
            hd=('Selected at least once: %d'%sel_once_cnt,
                  'Nodes passing TS error: %d'%nodes_passing_thr_err_cnt,
                  'Nodes in %s:%d'%(go_ns_txt, go_terms_cnt))
            hdr_line='\t'.join(hd)
            # write histogram file
            with open(hist_file_path, 'wb') as f:
                f.write("%s\n"%hdr_line)
                for l in lines:
                    f.write('%s\n'%l)
    # -- not selected variables histogram
    nsel_vars_hist=global_stat['nsel_vars_hist']
    all_nsel_vars=global_stat['nsel_vars_mu_sets']
    for rl, rlv in nsel_vars_hist.iteritems():
        stats_id=rl+'_stats'
        stats=env.var(stats_id)
        # CNT: number of nodes passing thr err for all mus
        nodes_passing_thr_err_cnt=len(stats['nodes_passing_thr_err'])
        for mu, hist in rlv.iteritems():
            # for each (rl, mu) write histogram
            hist_file_path=os.path.join(final_result_dir, 'not_selected_vars_hist_%s_%d.txt'%(rl, mu))
            # construct histogram lines
            lines=_produce_variables_histogram_lines(hist, probeset2geneid)
            # CNT: number of variables (not)selected at least once
            nsel_once_cnt=len(all_nsel_vars[rl][mu])
            # construct header line
            hd=('Not selected at least once: %d'%nsel_once_cnt,
                  'Nodes passing TS error: %d'%nodes_passing_thr_err_cnt,
                  'Nodes in %s:%d'%(go_ns_txt, go_terms_cnt))
            hdr_line='\t'.join(hd)
            # write histogram file
            with open(hist_file_path, 'wb') as f:
                f.write("%s\n"%hdr_line)
                for l in lines:
                    f.write('%s\n'%l)
    env.logger.info('Finished writing variables histograms')
    # ----
    env.logger.info('Global stat information dump finished')

def serialize_global_stat(env):
    global_stat=env.var('global_stat')
    final_result_dir=env.var('kdvspp__final_result_dir')
    with open(os.path.join(final_result_dir, 'global_stat'), 'wb') as f:
        cPickle.dump(global_stat, f, protocol=0)
    import pprint
    with open(os.path.join(final_result_dir, 'global_stat_T'), 'wb') as f:
        pprint.pprint(global_stat, f, indent=2)

def finish(env):
    env.logger.info('All Done')

# ---- debug actions

def _dump_global_stat(env):
    global_stat=env.var('global_stat')
    final_result_dir=env.var('kdvspp__final_result_dir')
    import pprint
    with open(os.path.join(final_result_dir, 'global_stat_T'), 'wb') as f:
        pprint.pprint(global_stat, f, indent=2)

# ---- customized functions

def _postprocess_l1l2_experiment(env, rl_name, stats_id):
    result_dir=env.var('kdvspp__result_dir')
    rl_id=rl_name+env.var('submatrix_reading_list_suffix')
    rl=env.var(rl_id)
    stats=env.var(stats_id)
    # recover numerical vector of labels
    labels_num_path=os.path.join(result_dir, env.var('labels_mat_filekey'))
    labels_num=pzp_deserialize(labels_num_path)
    env.logger.info('Labels vector recovered, %d found'%len(labels_num))
    # collect nodes according to avg_err_ts<thr_err filter
    stats['nodes_not_passing_thr_err']=[]
    stats['nodes_passing_thr_err']=[]
    # collect also rl so the final rows in stats file will be sorted
    # according to submatrix size
    stats['rl']=[]
    stats['rl'].extend(rl)
    # collect original mu range
    stats['mu_number']=env.var('mu_number')
    for submatrix_filekey in rl:
        _postprocess_l1l2_results(env, submatrix_filekey, labels_num, stats)

def _postprocess_l1l2_results(env, submatrix_filekey, labels_num, stats):
    read_result_dir=env.var('kdvspp__result_dir')
    final_result_dir=env.var('kdvspp__final_result_dir')
    # recover submatrix meta object
    submatrix_path=os.path.join(read_result_dir, submatrix_filekey)
    submatrix_metaobj=pzp_deserialize(submatrix_path)
    # samples remover
    data, labels, data_keys=_extract_numerical_submat(submatrix_metaobj, labels_num)
    env.logger.info('Submatrix %s recovered: data shape: %s, labels shape: %s, %d keys found'%(
            submatrix_filekey, data.shape, labels.shape, len(data_keys)))
    external_k=env.var('external_k')
    # obtain parameter ranges for that submatrix from submatrix meta object
    mu_range=submatrix_metaobj['__kdvs__mu_range']
    tau_range=submatrix_metaobj['__kdvs__tau_range']
    lambda_range=submatrix_metaobj['__kdvs__lambda_range']
    #
    threshold_error=env.var('threshold_error')
    threshold_frequency=env.var('threshold_frequency')
    #
    max_tau=len(tau_range)
    kfold_err_ts=list()
    kfold_err_tr=list()
    err_ts=list()
    err_tr=list()
    outputs=list()
    # read all the results
    for i in range(external_k):
        output_key='%s_out_MS_split_%d'%(submatrix_filekey, i)
        out_path=os.path.join(read_result_dir, output_key)
        if os.path.exists(out_path):
            out=pzp_deserialize(out_path)
            outputs.append(out)
            #
            valid_tau=out['kcv_err_ts'].shape[0]
            max_tau=numpy.min((valid_tau, max_tau))
            kfold_err_ts.append(out['kcv_err_ts'])
            kfold_err_tr.append(out['kcv_err_tr'])
            err_ts.append(out['err_ts_list'])
            err_tr.append(out['err_tr_list'])
        else:
            env.logger.info('%s skipped (%s missing)'%(submatrix_filekey, output_key))
            # there is no need to proceed further since we do not have all the splits
            return
    # collect avg errors
    avg_kfold_err_ts=numpy.empty((len(kfold_err_ts), max_tau, len(lambda_range)))
    avg_kfold_err_tr=numpy.empty((len(kfold_err_tr), max_tau, len(lambda_range)))
    for i, (tmp_ts, tmp_tr) in enumerate(zip(kfold_err_ts, kfold_err_tr)):
        avg_kfold_err_ts[i]=tmp_ts[:max_tau, :]
        avg_kfold_err_tr[i]=tmp_tr[:max_tau, :]
    # plotting average error
    avg_kfold_err_ts=avg_kfold_err_ts.mean(axis=0)
    avg_kfold_err_tr=avg_kfold_err_tr.mean(axis=0)
    # retrieve errors for mu range
    m_err_tr=numpy.asarray(err_tr)
    m_err_ts=numpy.asarray(err_ts)
    # calculate statistics
    # 1. mean
    avg_err_ts=m_err_ts.mean(axis=0)
    avg_err_tr=m_err_tr.mean(axis=0)
    # 2. standard deviation
    std_err_ts=m_err_ts.std(axis=0)
    std_err_tr=m_err_tr.std(axis=0)
    # 3. median error
#    med_err_ts=m_err_ts.median(axis=0)
    med_err_ts=median(m_err_ts, axis=0)

    # obtain valid mu values
    (valid_mu, valid_mu_number)=_obtain_valid_mu_values(avg_err_ts, threshold_error)
    if len(valid_mu)==0:
        # skip the submatrix if no valid mu was recorded
        env.logger.info('Submatrix %s not passing thr_err for all mu\'s, skipping'%(submatrix_filekey))
        stats['nodes_not_passing_thr_err'].append(submatrix_filekey)
        return
    else:
        stats['nodes_passing_thr_err'].append(submatrix_filekey)

    # create an entry for submatrix in stats meta object
    stats[submatrix_filekey]=[]
    # make submatrix specific output subdirectory if possible
    try:
        result_dir=os.path.join(final_result_dir, submatrix_filekey)
        if not os.path.exists(result_dir):
            os.mkdir(result_dir)
    except IOError:
        result_dir=final_result_dir
    env.logger.info('Plotting avg error surfaces for %s'%submatrix_filekey)
    _plot_avg_error_surfaces(result_dir, submatrix_filekey, tau_range, max_tau,
                             lambda_range, avg_kfold_err_ts, avg_kfold_err_tr)
    env.logger.info('Plotting prediction errors for %s'%submatrix_filekey)
    _plot_predictions_error(result_dir, submatrix_filekey, mu_range, err_tr, err_ts)
    env.logger.info('Generating frequencies for %s'%submatrix_filekey)
    # collect also number of variables
    numof_freqs=data.shape[1]
    rel_freqs=_obtain_frequencies(outputs, numof_freqs, valid_mu, valid_mu_number)
    # get probesets if available
    # at this point we have all the splits present and the following construct is safe
    ix_keys=outputs[0]['data_row_keys']
    # now we can write frequencies
    probeset2geneid=env.var('probeset2geneid')
    env.logger.info('Writing frequencies for %s'%submatrix_filekey)
    exp_numof_sel_vars, sel_vars=_write_l1l2_frequencies(result_dir, submatrix_filekey, rel_freqs, valid_mu, mu_range, ix_keys, threshold_frequency, probeset2geneid)
    # transform original global statistics and replace values for non-valid mus with None
    valid_avg_err_ts=_select_valid_mu_elems(avg_err_ts, valid_mu)
    valid_std_err_ts=_select_valid_mu_elems(std_err_ts, valid_mu)
    valid_avg_err_tr=_select_valid_mu_elems(avg_err_tr, valid_mu)
    valid_std_err_tr=_select_valid_mu_elems(std_err_tr, valid_mu)
    valid_med_err_ts=_select_valid_mu_elems(med_err_ts, valid_mu)
    # collect global statistics (along external splits)
    stats[submatrix_filekey].append(valid_avg_err_ts)
    stats[submatrix_filekey].append(valid_std_err_ts)
    stats[submatrix_filekey].append(valid_avg_err_tr)
    stats[submatrix_filekey].append(valid_std_err_tr)
    stats[submatrix_filekey].append(valid_med_err_ts)
    # collect total number of variables (replicate the value len(mu_range) times)
    total_numof_vars=[numof_freqs]*len(mu_range)
    stats[submatrix_filekey].append(total_numof_vars)
    # collect number of selected variables for valid mu values
    stats[submatrix_filekey].append(exp_numof_sel_vars)

    # get predictions together with original label values and calculate confusion
    # matrix elements for each mu
    cm_els_mu=[]
    for mu in range(len(mu_range)):
        tp=tn=fp=fn=0
        for i in range(external_k):
            test_idxs=outputs[i]['test_idxs']
            orig=labels_num[test_idxs, :]
            pred=outputs[i]['prediction_ts_list'][mu]
            # sum confusion matrix elements across all splits
            ttp, ttn, tfp, tfn=_calculate_confusion_matrix(orig, pred)
            tp+=ttp
            tn+=ttn
            fp+=tfp
            fn+=tfn
        # calculate average confusion matrix elements and MCC for each mu
        mcc=_calculate_matthews_cc(tp, tn, fp, fn)
        # store all values for each mu
        cm_els_mu.append((tp, tn, fp, fn, mcc))

    # collect global statistics
    # get proper term record to write information back
    termrec=_get_global_stat_term_record(env, 'subm_stats', submatrix_filekey)[0]
    # follow valid mu indices when storing information
    for i in valid_mu:
        if i not in termrec:
            termrec[i]={}
        tvars=total_numof_vars[i]
        svars=exp_numof_sel_vars[i]
        if tvars is None:
            tvars=0
        if svars is None:
            svars=0
        termrec[i]['tot_vars']=tvars
        termrec[i]['sel_vars']=svars
        # add also variables themselves
        termrec[i]['vars_sel_ids']=sel_vars[i]
        nsel_vars=list(set(ix_keys)-set(sel_vars[i]))
        termrec[i]['vars_notsel_ids']=nsel_vars
#        termrec[i]['vars_notsel_ids']=ix_keys
        # add also error value
        termrec[i]['err']=avg_err_ts[i]
        # add confusion matrix elements
        termrec[i]['conf_mat_els']=cm_els_mu[i]

    env.logger.info('Postprocessing finished for %s'%submatrix_filekey)

def _postprocess_ls_experiment(env, rl_name, stats_id):
    result_dir=env.var('kdvspp__result_dir')
    rl_id=rl_name+env.var('submatrix_reading_list_suffix')
    rl=env.var(rl_id)
    stats=env.var(stats_id)
    # recover numerical vector of labels
    labels_num_path=os.path.join(result_dir, env.var('labels_mat_filekey'))
    labels_num=pzp_deserialize(labels_num_path)
    env.logger.info('Labels vector recovered, %d found'%len(labels_num))
    # collect nodes according to avg_err_ts<thr_err filter
    stats['nodes_not_passing_thr_err']=[]
    stats['nodes_passing_thr_err']=[]
    # collect also rl
    stats['rl']=[]
    stats['rl'].extend(rl)
    for submatrix_filekey in rl:
        _postprocess_ls_results(env, submatrix_filekey, labels_num, stats)

def _postprocess_ls_results(env, submatrix_filekey, labels_num, stats):
    read_result_dir=env.var('kdvspp__result_dir')
    final_result_dir=env.var('kdvspp__final_result_dir')
    dst_dir=os.path.join(final_result_dir, 'size_below')
    if not os.path.exists(dst_dir):
        os.mkdir(dst_dir)
    # get threshold error
    threshold_error=env.var('threshold_error')
    # read the single output
    output_key='%s_out_OLS'%(submatrix_filekey)
    out_path=os.path.join(read_result_dir, output_key)
    if os.path.exists(out_path):
        out=pzp_deserialize(out_path)
        err=out['err']
        # check if error is below requested threshold
        if err<threshold_error:
            # add the node to the list of collected ones
            stats['nodes_passing_thr_err'].append(submatrix_filekey)
            # write frequency file
            ix_keys=out['data_row_keys']
            probeset2geneid=env.var('probeset2geneid')
            _write_ls_frequencies(dst_dir, submatrix_filekey, ix_keys, probeset2geneid)
            # collect global statistics
            termrec=_get_global_stat_term_record(env, 'subm_stats', submatrix_filekey)[0]
            # one mu here; index with 0
            termrec[0]={}
            termrec[0]['tot_vars']=len(ix_keys)
            termrec[0]['sel_vars']=len(ix_keys)
            # add also variables themselves
            termrec[0]['vars_sel_ids']=ix_keys
            termrec[0]['vars_notsel_ids']=[]
            # add also error value
            termrec[0]['err']=err
            # get predictions together with original label values
            orig=labels_num
            pred=out['predictions']
            tp, tn, fp, fn=_calculate_confusion_matrix(orig, pred)
            mcc=_calculate_matthews_cc(tp, tn, fp, fn)
            # store confusion matrix
            termrec[0]['conf_mat_els']=(tp, tn, fp, fn, mcc)
        else:
            stats['nodes_not_passing_thr_err'].append(submatrix_filekey)
    # one degree of freedom here; fill for unified term lists later
    stats['mu_number']=1
    stats['valid_mu_submatrices']={}
    stats['valid_mu_submatrices'][0]=list(stats['nodes_passing_thr_err'])

def _write_l1l2_stats_file(env, rl_name, stats_id):
    stats_dict=env.var(stats_id)
    final_result_dir=env.var('kdvspp__final_result_dir')
    header_line=(
        'GO term ID', 'Mu', 'Mean TS', 'Std TS', 'Mean TR', 'Std TR', 'Med TS', 'Tot vars', 'Sel vars'
        )
    # write files according to original mu range and reading list
    mu_number=stats_dict['mu_number']
    # here we will also collect list of submatrices accepted for particular mu index
    stats_dict['valid_mu_submatrices']={}
    # first open partial stat files for each mu value
    stats_files=[]
    for i in range(mu_number):
        stpath=os.path.join(final_result_dir, rl_name+'_stats_mu%d.txt'%i)
        stfile=open(stpath, 'wb')
        # write header line at the beginning
        stfile.write(','.join(header_line)+'\n')
        stats_files.append(stfile)
        stats_dict['valid_mu_submatrices'][i]=[]
    # read reading list and process submatrices in descending order regarding size
    rl=stats_dict['rl']
    for submatrix_filekey in rl:
        if submatrix_filekey in stats_dict:
            stat_vals=stats_dict[submatrix_filekey]
            # process mu range again and send the stat values to the corresponding partial files
            for i in range(mu_number):
                # array of arrays of length mu_number
                vals=[stat_val[i] for stat_val in stat_vals]
                vals.insert(0, str(i))
                vals.insert(0, _canonical_GO_term_id(submatrix_filekey, env.var('submatrix_filekey_suffix')))
                # ----
                # get last two values for some testing
                tot_vars, sel_vars=vals[-2:]
                # if no variables were selected (hence this mu value was
                # invalid), last value is None; check against it and exclude
                # row if equals None
                if sel_vars is None:
                    continue
                # if ratio sel_vars/tot_vars is less than some threshold,
                # exclude the row
#                try:
#                    ratio=float(sel_vars)/float(tot_vars)
#                    if ratio<ratio_threshold_error:
#                        continue
#                except ValueError:
#                    continue
                # ---
                # TODO: more?
                #
                # here row is to be written hence mu is meaningful; collect submatrix
                # filekey along with the mu index
                stats_dict['valid_mu_submatrices'][i].append(submatrix_filekey)
                #
                row=','.join([str(val) for val in vals])
                # write row to partial stats file
                stats_files[i].write(row+'\n')
    # close partial stat files
    for i in range(mu_number):
        stats_files[i].close()
    # write stats meta object
    spath=os.path.join(final_result_dir, rl_name+'_stats')
    with open(spath, 'wb') as f:
        cPickle.dump(stats_dict, f, protocol=0)
    import pprint
    with open(spath+'_T', 'wb') as f:
        pprint.pprint(stats_dict, f, indent=2)

def _write_ls_stats_file(env, rl_name, stats_id):
    stats_dict=env.var(stats_id)
    final_result_dir=env.var('kdvspp__final_result_dir')
    # write stats meta object
    spath=os.path.join(final_result_dir, rl_name+'_stats')
    with open(spath, 'wb') as f:
        cPickle.dump(stats_dict, f, protocol=0)
    import pprint
    with open(spath+'_T', 'wb') as f:
        pprint.pprint(stats_dict, f, indent=2)

# ---- program functions

def main():
    rl_map={'SIZE_ABOVE' : _postprocess_l1l2_experiment,
           'SIZE_BELOW' : _postprocess_ls_experiment}
    rl_layers=[
        ['SIZE_ABOVE', 'SIZE_BELOW'],
    ]
    stat_map={'SIZE_ABOVE' : _write_l1l2_stats_file,
                 'SIZE_BELOW' : _write_ls_stats_file}
    env=prepare_env()
    env.add_action(read_cfg)
    env.add_action(read_probeset2geneid)
    env.add_action(read_rls, rl_map)
    env.add_action(init_global_stat, rl_map)
    env.add_action(process_rls, rl_map)
    env.add_action(process_stats, stat_map)
    for l in rl_layers:
        env.add_action(produce_unified_term_lists_for_layer, l)
    env.add_action(collect_global_stat)
    # optional FET
    env.add_action(perform_fisher_exact_test)
    env.add_action(perform_false_discovery_rate_adjustment)
    env.add_action(filter_fisher_exact_test_by_thr)
    # optional FET
    env.add_action(process_go_release)
    env.add_action(write_from_global_stat)
    env.add_action(serialize_global_stat)
    env.add_action(finish)
    env.execute_all()

if __name__=='__main__':
    main()
