# Supplementary material for: Knowledge Driven Variable Selection (KDVS) – a new approach to enrichment analysis of gene signatures obtained from high–throughput data
Source: Source Code Biol Med. 2013 Jan 9;8:2. doi: 10.1186/1751-0473-8-2 (PMC3605163; doi:10.1186/1751-0473-8-2)
Supplement: Additional file 1 — Source code of KDVS. Format: ZIP. It contains the Python source code, the documentation, and the internal data files. [file 1751-0473-8-2-S1.zip › KDVS/pzp_dump.py]

#!/usr/bin/env python

r"""
Dumps textual representation of Python object serialized to file with PZP
protocol. The textual representation is created using 'pprint'.

Usage:
> python pzp_dump.py /path/to/PZP_OBJ
Dumping pzp object /path/to/PZP_OBJ as /path/to/PZP_OBJ_T... done
>
"""

import cPickle
import zlib
import pprint
from optparse import OptionParser
import os

def pzp_serialize(input_object):
    pass1=cPickle.dumps(input_object, protocol=0)
    pass2=zlib.compress(pass1)
    pass3=cPickle.dumps(pass2, protocol=cPickle.HIGHEST_PROTOCOL)
    return pass3

def pzp_deserialize(encoded_object):
    pass1=cPickle.loads(encoded_object)
    pass2=zlib.decompress(pass1)
    pass3=cPickle.loads(pass2)
    return pass3

def text_dump(obj_path):
    with open(obj_path, 'rb') as ifo:
        encoded_obj=ifo.read()
        decoded_obj=pzp_deserialize(encoded_obj)
    with open(obj_path+'_T', 'wb') as ofo:
        pprint.pprint(decoded_obj, ofo, indent=2)

def main():
    desc="KDVS PZP dump tool. Dumps content of PZP compressed file in textual form. The representation is produced with 'pprint'. For input file /path/to/PZP_file, the output file produced is /path/to/PZP_file_T."
    parser=OptionParser(description=desc)
    parser.add_option("-f", "--pzp-file", action="store", dest="obj_path",
        help="dump PZP compressed content from OBJFILE", metavar="OBJFILE", default=None)
    options=parser.parse_args()[0]
    obj_path=options.obj_path
    if not obj_path is None:
        if os.path.exists(obj_path):
            print 'Dumping pzp object %s as %s_T...'%(obj_path, obj_path) ,
            text_dump(obj_path)
            print 'done'
        else:
            print 'Could not open PZP file \'%s\'!'%obj_path
    else:
        print 'No PZP file!'

if __name__=='__main__':
    main()
