# Supplementary material for: Knowledge Driven Variable Selection (KDVS) – a new approach to enrichment analysis of gene signatures obtained from high–throughput data
Source: Source Code Biol Med. 2013 Jan 9;8:2. doi: 10.1186/1751-0473-8-2 (PMC3605163; doi:10.1186/1751-0473-8-2)
Supplement: Additional file 1 — Source code of KDVS. Format: ZIP. It contains the Python source code, the documentation, and the internal data files. [file 1751-0473-8-2-S1.zip › KDVS/utils.py]

r"""
Implements framework for statistical experiments that utilize l1l2py in parallel
environment controlled by PPlus.

Utilities part.
"""

from kdvs.core.error import KDVSError
from kdvs.core.util import quote, pzp_serialize_obj, pzp_deserialize_obj
import logging
import operator
import os
import socket
import math
try:
    import l1l2py
except ImportError:
    raise Exception('To use functions from this module, \'l1l2py\' is required!')
try:
    import numpy as np
except ImportError:
    raise Exception('To use functions from this module, \'numpy\' is required!')
try:
    import matplotlib
    matplotlib.use('Agg')
    from matplotlib import pyplot as plt
    from matplotlib import cm
    from mpl_toolkits.mplot3d import Axes3D
except ImportError:
    raise Exception('To use functions from this module, \'matplotlib\' is required!')

# ---- experiment utils

def _test_dir_writable(directory):
    # check if directory is writable by creating dummy temporary file in it
    import uuid
    tmpf=uuid.uuid1().hex+os.path.extsep+'tmp'
    tmpname=os.path.join(directory, tmpf)
    try:
        t=open(tmpname, 'wb')
        t.close()
        os.remove(tmpname)
        return True
    except:
        raise KDVSError('Directory %s is not writable!'%quote(directory))
    # just in case
    return False

def _serializable_content(obj):
    import types
    import inspect
    if inspect.ismodule(obj):
        return (obj.__name__, obj.__file__)
    elif isinstance(obj, types.FileType):
        return obj.name
    elif inspect.isroutine(obj):
        return (obj.func_name, inspect.getsourcefile(obj))
    elif inspect.isclass(obj):
        return (obj.__name__, inspect.getsourcefile(obj))
    else:
        return obj

def serialize_pzp_to_filekey(pconn, filekey, obj, binary=True):
    # serialize given object through pplus using pzp protocol
    with pconn.write_remotely(filekey, binary) as of:
        of.write(pzp_serialize_obj(obj))

def deserialize_pzp_from_filekey(pconn, filekey):
    # deserialize object through pplus from given filekey using pzp protocol
    obj_path=pconn.get_path(filekey)
    with open(obj_path, 'rb') as ifo:
        encoded_obj=ifo.read()
        decoded_obj=pzp_deserialize_obj(encoded_obj)
    return decoded_obj

def serialize_txt_to_filekey(pconn, filekey, lines, binary=True):
    # write given iterable of text lines through pplus into text file
    with pconn.write_remotely(filekey, binary) as of:
        of.writelines(lines)

def pprint_to_filekey(pconn, filekey, obj, binary=True):
    # pprint given object through pplus into text file
    import pprint
    with pconn.write_remotely(filekey, binary) as of:
        pprint.pprint(obj, of, indent=2)

def _calculate_tau_range(env, data, labels):
    # determine tau parameter range
    # normalize data if requested
    data_normalizer=env.var('data_normalizer')
    labels_normalizer=env.var('labels_normalizer')
    if data_normalizer:
        data=data_normalizer(data)
    if labels_normalizer:
        labels=labels_normalizer(labels)
    # get scaling factors and determine min and max
    upper_bound_tau=l1l2py.algorithms.l1_bound(data, labels)
    tau_min_scale=env.var('tau_min_scale')
    tau_max_scale=env.var('tau_max_scale')
    tau_max=upper_bound_tau*tau_max_scale
    tau_min=upper_bound_tau*tau_min_scale
    tau_number=int(env.var('tau_number'))
    ttype=env.var('tau_range_type')
    if ttype=='geometric':
        rf=l1l2py.tools.geometric_range
    elif ttype=='linear':
        rf=l1l2py.tools.linear_range
    tau_range=rf(tau_min, tau_max, tau_number)
    return (tau_min, tau_max, tau_range)

def _mu_scaling_factor(data):
    n, d=data.shape
    if d>n:
        tmp=np.dot(data, data.T)
        num=np.linalg.eigvalsh(tmp).max()
    else:
        tmp=np.dot(data.T, data)
        evals=np.linalg.eigvalsh(tmp)
        num=evals.max()+evals.min()
    return (num/(2.*n))

def _calculate_mu_range(env, data):
    # determine mu parameter range
    # normalize data if requested
    data_normalizer=env.var('data_normalizer')
    if data_normalizer:
        data=data_normalizer(data)
    # determine mu range
    mu_fact=_mu_scaling_factor(data)
    mu_min=mu_fact*float(env.var('mu_scaling_factor_min'))
    mu_max=mu_fact*float(env.var('mu_scaling_factor_max'))
    mtype=env.var('mu_range_type')
    if mtype=='geometric':
        rf=l1l2py.tools.geometric_range
    elif mtype=='linear':
        rf=l1l2py.tools.linear_range
    mu_number=int(env.var('mu_number'))
    mu_range=rf(mu_min, mu_max, mu_number)
    return (mu_min, mu_max, mu_range)

def _determine_lambda_range(env):
    # determine lambda parameter range
    # it is common for all submatrices; we can also specify custom one
    if 'lambda_range' not in env.varkeys():
        # actual lambda range was not specified, calculate it
        lambda_min=float(env.var('lambda_min'))
        lambda_max=float(env.var('lambda_max'))
        lambda_number=float(env.var('lambda_number'))
        lambda_range_type=env.var('lambda_range_type')
        if lambda_range_type=='geometric':
            rf=l1l2py.tools.geometric_range
        elif lambda_range_type=='linear':
            rf=l1l2py.tools.linear_range
        lambda_range=rf(lambda_min, lambda_max, lambda_number)
        env.add_var('lambda_range', lambda_range)
    else:
        # the range is specified, find min and max and store them
        lambda_range=env.var('lambda_range')
        env.add_var('lambda_min', min(lambda_range))
        env.add_var('lambda_max', max(lambda_range))

def _extract_numerical_submat(submatrix_metaobj, labels_num):
    # extract numerical submatrix
    rows=submatrix_metaobj['__kdvs__matrix']
    data_rows=[]
    keys=[]
    for key in sorted(rows.keys()):
        # form matrix of rows and accumulate keys exactly in the same order
        float_vals=[float(v) for v in rows[key]]
        keys.append(key)
        data_rows.append(float_vals)
    data=np.array(data_rows)
    # some asserts on shape
    if data.shape[0]!=labels_num.shape[0]:
        data=data.T
    return (data, labels_num, keys)

def _determine_submatrix_metadata(env, submatrix_filekey, submatrix_metaobj):
    env.logger.debug('[%s]: Determining submatrix specific metadata started'%submatrix_filekey)
    # get numerical matrix for calculation of parameter ranges
    data, labels, data_row_keys=_extract_numerical_submat(
                        submatrix_metaobj, env.var('labels_num'))
    env.logger.debug('[%s]: data shape: %s, labels shape: %s, %d keys found'%(submatrix_filekey,
                                    data.shape, labels.shape, len(data_row_keys)))
    # determine tau range and update meta object
    tau_min, tau_max, tau_range=_calculate_tau_range(env, data, labels)
    submatrix_metaobj['__kdvs__tau_range']=list(tau_range)
    env.logger.debug('[%s]: Tau range generated: {%f,%f} %s'%(submatrix_filekey, tau_min, tau_max, tau_range))
    # determine mu range and update meta object
    mu_min, mu_max, mu_range=_calculate_mu_range(env, data)
    submatrix_metaobj['__kdvs__mu_range']=list(mu_range)
    env.logger.debug('[%s]: Mu range generated: {%f,%f} %s'%(submatrix_filekey, mu_min, mu_max, mu_range))
    # store lambda range
    lambda_min=env.var('lambda_min')
    lambda_max=env.var('lambda_max')
    lambda_range=env.var('lambda_range')
    submatrix_metaobj['__kdvs__lambda_range']=list(lambda_range)
    env.logger.debug('[%s]: Lambda range stored: {%f,%f} %s'%(submatrix_filekey, lambda_min, lambda_max, lambda_range))
    # anything else?
    env.logger.debug('[%s]: Determining submatrix specific metadata finished'%submatrix_filekey)

def _determine_experiment_type(env):
    experiment_type=env.var('experiment_type')
    # check if error functions are given directly
    try:
        cv_error=env.var('cv_error_func')
        error=env.var('error_func')
    except ValueError:
        # functions not specified, assign them according to experiment type
        if experiment_type=='balanced_classification':
            cv_error=l1l2py.tools.balanced_classification_error
            error=l1l2py.tools.balanced_classification_error
        elif experiment_type=='classification':
            cv_error=l1l2py.tools.classification_error
            error=l1l2py.tools.classification_error
        elif experiment_type=='regression':
            cv_error=l1l2py.tools.regression_error
            error=l1l2py.tools.regression_error
        else:
            raise StandardError('Experiment type not specified properly!')
    return (cv_error, error)

#### ---- postprocessing utils

def _kfold_errors(ranges, labels, ts_errors, tr_errors=None, fig_num=None):
    fig=plt.figure(fig_num)

    if len(ranges[0])>1:
        ax=Axes3D(fig)

        x_vals, y_vals=np.meshgrid(*ranges)
        x_idxs, y_idxs=np.meshgrid(*(np.arange(len(x)) for x in ranges))

        ax.set_xlabel(labels[0])
        ax.set_ylabel(labels[1])
        ax.set_zlabel('$error$')

        ax.plot_surface(x_vals, y_vals, ts_errors[x_idxs, y_idxs],
                            rstride=1, cstride=1, cmap=cm.Blues)
        if not tr_errors is None:
            ax.plot_surface(x_vals, y_vals, tr_errors[x_idxs, y_idxs],
                            rstride=1, cstride=1, cmap=cm.Reds)
    else:
        plt.plot(ranges[1], ts_errors.T, 'bo-',
                 label='%s=%f'%(labels[0], ranges[0][0]))

        if not tr_errors is None:
            plt.plot(ranges[1], tr_errors.T, 'ro-',
                 label='%s=%f'%(labels[0], ranges[0][0]))

        plt.xlabel(labels[1])
        plt.ylabel('$error$')
        plt.legend()

def _plot_error_surfaces(result_dir, submatrix_filekey, out, i, tau_range, valid_tau, lambda_range):
    _kfold_errors((np.log10(tau_range[:valid_tau]), np.log10(lambda_range)),
                       ('$log_{10}(\\tau)$', '$log_{10}(\lambda)$'),
                       out['kcv_err_ts'], out['kcv_err_tr'], fig_num=i)
    plt.suptitle('EXT. SPLIT %d KCV ERROR vs. TAU, LAMBDA'%i)
    plt.savefig(os.path.join(result_dir, '%s_kcv_err_split_%d.png'%(submatrix_filekey, i)))
    plt.close()

def _plot_avg_error_surfaces(result_dir, submatrix_filekey, tau_range, max_tau, lambda_range, avg_kfold_err_ts, avg_kfold_err_tr):
    _kfold_errors((np.log10(tau_range[:max_tau]), np.log10(lambda_range)),
                       ('$log_{10}(\\tau)$', '$log_{10}(\lambda)$'),
                       avg_kfold_err_ts, avg_kfold_err_tr)
    plt.suptitle('AVG KCV ERROR vs. TAU, LAMBDA')
    plt.savefig(os.path.join(result_dir, '%s_avg_kcv_err.png'%submatrix_filekey,))
    plt.close()

def _plot_predictions_error(result_dir, submatrix_filekey, mu_range, err_tr, err_ts):
    plt.figure()
    plt.boxplot(err_ts, positions=np.log10(mu_range))
    plt.suptitle('TEST ERROR vs. MU')
    plt.xlabel('$log_{10}(\\mu)$')
    plt.ylabel('$error$')
    plt.savefig(os.path.join(result_dir, '%s_prediction_error_ts.png'%submatrix_filekey))
    plt.close()
    plt.figure()
    plt.boxplot(err_tr, positions=np.log10(mu_range))
    plt.suptitle('TRAINING ERROR vs. MU')
    plt.xlabel('$log_{10}(\\mu)$')
    plt.ylabel('$error$')
    plt.savefig(os.path.join(result_dir, '%s_prediction_error_tr.png'%submatrix_filekey))
    plt.close()

def _obtain_valid_mu_values(avg_err_ts, thr_err):
    valid_mu=avg_err_ts<thr_err
    valid_mu_number=np.sum(valid_mu)
    valid_mu=np.argwhere(valid_mu).ravel()
    return (valid_mu, valid_mu_number)

def _obtain_frequencies(outputs, numof_freqs, valid_mu, valid_mu_number):
    freq_tots=np.zeros((valid_mu_number, numof_freqs), dtype=np.float)
    for out in outputs:
        for m, i in enumerate(valid_mu):
            freq_tots[m]+=np.asarray(out['selected_list'][i], dtype=np.int)
    rel_freqs=freq_tots/len(outputs)
    return rel_freqs

def _write_l1l2_frequencies(result_dir, submatrix_filekey, rel_freqs, valid_mu, mu_range, ix_keys, thr_freq, probeset2geneid):
    # vector over mu
    numof_sel_vars=[]
    # collect all variables for all mu
    sel_vars={}
    for mu in valid_mu:
        sel_vars[mu]=[]
    # iterate over mus
    for m, i in enumerate(valid_mu):
        freq_file_name='%sfreqs_mu%d.txt'%(submatrix_filekey, i)
        with open(os.path.join(result_dir, freq_file_name), 'w') as fh:
            # write output file
            # valid_mu is an index of selected mu value that corresponds to err_ts<=thr_err
            mu_val=mu_range[i]
            sel_list=np.argsort(rel_freqs[m])[::-1]
            infos=[(idx, freq) for idx, freq in zip(sel_list, rel_freqs[m][sel_list])
                     if freq>thr_freq]
            fh.write("%f\t%d\n"%(mu_val, len(infos)))
            for (ix, rel_frq) in infos:
                probeset=ix_keys[ix]
                try:
                    gene_symbols, entrez_gene_ids, gb_acc=probeset2geneid[probeset]
                    gss='/'.join(gene_symbols)
                    egids='/'.join(entrez_gene_ids)
                except KeyError:
                    gss=None
                    egids=None
                    gb_acc=None
                fh.write("%s\t%s\t%s\t%s\t%d\n"%(probeset, gss, egids, gb_acc, rel_frq*100))
                # collect variable id
                sel_vars[i].append(probeset)
            numof_sel_vars.append(len(infos))
    expanded_numof_sel_vars=[]
    list_valid_mu=valid_mu.tolist()
    if len(numof_sel_vars)>0:
        for ix in range(len(mu_range)):
            if ix in list_valid_mu:
                iix=list_valid_mu.index(ix)
                expanded_numof_sel_vars.append(numof_sel_vars[iix])
            else:
                expanded_numof_sel_vars.append(None)
    else:
        for ix in range(len(mu_range)):
            expanded_numof_sel_vars.append(None)
    return (expanded_numof_sel_vars, sel_vars)

def _write_ls_frequencies(result_dir, submatrix_filekey, ix_keys, probeset2geneid):
    freq_file_name='%svars.txt'%(submatrix_filekey)
    with open(os.path.join(result_dir, freq_file_name), 'w') as fh:
        # write in sorted order
        for probeset in sorted(ix_keys):
            try:
                gene_symbols, entrez_gene_ids, gb_acc=probeset2geneid[probeset]
                gss='/'.join(gene_symbols)
                egids='/'.join(entrez_gene_ids)
            except KeyError:
                gss=None
                egids=None
                gb_acc=None
            fh.write("%s\t%s\t%s\t%s\n"%(probeset, gss, egids, gb_acc))

def _canonical_GO_term_id(submatrix_filekey, submatrix_filekey_suffix='__'):
    return 'GO:'+submatrix_filekey.split(submatrix_filekey_suffix)[0]

def _select_valid_mu_elems(vec, valid_mu_vec):
    repl_vec=[]
    for ix, val in enumerate(vec):
        if ix in valid_mu_vec:
            repl_vec.append(val)
        else:
            repl_vec.append(None)
    return repl_vec

# ---- postprocess utilities

def _collect_variable_histograms(env, global_stat):
    env.logger.info('Started creating variables histogram')
    # store all variables seen across the whole set, with respect to mu, along with counts
    sel_vars={}
    nsel_vars={}
    for rl_name, terms in global_stat['subm_stats'].iteritems():
        # follow full rl<>term mapping
        if rl_name not in sel_vars:
            sel_vars[rl_name]={}
        if rl_name not in nsel_vars:
            nsel_vars[rl_name]={}
        for tvals in terms.values():
            # pool stats for all terms
            if len(tvals)>0:
                # distinct between valid mus
                for mu, mvals in tvals.iteritems():
                    sel_vs=mvals['vars_sel_ids']
                    for v in sel_vs:
                        if mu not in sel_vars[rl_name]:
                            # mu not seen before
                            sel_vars[rl_name][mu]={}
                        if v not in sel_vars[rl_name][mu]:
                            # variable not seen before
                            sel_vars[rl_name][mu][v]=1
                        else:
                            sel_vars[rl_name][mu][v]+=1
                    nsel_vs=mvals['vars_notsel_ids']
                    for nv in nsel_vs:
                        if mu not in nsel_vars[rl_name]:
                            # mu not seen before
                            nsel_vars[rl_name][mu]={}
                        if nv not in nsel_vars[rl_name][mu]:
                            # variable not seen before
                            nsel_vars[rl_name][mu][nv]=1
                        else:
                            nsel_vars[rl_name][mu][nv]+=1
    # find all variables selected at least once
    all_sel_vars={}
    for rl in sel_vars:
        if rl not in all_sel_vars:
            all_sel_vars[rl]={}
        rlv=sel_vars[rl]
        for mu in rlv:
            # pool all variables across mus removing duplicates
            vc=sel_vars[rl][mu]
            if mu not in all_sel_vars[rl]:
                all_sel_vars[rl][mu]=set()
            all_sel_vars[rl][mu].update(set(vc.keys()))
    # find all variables never selected
    all_nsel_vars={}
    for rl in nsel_vars:
        if rl not in all_nsel_vars:
            all_nsel_vars[rl]={}
        rlv=nsel_vars[rl]
        for mu in rlv:
            # pool all variables across mus removing duplicates
            vc=nsel_vars[rl][mu]
            if mu not in all_nsel_vars[rl]:
                all_nsel_vars[rl][mu]=set()
            all_nsel_vars[rl][mu].update(set(vc.keys()))
    # pool all the sets for all mus
    # TODO: only for compatibility!
    sel_vars_set=set()
    for rl, rlv in all_sel_vars.iteritems():
        for mu, svs in rlv.iteritems():
            sel_vars_set.update(svs)
    nsel_vars_set=set()
    for rl, rlv in all_nsel_vars.iteritems():
        for mu, nsvs in rlv.iteritems():
            nsel_vars_set.update(nsvs)
    # collect pooled sets - only for compatibility!
    global_stat['sel_vars_set']=sel_vars_set
    global_stat['nsel_vars_set']=nsel_vars_set
    # collect variable sets regarding mu
    global_stat['sel_vars_mu_sets']=all_sel_vars
    global_stat['nsel_vars_mu_sets']=all_nsel_vars
    # collect full histograms
    global_stat['sel_vars_hist']=sel_vars
    global_stat['nsel_vars_hist']=nsel_vars
    env.logger.info('Finished creating variables histogram')

def _make_contingency_tables(env, global_stat):
    env.logger.info('Calculating contingency tables started')
    sel_vars_set=global_stat['sel_vars_set']
    nsel_vars_set=global_stat['nsel_vars_set']
    # for each individual GO term, and for each mu if applicable, calculate
    # contingency table
    for terms in global_stat['subm_stats'].values():
        # follow all terms regardless rl<>term mapping
        for tvals in terms.values():
            if len(tvals)>0:
                # follow for all terms and mus
                for mstat in tvals.values():
                    # determine cell values:
                    #        | Sel | ~Sel |
                    # ->Node |  a  |   b  |
                    # <-Node |  c  |   d  |
                    sel_vs=mstat['vars_sel_ids']
                    nsel_vs=mstat['vars_notsel_ids']
                    # first row: regarding GO term (inside)
                    # we have direct counts here
                    a=mstat['sel_vars']
                    b=mstat['tot_vars']-mstat['sel_vars']
                    # second row: disregarding GO term (outside)
                    # take all selected minus selected in the node
                    sel_set=set(sel_vs)
                    diff_sel_set=sel_vars_set-sel_set
                    c=len(diff_sel_set)
                    # take all non-selected minus non-selected in the node
                    nsel_set=set(nsel_vs)
                    diff_nsel_set=nsel_vars_set-nsel_set
                    d=len(diff_nsel_set)
                    # fill table
                    mstat['cont_table']=[[], []]
                    mstat['cont_table'][0].append(a)
                    mstat['cont_table'][0].append(b)
                    mstat['cont_table'][1].append(c)
                    mstat['cont_table'][1].append(d)
#                    mstat['cont_table']=[[], []]
#                    mstat['cont_table'][0].append(mstat['sel_vars'])
#                    mstat['cont_table'][0].append(mstat['tot_vars']-mstat['sel_vars'])
#                    ons=all_sel_vars-mstat['sel_vars']
#                    mstat['cont_table'][1].append(ons)
#                    mstat['cont_table'][1].append(all_tot_vars-ons)
    env.logger.info('Calculating contingency tables finished')

def _get_global_stat_term_record(env, varname, term):
    # query global stat meta structure for requested term
    global_stat=env.var('global_stat')
    # get meta dictionary for requested sub-variable
    vardata=global_stat[varname]
    for rl_name, termlist in vardata.iteritems():
        # follow full rl<>term mapping here
        if term in termlist:
            # record was found for requested term, return it
            return (termlist[term], rl_name)
    # record not found
    return (None, None)

def _recover_correct_FET_filtered_terms(env, term, rl1, mu1, rl2, mu2, el_count=5):
    # look for [thrval, pval, orat, adjpval, passed] under rl1 or rl2
    global_stat=env.var('global_stat')
    vals=[]
    try:
        vals1=global_stat['FET_filtered_terms'][rl1][term][mu1]
        vals.extend(vals1)
        vals.insert(0, mu1)
    except KeyError:
        try:
            vals2=global_stat['FET_filtered_terms'][rl2][term][mu2]
            vals.extend(vals2)
            vals.insert(0, mu2)
        except KeyError:
            # should not happen in practice, but in case we will dump nothing
            vals3=['']*(el_count+1)
            vals.extend(vals3)
    return vals

def _get_GO_term_name(env, term):
    tnames=env.var('GO_terms_names')
    try:
        return tnames[term]
    except KeyError:
        return 'There shall be term name!'

def _produce_variables_histogram_lines(core_hist_dict, probeset2geneid, sep='\t'):
    vs=[[v, c] for v, c in core_hist_dict.iteritems()]
    vs=sorted(vs, key=operator.itemgetter(1), reverse=True)
    # construct histogram lines
    vs_lines=[]
    for els in vs:
        var=els[0]
        try:
            gene_symbols=probeset2geneid[var][0]
            gss='/'.join(gene_symbols)
        except KeyError:
            gss=''
        els.insert(-1, gss)
        vs_lines.append(sep.join([str(el) for el in els]))
    return vs_lines

def _calculate_confusion_matrix(original_labels, predicted_labels, positive=1, negative=-1):
    tp=0
    tn=0
    fp=0
    fn=0
    # check all the conditions
    for (olb, plb) in zip(original_labels, predicted_labels):
        ol=np.sign(olb)
        pl=np.sign(plb)
        if ol==positive and pl==positive:
            # true positive
            tp+=1
        elif ol==negative and pl==negative:
            # true negative
            tn+=1
        elif ol==negative and pl==positive:
            # false positive
            fp+=1
        elif ol==positive and pl==negative:
            # false negative
            fn+=1
        else:
            raise KDVSError('Unexpected label values!')
    return (tp, tn, fp, fn)

def _calculate_matthews_cc(tp, tn, fp, fn):
    # calculate Matthews Correlation Coefficient
    # A = TP*TN - FP*FN
    # P1 = TP+FP, P2 = TP+FN, P3 = TN+FP, P4 = TN+FN
    # B = sqrt(P1*P2*P3*P4)
    # MCC = A / B
    # 1. calculate A
    a=float(tp*tn)-float(fp*fn)
    # 2. calculate P1, P2, P3, P4
    p1=tp+fp
    p2=tp+fn
    p3=tn+fp
    p4=tn+fn
    # 3. calculate B
    if p1==0 or p2==0 or p3==0 or p4==0:
        # if any of Px is zero, then B is 1
        b=1
    else:
        b=math.sqrt(float(p1)*float(p2)*float(p3)*float(p4))
    # 4. calculate MCC
    mcc=a/b
    return mcc


# ----- helper classes

class RotatingFileLogger(object):
    def __init__(self, name, path, level, maxBytes=10*1024*1024, backupCount=5):
        import logging.handlers
        self._logger=logging.getLogger(name)
        self.path=path
        self._handler=logging.handlers.RotatingFileHandler(path, mode='a',
                        maxBytes=maxBytes, backupCount=backupCount, delay=True)
        formatter=logging.Formatter("%(asctime)s - %(name)s - "+socket.gethostname()+" - %(levelname)s - %(message)s")
        self._handler.setFormatter(formatter)

        self._logger.addHandler(self._handler)
        self._logger.setLevel(level)

    def __getattr__(self, attr):
        return getattr(self._logger, attr)

    def close_handler(self):
        self._handler.close()

def main():
    pass

if __name__=='__main__':
    main()
