# Supplementary material for: Knowledge Driven Variable Selection (KDVS) – a new approach to enrichment analysis of gene signatures obtained from high–throughput data
Source: Source Code Biol Med. 2013 Jan 9;8:2. doi: 10.1186/1751-0473-8-2 (PMC3605163; doi:10.1186/1751-0473-8-2)
Supplement: Additional file 2 — Example script performing microarray data normalization and quality check. Format: R. The proper input directory and chip type must be provided. The script uses aroma folder structure to identify input data. [file 1751-0473-8-2-S2.r]

library(aroma.affymetrix)
library(gcrma)

dir.name <- "Prostate"
str(as.list(aromaSettings))
value <- getOption(aromaSettings, "rules/allowAsciiCdfs")
setOption(aromaSettings, "rules/allowAsciiCdfs", TRUE)

chipType <- "HG_U95Av2"
cdf <- AffymetrixCdfFile$byChipType(chipType)
print(cdf)
cs <- AffymetrixCelSet$byName(dir.name, chipType= chipType)

### NORMALIZATION
## rma background correction
bc <- GcRmaBackgroundCorrection(cs)
csBC <- process(bc,verbose=0)
## quantile normalization
qn <- QuantileNormalization(csBC)
csN <- process(qn)

## summarize the signal (probe level model)
plm <- RmaPlm(csN)
print(plm)
## fit the plm for all the "probesets" (units)
fit(plm, verbose=verbose)

chp<-getChipEffectSet(plm) ## the chip Effect corresponds to the expressions
## read the first unit (probe set)
readUnits(chp,units=1)

## obtain expression data matrix
geneSumm<-extractMatrix(chp,returnUgcMap=TRUE)
rownames(geneSumm)<-getUnitNames(getCdf(chp),units=attr(geneSumm,"unitGroupCellMap")[,"unit"]) #add the unit names

## perform log2
expr <- log2(geneSumm)

## write data matrix in DSV file
write.table(expr, paste(dir.name,"_gcrma.csv",sep=""),sep=",",row.names=T,col.names=T,quote=FALSE)

library(affy)
library(affyio)
library(gdata)

## perform array quality check

ProstateGcRMA <- new("ExpressionSet", assayData = assayDataNew(exprs=expr))
str(ExpressionSet)

library ("Biobase")
library("arrayQualityMetrics")

arrayQualityMetrics(
                    expressionset = ProstateGcRMA,
                    outdir = "./", force = TRUE, do.logtransform = FALSE)
sessionInfo()
