# Supplementary material for: Knowledge Driven Variable Selection (KDVS) – a new approach to enrichment analysis of gene signatures obtained from high–throughput data
Source: Source Code Biol Med. 2013 Jan 9;8:2. doi: 10.1186/1751-0473-8-2 (PMC3605163; doi:10.1186/1751-0473-8-2)
Supplement: Additional file 4 — Example script performing semantic clustering. Format: Python. The script accepts single DSV output files generated by KDVS, containing list of significant GO terms, and performs semantic clustering with fastsemsim Python library. Proper data files used by fastsemsim, as well as clustering details, must be provided. The clustering is performed with default settings, using scipy.cluster.hierarchy.fcluster. For more details see fastsemsim documentation. [file 1751-0473-8-2-S4.py]

#!/usr/bin/env python

from fastSemSim.GO import AnnotationCorpus, GeneOntology
from fastSemSim.SemSim import SemSimMeasures, SemSimUtils
from optparse import OptionParser
import collections
import csv
import numpy as np
import os
import scipy.cluster.hierarchy as cl

DEBUG=False

def main():


    desc='Performs semantic clustering of given GO terms with FastSemSim'
    parser=OptionParser(description=desc)
    parser.add_option("-t", "--term-list-file", action="store", dest="arg_term_list_file",
        help="read GO terms from TFILE", metavar="TFILE")
    parser.add_option("-u", "--read-unified-term-list", action="store", dest="arg_read_unified_term_list",
        help="TFILE is a unified term list; 'False' by default", default=False)
    parser.add_option("-s", "--semantic-threshold", action="store", dest="arg_semantic_threshold",
        help="threshold for clustering; '0.8' by default", default=0.8)

    parser.add_option("-o", "--output-file", action="store", dest="arg_output_file",
        help="write results to OUTFILE", metavar="OUTFILE")
    parser.add_option("-g", "--fss-go-file", action="store", dest="fss_go_file",
        help="path to OBO-XML GO release file used by FastSemSim")
    parser.add_option("-a", "--fss-ac-file", action="store", dest="fss_ac_file",
        help="path to Annotation Corpus file used by FastSemSim")
    parser.add_option("-m", "--fss-semsim-measure", action="store", dest="fss_semsim_measure",
        help="term semantic similarity measure to be used by FastSemSim; 'Resnik' by default", default='Resnik')
    options=parser.parse_args()[0]

    term_list_file_path=os.path.abspath(options.arg_term_list_file)
    if not os.path.exists(term_list_file_path):
        raise ValueError('No input file found (%s)!'%(term_list_file_path))
    fss_go_file=options.fss_go_file
    if not os.path.exists(fss_go_file):
        raise ValueError('No FSS OBO-XML file found (%s)!'%fss_go_file)
    fss_ac_file=options.fss_ac_file
    if not os.path.exists(fss_ac_file):
        raise ValueError('No FSS Annotation Corpus file found (%s)!'%fss_ac_file)
    read_unified_term_list=options.arg_read_unified_term_list
    semantic_threshold=options.arg_semantic_threshold
    fss_semsim_measure=options.fss_semsim_measure
    output_file_path=os.path.abspath(options.arg_output_file)

    # ----

    print 'Loading OBO XML release...',
    with open(fss_go_file, "rb") as fss_go:
        go_repr=GeneOntology.load_GO_XML(fss_go)
    print 'done'
    print 'OBO-XML release loaded (%d nodes, %d edges found)'%(go_repr.node_num(), go_repr.edge_num())
    print 'Initializing Annotation Corpus...',
    ac_repr=AnnotationCorpus.AnnotationCorpus(go_repr)
    print 'done'
    print 'Parsing Annotation Corpus...',
    with open(fss_ac_file, "rb") as fss_ac:
        ac_repr.parse(fss_ac, 'GOA', {})
    print 'done'
    print 'Verifying Annotation Corpus...',
    ac_repr.isConsistent()
    ac_repr.sanitize()
    print 'done'
    print 'Annotation Corpus loaded (%d annotated terms, %d annotated proteins found)'%(
                        len(ac_repr.reverse_annotations), len(ac_repr.annotations))
    print 'Measurement selected: %s'%(fss_semsim_measure)
    termSemSimClass=SemSimMeasures.selectTermSemSim(fss_semsim_measure)
    print 'Calculating normalization factor...',
    fss_ssu=SemSimUtils.SemSimUtils(ac_repr, go_repr)
    fss_ssu.det_IC_table()
    fss_tss_maxic=max(fss_ssu.IC.values()) # to normalize semantic similarity matrix
    print 'done'
    print 'Setting up measurement object...',
    tss_repr=termSemSimClass(ac_repr, go_repr, fss_ssu)
    tss_sanity_check=True
    tss_repr.setSanityCheck(tss_sanity_check)
    print 'done'

    # ----

    print 'Reading GO terms...',

    if read_unified_term_list:
        dialect='excel-tab'
    else:
        dialect='excel'
    with open(term_list_file_path, "rb") as tf:
        csvt=csv.reader(tf, dialect=dialect)
        # skip header
        csvt.next()
        # get terms from first column
        terms=[lt[0] for lt in csvt]
    print 'done (%d terms found)'%(len(terms))

    # ----

    print 'Creating distance matrix...',
    dist_mat=np.zeros((len(terms), len(terms)))
    print 'done (%d x %d created)'%(len(terms), len(terms))
    print 'Calculating pairwise distances...',
    for i in range(len(terms)-1):
        for j in range(i+1, len(terms)):
            dist_mat[i, j]=tss_repr.SemSim(str(terms[i]), str(terms[j]))
            if DEBUG:
                print 'Calculated distance between %s and %s: %.10f'%(terms[i], terms[j], dist_mat[i, j])
            dist_mat[j, i]=dist_mat[i, j]
    print 'done'
    print 'Normalizing distance matrix...',
    dist_mat=dist_mat/fss_tss_maxic
    print 'done'

    # ----

    print 'Clustering terms...',
    N=dist_mat.shape[0]
    mask_data=np.zeros([N, N])
    # handle missing values
    ind_nan=np.where(np.isnan(dist_mat))
    mask_data[ind_nan]=1
    mat_row=np.compress(mask_data.sum(axis=0)<(N-1), dist_mat, axis=0)
    mat=np.compress(mask_data.sum(axis=1)<(N-1), mat_row, axis=1)
    mat_dist=1-mat
    # perform average linkage clustering
    linkage_matrix=cl.average(mat_dist[(np.triu(mat_dist, 1)).nonzero()])
    clusters=cl.fcluster(linkage_matrix, t=semantic_threshold)
    #
    term_to_cluster=zip(terms, clusters)
    cluster_to_term=collections.defaultdict(list)
    for t, c in term_to_cluster:
        cluster_to_term[c].append(t)
    print 'finished (%d terms grouped into %d clusters)'%(len(terms), len(cluster_to_term))

    # ----

    print 'Writing output file...',
    term_to_cluster_lines=["%s\t%d\n"%(t, c) for t, c in term_to_cluster]
    term_to_cluster_lines.insert(0, 'Term\tCluster\n')
    cluster_to_term_lines=[]
    cluster_to_term_lines.append("\n")
    cluster_to_term_lines.append('Cluster\tTerm\n')
    for c, ts in cluster_to_term.iteritems():
        for t in ts:
            cluster_to_term_lines.append("%d\t%s\n"%(c, t))
    with open(output_file_path, "wb") as wf:
        wf.writelines(term_to_cluster_lines)
        wf.writelines(cluster_to_term_lines)
    print 'done (%s written)'%(output_file_path)

    # ----

    print 'All done'


if __name__=='__main__':
    main()
