# Supplementary material for: Knowledge Driven Variable Selection (KDVS) – a new approach to enrichment analysis of gene signatures obtained from high–throughput data
Source: Source Code Biol Med. 2013 Jan 9;8:2. doi: 10.1186/1751-0473-8-2 (PMC3605163; doi:10.1186/1751-0473-8-2)
Supplement: Additional file 5 — Benchmark lists for Prostate Cancer and PD. Format: XLS. The spreadsheet contains the benchmark lists of genes and GO terms, considered trustable enough to use in comparisons between enrichment–based results and KDVS results. See Additional file 6 for more information. [file 1751-0473-8-2-S5.xls]

## Sheet: genes_parkinson
Benchmark gene list for Parkinson's Disease
ATP5H
UQCR11
PARK7
LRRK2
COX6B2
NDUFA11
COX4I1
COX5B
COX6A1
COX6A2
COX6B1
COX6C
COX7A1
COX7B
COX7C
COX8A
CYC1
UQCRQ
HTRA2
GPR37
SLC25A4
SLC25A5
SLC25A6
UQCR10
APAF1
COX8C
NDUFS7
NDUFA1
NDUFA2
NDUFA3
NDUFA4
NDUFA5
NDUFA6
NDUFA7
NDUFA8
NDUFA9
NDUFA10
NDUFAB1
NDUFB1
NDUFB2
NDUFB3
NDUFB4
NDUFB5
NDUFB6
NDUFB7
NDUFB8
NDUFB9
NDUFB10
NDUFC1
NDUFC2
NDUFS1
NDUFS2
NDUFS3
NDUFV1
NDUFS4
NDUFS5
NDUFS6
NDUFS8
NDUFV2
NDUFV3
ATP5A1
ATP5B
PARK2
ATP5C1
NDUFA13
ATP5D
ATP5E
ATP5F1
ATP5G1
ATP5G2
ATP5G3
ATP5J
ATP5O
2012-09-05
CYCS
NDUFB11
PPID
NDUFA12
SDHA
SDHB
SDHC
SDHD
PINK1
SLC6A3
SLC18A1
SLC18A2
SNCA
TH
UBB
UBA1
UBA7
UBE2G1
UBE2G2
UBE2L3
UCHL1
UQCRB
UQCRC1
UQCRC2
UQCRFS1
UQCRH
VDAC1
VDAC2
VDAC3
SLC25A31
CASP3
CASP9
COX4I2
COX7A2L
UBE2L6
COX5A
SNCAIP
DDC
ATP13A2
FBXO7
NR4A2
PLA2G6
MAPT
APOE
GAK
BST1
GBA
DRD2
BDNF
CYP2D6
FMR1
COMT
IL1B
MAOB
PON1
HTR6
ICAM1
DRD3
LAMP3
NAT2
IL1A
CYP1A2
LINGO1
FGF20
PITX3
CYP1A1
GSTM1
IL4R
CAST
PRKCH
SCNN1B
SLC6A4
SEMA5A
ACMSD
AAK1
SYT11
HLA-DRB5
MCCC1
CCDC62
HIP1R
TFAM
ULK3
HFE
NRCAM
TNF
MAOA
ABCB1
ACE
GSTP1
HNMT
PRNP
CST3
DRD4
PPP3CA
UNC5C
GSTT1
GSK3B
CTSD
PSEN1
TF
NQO1
HLA-DRA
SOD2
DAPK1
FARP1
CHRNB2
SORCS1
DGKQ
DLG2
KANK1
NEGR1
STAP1
APOC1
IMPA2
IRS1
LDLR
LMNA
MITF
NTRK3
PCK1
KRT20
NGLY1
SLC2A9
SMARCA2
SORL1
TFCP2
SYN3
RUNX1
TNK1
MYH13
INPP4B
CH25H
MAGI1
DLGAP1
ULK2
CYP2E1
GPNMB
UNC13B
STX1B
SLCO3A1
GRIN2A
NOS1
NSF
POLG
SREBF1
WNT3
DOCK5
USP32
STBD1
SCARB2
ESR2
GSTO1
GSTO2
ESR1
HTR2A
IL6
ATXN3
SERPINA3
DBH
GRIN2B
IL10
ATXN2
TBP
FTL
GRK5
GRN
GSTM3
LMX1B
MTR
NEDD9
NQO2
CACNA1A
SPR
TH
HMOX1
IL8
SNCB
LRRK1
CNR1
ADORA2A
PLXNC1
PAK4
CHP
CHRNA4
ADRA1A
ADRA2A
CYP1B1
DCC
DRD5
TOR1A
EFNA5
ELAVL4
A2M
EPHB1
EPHB2
RRAS2
MRAS
NTNG1
TARDBP
FTH1
FYN
IDE
IL1RN
ASCL1
MSX1
NUDT1
MTRR
NOS3
PLXNA2
PAK7
RAC2
CCL2
SLIT3
CALCA
PDXK
CCK
CCKAR
CCKBR
CDC42
VDR
GCH1
PARP1
CYP19A1
AKT1
SLC41A1
GSTZ1
VEGFA
RAB7L1
ADH4
MMP3
NFE2L2
PTGS2
CD14
HDAC6
RNF41
ATG7
GNA13
CHAT
CHRNA3
CHRNA5
CHRNB4
CCR2
CCR5
ADH1A
ADH1C
CNTF
CP
CR2
CRYZ
ADRA1D
ADRA1B
DCTN1
DECR1
DRD1
ATN1
EN1
EPHA4
EPHX2
ETV6
FCER2
MMRN1
GAA
ABP1
GATA2
GFRA2
GLUD2
GNAI3
KIAA1267
GRIN1
SLC25A4
CTNNA3
GSTA4
UBQLN1
HCRT
HTT
HLA-DQA1
HLA-DQB1
HLA-DRB1
APBB1
HP
HRH1
HSPA1A
HSPA1L
HSPA5
HSPA9
HTR2C
IFNG
IGF2
IL2
IL4
IL18
INS
IREB2
ITGB2
KCNE1
KCNH2
KCNQ1
KLC1
LTA
ARNT
MC1R
MMP1
MTHFD1
MYOC
NBN
NEFM
NEFL
NFKB1
OGG1
OPRM1
OTX2
TFB1M
GOLM1
TRAPPC4
POMC
PPARG
ATG16L1
THAP1
PPP2R2B
HTRA1
PEO1
B2M
BAD
ACTA1
BAX
BCHE
HIVEP3
RET
ATXN1
CCL5
NOD2
TFB2M
ATG3
SHH
SLC22A1
TGFB2
TNFRSF1A
WFS1
XBP1
PANK2
CAPN2
BECN1
CBS
CDK5R1
PHOX2B
FTMT
HOMER1
ATG5
PHACTR2
KEAP1
GAB2
SRGAP3
KCNE2
SPP1
PPARGC1A
CLU
CR1
EIF4G1
ZFPM2
GLA
ANG
HMOX2
APP
MTX1
PSEN2
SIAH1
VCP
PRDM2
PICALM
DMTF1

## Sheet: genes_prostate_cancer
Benchmark gene list for Prostate Cancer
AKT3
CDK2
CDKN1A
CDKN1B
CREB3
CHUK
CREB1
CREBBP
CTNNB1
E2F1
E2F2
E2F3
EGF
EGFR
EP300
ERBB2
AKT1
AKT2
FGFR1
FGFR2
FOXO1
PIK3R5
MTOR
GRB2
GSK3B
GSTP1
HRAS
HSP90AA1
HSP90AB1
IGF1
IGF1R
KLK3
IKBKB
INS
INSRR
AR
ARAF
KRAS
MDM2
ATF4
NFKB1
NFKBIA
NKX3-1
NRAS
LEF1
PDGFA
PDGFB
PDGFRA
PDGFRB
PDPK1
PIK3CA
PIK3CB
PIK3CD
PIK3CG
PIK3R1
PIK3R2
MAPK1
MAPK3
PDGFC
MAP2K1
MAP2K2
BAD
PTEN
RAF1
RB1
CCND1
BCL2
RELA
CREB3L2
SOS1
SOS2
SRD5A2
BRAF
TCF7
TCF7L2
TGFA
TP53
HSP90B1
PDGFD
CASP9
CREB3L3
PIK3R3
IKBKG
CCNE1
CCNE2
CREB5
DDX5
ELK4
ERG
ETV1
ETV4
ETV5
AMACR
TERT
TMPRSS2
BRCA2
BRCA1
RNASEL
HNF1B
VDR
MSMB
CYP17A1
GSTM1
TNF
CTBP2
JAZF1
OGG1
GSTT1
CYP1A1
EHBP1
LMTK2
MSR1
SLC22A3
CFH
ARMS2
CYP3A4
C2
IGF2
SOD2
ESR1
NOS3
CYP19A1
CYP1B1
ITGA6
PDLIM5
XRCC1
MMP9
DAB2IP
ESR2
HIF1A
TET2
IGFBP3
MMP2
PTGS2
MTHFR
NOS2
LTA
IL10
HIF1AN
CDH1
NAT2
NUDT11
CHEK2
PACSIN2
FGFR4
MCAT
BIK
TH
TTLL1
TLR4
COMT
IL6
TGFB1
KLK15
FSHR
VEGFA
NAT1
CDH13
HSD17B1
IL16
KLF6
UGT2B17
CYP11A1
CYP1A2
ACE
HSD3B1
HSD3B2
CPNE3
CYP3A5
IL8
AKR1C3
IGFBP1
CEP152
KRT8
SYK
EZH2
NQO1
ATM
SHBG
ERBB4
MTR
MTRR
RFX6
IRS1
ERCC2
GPRC6A
RBM9
GSPT2
HSD17B3
IL1B
POU5F1B
XPR1
MAGED1
HCP5
EPAS1
GHR
MICA
PGR
TGFBR1
OBFC1
HERC2
HSD17B2
PON1
MYC
CYP27B1
GPX1
HSD17B4
MLH1
SRD5A1
TLR6
GNRH1
IGFALS
MTHFD1
PRL
RNASE1
SHMT1
SST
SSTR1
SSTR2
SSTR3
SSTR4
SSTR5
SULT1A1
UGT2B7
CYP2E1
FOLH1
POU1F1
UGT2B15
IGFBP2
POMC
PPARG
CGA
CYP24A1
FSHB
GHRH
GHRHR
GNRHR
IGFBP4
IGFBP5
IGFBP6
INHA
INHBA
INHBB
INSR
LHCGR
MC2R
PRLR
SLC19A1
AURKA
TLR1
TLR10
CASP8
IRS2
ACVR1
ACVR2A
GSTA1
CRP
APEX1
IGF2R
IL1RN
LHB
MSH2
NBN
RFC1
CYP3A43
SOD1
XRCC3
ADIPOQ
IL4
CRY2
CYP2D6
ERCC1
ERCC4
GSTM3
FAS
MMP1
MPO
PER1
TLR2
CDKN2A
HPN
CSNK1E
SLC30A8
MSH6
HLA-A
APC
IL2
LEP
MGMT
NPAS2
SERPINE1
FTO
COL18A1
TNFRSF10A
GDF15
CXCL12
CAV1
ARL11
CCR5
EPHB2
ALOX5
GNAS
SLCO1B3
GPX4
LEPR
LIG4
MMP7
ABCB1
PRKDC
SEPP1
SOD3
SULT1A2
XPC
CAT
ADRB2
FASN
MIF
CCL2
CDKN2B
IGF2BP2
TIRAP
PARP1
CYP2C8
FGFR3
FHIT
HFE
HHEX
HSPA1L
ID3
IL1A
IRAK1
KCNJ11
MC1R
TNFRSF11B
IRAK4
KLK10
RAD51
CCL5
THBS1
TLR5
TYR
NCOA3
CAV2
CBS
CRY1
CYP2C19
ARNT
ADIPOR1
UGT1A1
XRCC4
EPHX2
CAPN10
SLCO2B1
CYP3A7
CYP2B6
CYP2C9
SLC5A8
AHR
ERCC5
ALDH2
FUT2
XRCC6
KLK5
KLK13
PTPN22
NR3C1
GSTA2
HLA-C
APOE
FASLG
ARNTL
MAOA
MRE11A
KLK12
MUT
NOTCH2
PAH
PIK3C2A
PIK3C2B
TLR9
UGT2B28
UGT1A9
KLK6
SULT2A1
TLR3
CUBN
NCOA4
CASP3
CASP5
CASP10
CASR
SART1
CD14
ABCG2
GSTO1
NCOA2
DNMT3B
ERBB3
ITGA2
ITGB1
ITGB3
SMAD3
NFE2L2
PLAU
STAT1
RAD50
ZNF263
MRVI1
DLC1
SLC30A9
SH2B2
CD226
CFTR
PPARGC1A
SLC27A4
SLC27A2
KLK11
CHGA
FSTL1
LZTS1
POLI
KLK8
ESCO1
SERPINA3
CCR2
COL4A2
PPARGC1B
COX6C
SLC30A7
CTSB
CTSH
CX3CR1
SLC2A12
FAM84B
CYP11B2
CYP27A1
AKR1C2
DHFR
AGTR1
E2F6
EMP3
ERCC6
ESRRB
FANCD2
FANCG
FDPS
FH
ZHX2
KIFAP3
ACSL6
CASP14
BCL2L13
ALOX12
FXN
FRZB
FUS
TES
GATA2
GC
GCNT2
CIDEB
GNMT
GNB3
ANK2
SLC27A6
PDIA3
SLC2A8
H2AFX
ANXA2
HADHA
ACACA
HLA-B
HLA-DRB1
ACACB
ICAM1
IDE
IL2RA
IL2RB
IL5
IL13
IL18
JUND
SLC27A1
KCNQ1
KDR
KLK1
ARHGDIB
LPL
LRP2
MARS
MDM4
KLK14
MSH3
MTCP1
MUC1
MUTYH
MYH11
ZFHX3
NDUFA5
NDUFA9
NDUFA10
NDUFB2
NDUFB5
NDUFB6
NDUFB8
NDUFB9
NDUFC2
NDUFS1
NDUFS2
NDUFS4
NDUFS5
NDUFS6
NDUFV2
NDUFV3
NFYA
NFYB
NFYC
ATP5A1
CHST11
ATP5C1
PDE11A
MLXIPL
TLR7
TLR8
ATP5F1
SIRT6
ATP5G2
WWOX
ATP5J
PGK1
SERPINA1
PIM1
ATP5O
PMS2
PODXL
PPARA
UGT1A4
MED1
BNC2
APTX
RHBDL2
NEIL3
TRPV6
H2AFY2
SLC30A6
PRKCQ
KLK7
PSAP
BCCIP
ADAMTS9
SLC17A6
CAMK1D
PTPN2
BARD1
RAD52
IL21
BCL2L1
ABCE1
RPN1
RXRA
RXRB
RYR1
BGLAP
BICD1
SDHA
SDHB
SDHC
TP53AIP1
SEMA3F
SLC39A8
IFIH1
PDF
SLC30A5
SLC2A1
SLC2A2
SLC2A4
SLC2A5
SLC5A1
SLC5A2
BNIP1
BNIP3L
SREBF1
SREBF2
THRA
ICAM5
TSPAN8
TP53BP1
TP73
TTPA
TUB
TYMS
UCP2
UQCRB
UQCRFS1
WFS1
PCGF2
SLC30A2
DAP3
SEMA3B
USP7
VKORC1
PALB2
RMI1
APOL3
AXIN2
CASP1
CASP2
CASP4
CASP6
BRIP1
CASP7
COX4I2
SHANK3
RUNX1
NCOA1
TNFRSF10B
TIMELESS
KALRN
AIP
SLC39A13
AIFM1
COX7A2L
ATP5J2
MINPP1
CLOCK
MDC1
MTSS1
GADD45A
FOXO3
BAX
BMPR1B
STAT3
HMGA2
CD44
DHRS9
DHRS2
CDK7
SIRPB1
MAD2L2
HOXB13
PRDX4
TACC2
TXNRD2
UGT2B11
CYP46A1
GADD45G
PRDX3
UGT2A1
RASSF1
GSTO2
CYP2R1
ADH1A
ADH1B
ADH1C
ADH4
CNTN1
COL1A1
ADH5
ADH6
ADH7
COX11
MACROD2
CYBB
CYP2A6
CYP2A7
CYP2A13
CYP2C18
CYP2F1
CYP8B1
CYP26A1
CYP51A1
AKR1C1
AGT
ABCA1
EIF4EBP2
ALAD
ALDH1A1
ALDH3A1
ALDH1B1
ALDH1A3
ALDH3B1
GSTA5
ALDH3B2
ALDH9A1
ALDH3A2
FGF6
FLT1
PLCB1
FMO1
FMO3
ALOX5AP
RICTOR
PRDX5
SULT4A1
CHMP2B
GATA1
GGT1
NOX1
SULT1B1
GCLC
DHDH
GCLM
TOX3
RPS6KA6
GLRX
GPX2
GPX3
GSR
GSS
GSTA3
GSTA4
GSTM2
GSTM4
GSTM5
GSTZ1
CYP2S1
PIK3R4
HP
CYP26C1
IGBP1
IL6ST
IL12RB2
ITPR2
GSTK1
LGALS3
LIG3
LPA
LSP1
LTA4H
MAP4
MAPT
MAT1A
ARVCF
MAP3K1
MGST1
MGST2
MGST3
ALDH6A1
RNASEK
SULT1C3
MTAP
GADD45B
NCAM1
NF2
NFE2L1
OAS1
ALDH7A1
PRDX1
FOXP3
GLRX2
HSD17B12
HAO2
GLRX5
PRKAG2
PIK3C3
PRKAG3
PON2
PON3
DDIT4
UGT1A10
SLC38A4
PPP2CA
PPP2R2A
PRG2
PRKAA1
PRKAA2
PRKAB1
PRKAB2
PRKAG1
PRKCI
CYP26B1
RPTOR
G6PC2
PXN
ALDH18A1
QARS
RAD9A
RAD17
RAD21
RET
REV3L
RHEB
ROBO2
RPS6KA1
RPS6KA2
RPS6KA3
RPS6KB1
RPS6KB2
SCN8A
BID
MLST8
DCLRE1C
SH3GL1
ALDH8A1
SLC6A4
SLC22A2
SOX5
SULT1E1
STK11
SULT1C2
SULT2B1
MAP3K7
TBCA
PRDX2
TGFB3
TGFBR3
TP53BP2
TPMT
TPT1
TSC1
TSC2
TXN
TXNRD1
UGT2B4
UGT2B10
UGT8
VHL
WRN
XRCC5
MAPKAP1
ALDH5A1
UGT2A3
PIP4K2C
RNF146
BTBD10
AKT1S1
MAP4K3
PPFIBP1
SLC25A12
TP63
SKAP1
ALDH4A1
TNFSF10
TNFSF9
ACTN2
KAT2B
ALDH1A2
NR1I2
ENDOU
RPS6KA4
PTTG1
RPS6KA5
CYP7B1
ATG5
SLC4A7
BRE
PRDX6
NFE2L3
RAPGEF5
MED13
NR1I3

## Sheet: go_terms_parkinson
Benchmark GO term list for Parkinson's Disease
GO ID	Evidence	Annotation date	GO Term name	GO domain
GO:0005739	IC	20120121	mitochondrion	cellular_component
GO:0005743	IDA	20091009	mitochondrial inner membrane	cellular_component
GO:0005753	IDA	20080415	mitochondrial proton-transporting ATP synthase complex	cellular_component
GO:0006200	IDA	20120121	ATP catabolic process	biological_process
GO:0022857	IC	20091009	transmembrane transporter activity	molecular_function
GO:0022904	TAS	20040609	respiratory electron transport chain	biological_process
GO:0042776	IC	20091009	mitochondrial ATP synthesis coupled proton transport	biological_process
GO:0044281	TAS	20040609	small molecule metabolic process	biological_process
GO:0005743	TAS	20050517	mitochondrial inner membrane	cellular_component
GO:0006091	TAS	20030904	generation of precursor metabolites and energy	biological_process
GO:0009055	TAS	20060405	electron carrier activity	molecular_function
GO:0003729	IDA	20110216	mRNA binding	molecular_function
GO:0005515	IPI	20120123	protein binding	molecular_function
GO:0005634	IDA	20110216	nucleus	cellular_component
GO:0005737	IDA	20110216	cytoplasm	cellular_component
GO:0005739	IDA	20110216	mitochondrion	cellular_component
GO:0008233	IDA	20110216	peptidase activity	molecular_function
GO:0032091	IDA	20091209	negative regulation of protein binding	biological_process
GO:0042803	IDA	20110216	protein homodimerization activity	molecular_function
GO:0043526	IDA	20110216	neuroprotection	biological_process
GO:0050821	IMP	20110216	protein stabilization	biological_process
GO:0060548	IDA	20110216	negative regulation of cell death	biological_process
GO:0060765	IDA	20091209	regulation of androgen receptor signaling pathway	biological_process
GO:0070301	IDA	20110216	cellular response to hydrogen peroxide	biological_process
GO:2001237	IMP	20111221	negative regulation of extrinsic apoptotic signaling pathway	biological_process
GO:0000165	IDA	20111130	MAPK cascade	biological_process
GO:0000186	IDA	20091202	activation of MAPKK activity	biological_process
GO:0001934	IMP	20110427	positive regulation of protein phosphorylation	biological_process
GO:0004672	IDA	20080121	protein kinase activity	molecular_function
GO:0004674	IDA	20091030	protein serine/threonine kinase activity	molecular_function
GO:0004708	IDA	20091202	MAP kinase kinase activity	molecular_function
GO:0005096	IDA	20080121	GTPase activator activity	molecular_function
GO:0005525	IDA	20091202	GTP binding	molecular_function
GO:0005622	IMP	20120121	intracellular	cellular_component
GO:0005624	IDA	20080118	membrane fraction	cellular_component
GO:0006979	IMP	20091031	response to oxidative stress	biological_process
GO:0007406	IMP	20110207	negative regulation of neuroblast proliferation	biological_process
GO:0007528	IMP	20110120	neuromuscular junction development	biological_process
GO:0008340	IMP	20091031	determination of adult lifespan	biological_process
GO:0010942	IMP	20110207	positive regulation of cell death	biological_process
GO:0014043	IMP	20110207	negative regulation of neuron maturation	biological_process
GO:0015631	IDA	20110124	tubulin binding	molecular_function
GO:0018105	IDA	20091030	peptidyl-serine phosphorylation	biological_process
GO:0021772	IMP	20110207	olfactory bulb development	biological_process
GO:0022028	IMP	20110207	tangential migration from the subventricular zone to the olfactory bulb	biological_process
GO:0031398	IDA	20080118	positive regulation of protein ubiquitination	biological_process
GO:0032473	IDA	20080121	external side of mitochondrial outer membrane	cellular_component
GO:0034211	IDA	20091202	GTP-dependent protein kinase activity	molecular_function
GO:0035640	IMP	20110427	exploration behavior	biological_process
GO:0040012	IMP	20091031	regulation of locomotion	biological_process
GO:0042391	IMP	20110124	regulation of membrane potential	biological_process
GO:0042803	IPI	20080118	protein homodimerization activity	molecular_function
GO:0043068	IDA	20080121	positive regulation of programmed cell death	biological_process
GO:0043547	IDA	20120121	positive regulation of GTPase activity	biological_process
GO:0046777	IDA	20080121	protein autophosphorylation	biological_process
GO:0048312	IMP	20110124	intracellular distribution of mitochondria	biological_process
GO:0060161	IMP	20110427	positive regulation of dopamine receptor signaling pathway	biological_process
GO:0061002	IMP	20110207	negative regulation of dendritic spine morphogenesis	biological_process
GO:0070997	IMP	20100524	neuron death	biological_process
GO:2000173	IMP	20110207	negative regulation of branching morphogenesis of a nerve	biological_process
GO:0030061	IDA	20041216	mitochondrial crista	cellular_component
GO:0005747	IDA	20100517	mitochondrial respiratory chain complex I	cellular_component
GO:0007585	TAS	20030904	respiratory gaseous exchange	biological_process
GO:0030054	IDA	20101115	cell junction	cellular_component
GO:0045155	TAS	20031119	electron transporter, transferring electrons from CoQH2-cytochrome c reductase complex and cytochrome c oxidase complex activity	molecular_function
GO:0004252	TAS	20011003	serine-type endopeptidase activity	molecular_function
GO:0005634	TAS	20011003	nucleus	cellular_component
GO:0005758	IDA	20050218	mitochondrial intermembrane space	cellular_component
GO:0005789	TAS	20011003	endoplasmic reticulum membrane	cellular_component
GO:0005829	IDA	20111115	cytosol	cellular_component
GO:0006508	TAS	20011003	proteolysis	biological_process
GO:0006950	TAS	20011003	response to stress	biological_process
GO:0008236	IDA	20111115	serine-type peptidase activity	molecular_function
GO:0010942	IDA	20111115	positive regulation of cell death	biological_process
GO:0043280	IDA	20111115	positive regulation of cysteine-type endopeptidase activity involved in apoptotic process	biological_process
GO:0097194	TAS	20111221	execution phase of apoptosis	biological_process
GO:2001244	IMP	20111221	positive regulation of intrinsic apoptotic signaling pathway	biological_process
GO:0005887	TAS	20030904	integral to plasma membrane	cellular_component
GO:0007186	TAS	20030904	G-protein coupled receptor signaling pathway	biological_process
GO:0000002	TAS	20030904	mitochondrial genome maintenance	biological_process
GO:0006112	TAS	20040609	energy reserve metabolic process	biological_process
GO:0006810	TAS	20030904	transport	biological_process
GO:0015207	TAS	20030904	adenine transmembrane transporter activity	molecular_function
GO:0015853	TAS	20120121	adenine transport	biological_process
GO:0016032	TAS	20111013	viral reproduction	biological_process
GO:0050796	TAS	20040609	regulation of insulin secretion	biological_process
GO:0060547	IMP	20090907	negative regulation of necrotic cell death	biological_process
GO:0042645	IDA	20090218	mitochondrial nucleoid	cellular_component
GO:0071817	IDA	20100916	MMXD complex	cellular_component
GO:0005744	TAS	20010816	mitochondrial inner membrane presequence translocase complex	cellular_component
GO:0019048	TAS	20040609	virus-host interaction	biological_process
GO:0019058	TAS	20040609	viral infectious cycle	biological_process
GO:0046732	TAS	20040609	active induction of host immune response by virus	biological_process
GO:0000166	TAS	20040818	nucleotide binding	molecular_function
GO:0005794	IDA	20101115	Golgi apparatus	cellular_component
GO:0005829	TAS	20040702	cytosol	cellular_component
GO:0006915	TAS	20040702	apoptotic process	biological_process
GO:0006919	IDA	20120121	activation of cysteine-type endopeptidase activity involved in apoptotic process	biological_process
GO:0007399	TAS	20030904	nervous system development	biological_process
GO:0008629	TAS	20040702	induction of apoptosis by intracellular signals	biological_process
GO:0008635	IDA	20040818	activation of cysteine-type endopeptidase activity involved in apoptotic process by cytochrome c	biological_process
GO:0043293	IDA	20110823	apoptosome	cellular_component
GO:0097193	TAS	20111221	intrinsic apoptotic signaling pathway	biological_process
GO:0032981	IMP	20070307	mitochondrial respiratory chain complex I assembly	biological_process
GO:0031966	IDA	20070220	mitochondrial membrane	cellular_component
GO:0006979	IDA	20070221	response to oxidative stress	biological_process
GO:0003954	IMP	20070222	NADH dehydrogenase activity	molecular_function
GO:0005759	IDA	20080311	mitochondrial matrix	cellular_component
GO:0005783	IDA	20100607	endoplasmic reticulum	cellular_component
GO:0007605	TAS	20030904	sensory perception of sound	biological_process
GO:0006915	IDA	20070221	apoptotic process	biological_process
GO:0045333	IMP	20070221	cellular respiration	biological_process
GO:0046034	IMP	20070221	ATP metabolic process	biological_process
GO:0051881	IMP	20070221	regulation of mitochondrial membrane potential	biological_process
GO:0072593	IMP	20110406	reactive oxygen species metabolic process	biological_process
GO:0006917	IMP	20070226	induction of apoptosis	biological_process
GO:0030308	IMP	20070226	negative regulation of cell growth	biological_process
GO:0006120	IC	20080102	mitochondrial electron transport, NADH to ubiquinone	biological_process
GO:0001932	IMP	20070207	regulation of protein phosphorylation	biological_process
GO:0007420	IMP	20070302	brain development	biological_process
GO:0008137	IMP	20070221	NADH dehydrogenase (ubiquinone) activity	molecular_function
GO:0019933	IMP	20070302	cAMP-mediated signaling	biological_process
GO:0048146	IMP	20070221	positive regulation of fibroblast proliferation	biological_process
GO:0051591	IMP	20070302	response to cAMP	biological_process
GO:0006120	IMP	20080904	mitochondrial electron transport, NADH to ubiquinone	biological_process
GO:0007399	IMP	20080904	nervous system development	biological_process
GO:0048738	IMP	20080904	cardiac muscle tissue development	biological_process
GO:0001937	IMP	20080411	negative regulation of endothelial cell proliferation	biological_process
GO:0005759	TAS	20050630	mitochondrial matrix	cellular_component
GO:0005886	IDA	20080411	plasma membrane	cellular_component
GO:0006754	IC	20080909	ATP biosynthetic process	biological_process
GO:0042288	IDA	20080414	MHC class I protein binding	molecular_function
GO:0043499	IDA	20080411	eukaryotic cell surface binding	molecular_function
GO:0001525	IMP	20080414	angiogenesis	biological_process
GO:0006754	IMP	20080414	ATP biosynthetic process	biological_process
GO:0009986	IDA	20080414	cell surface	cellular_component
GO:0051453	IMP	20080414	regulation of intracellular pH	biological_process
GO:0000209	IDA	20110517	protein polyubiquitination	biological_process
GO:0000422	IMP	20110517	mitochondrion degradation	biological_process
GO:0001933	IDA	20110517	negative regulation of protein phosphorylation	biological_process
GO:0004842	IDA	20110316	ubiquitin-protein ligase activity	molecular_function
GO:0006511	IDA	20110316	ubiquitin-dependent protein catabolic process	biological_process
GO:0006513	IDA	20110517	protein monoubiquitination	biological_process
GO:0007417	TAS	20030904	central nervous system development	biological_process
GO:0008219	IDA	20110316	cell death	biological_process
GO:0010506	IDA	20110517	regulation of autophagy	biological_process
GO:0016235	IDA	20110517	aggresome	cellular_component
GO:0019900	IPI	20091216	kinase binding	molecular_function
GO:0019901	IPI	20101122	protein kinase binding	molecular_function
GO:0030165	IPI	20091216	PDZ domain binding	molecular_function
GO:0031625	IPI	20110517	ubiquitin protein ligase binding	molecular_function
GO:0032232	IDA	20091216	negative regulation of actin filament bundle assembly	biological_process
GO:0042787	IDA	20071221	protein ubiquitination involved in ubiquitin-dependent protein catabolic process	biological_process
GO:0043123	IDA	20110517	positive regulation of I-kappaB kinase/NF-kappaB cascade	biological_process
GO:0048471	IDA	20071221	perinuclear region of cytoplasm	cellular_component
GO:0051087	IPI	20100111	chaperone binding	molecular_function
GO:0051865	IDA	20091216	protein autoubiquitination	biological_process
GO:0070534	IDA	20091202	protein K63-linked ubiquitination	biological_process
GO:0070842	IMP	20091216	aggresome assembly	biological_process
GO:0070936	IDA	20110316	protein K48-linked ubiquitination	biological_process
GO:0070997	IDA	20110316	neuron death	biological_process
GO:0090201	IDA	20100524	negative regulation of release of cytochrome c from mitochondria	biological_process
GO:2000377	IMP	20110406	regulation of reactive oxygen species metabolic process	biological_process
GO:0005654	IMP	20031111	nucleoplasm	cellular_component
GO:0005746	IDA	20031111	mitochondrial respiratory chain	cellular_component
GO:0008137	IDA	20031111	NADH dehydrogenase (ubiquinone) activity	molecular_function
GO:0008624	IDA	20031111	induction of apoptosis by extracellular signals	biological_process
GO:0017148	IDA	20031111	negative regulation of translation	biological_process
GO:0030262	IDA	20031111	apoptotic nuclear change	biological_process
GO:0030308	IDA	20031111	negative regulation of cell growth	biological_process
GO:0045892	IDA	20031111	negative regulation of transcription, DNA-dependent	biological_process
GO:0005753	TAS	20030904	mitochondrial proton-transporting ATP synthase complex	cellular_component
GO:0042776	TAS	20050526	mitochondrial ATP synthesis coupled proton transport	biological_process
GO:0008144	IDA	20080414	drug binding	molecular_function
GO:0055085	IC	20120121	transmembrane transport	biological_process
GO:0000910	TAS	20031119	cytokinesis	biological_process
GO:0003924	TAS	20030904	GTPase activity	molecular_function
GO:0005198	TAS	20030904	structural molecule activity	molecular_function
GO:0006184	TAS	20120121	GTP catabolic process	biological_process
GO:0016080	TAS	20050505	synaptic vesicle targeting	biological_process
GO:0017157	IMP	20050505	regulation of exocytosis	biological_process
GO:0000159	TAS	20061107	protein phosphatase type 2A complex	cellular_component
GO:0005758	TAS	20040818	mitochondrial intermembrane space	cellular_component
GO:0006309	IMP	20040818	DNA fragmentation involved in apoptotic nuclear change	biological_process
GO:0008635	TAS	20040630	activation of cysteine-type endopeptidase activity involved in apoptotic process by cytochrome c	biological_process
GO:0045155	IDA	20040818	electron transporter, transferring electrons from CoQH2-cytochrome c reductase complex and cytochrome c oxidase complex activity	molecular_function
GO:0045333	TAS	20040818	cellular respiration	biological_process
GO:0016018	TAS	20031119	cyclosporin A binding	molecular_function
GO:0031072	IPI	20090511	heat shock protein binding	molecular_function
GO:0045111	IDA	20100326	intermediate filament cytoskeleton	cellular_component
GO:0006105	IDA	20080911	succinate metabolic process	biological_process
GO:0022904	IDA	20080911	respiratory electron transport chain	biological_process
GO:0055114	IDA	20060419	oxidation-reduction process	biological_process
GO:0006099	TAS	20070618	tricarboxylic acid cycle	biological_process
GO:0009060	TAS	20030904	aerobic respiration	biological_process
GO:0016021	TAS	20060426	integral to membrane	cellular_component
GO:0045273	TAS	20060426	respiratory chain complex II	cellular_component
GO:0055114	TAS	20060426	oxidation-reduction process	biological_process
GO:0000287	IDA	20040514	magnesium ion binding	molecular_function
GO:0005524	IDA	20040514	ATP binding	molecular_function
GO:0006468	IDA	20040514	protein phosphorylation	biological_process
GO:0006950	IDA	20040514	response to stress	biological_process
GO:0007243	IDA	20040514	intracellular protein kinase cascade	biological_process
GO:0010857	IDA	20091202	calcium-dependent protein kinase activity	molecular_function
GO:0016301	IDA	20060111	kinase activity	molecular_function
GO:0031396	IDA	20091202	regulation of protein ubiquitination	biological_process
GO:0043254	IDA	20091202	regulation of protein complex assembly	biological_process
GO:0055131	IPI	20091202	C3HC4-type RING finger domain binding	molecular_function
GO:0090200	IMP	20100524	positive regulation of release of cytochrome c from mitochondria	biological_process
GO:0005329	TAS	20030904	dopamine transmembrane transporter activity	molecular_function
GO:0005737	TAS	20030904	cytoplasm	cellular_component
GO:0005886	TAS	20111102	plasma membrane	cellular_component
GO:0007268	TAS	20111123	synaptic transmission	biological_process
GO:0008504	IDA	20051223	monoamine transmembrane transporter activity	molecular_function
GO:0015844	IDA	20051223	monoamine transport	biological_process
GO:0015872	TAS	20120121	dopamine transport	biological_process
GO:0030424	IDA	20100921	axon	cellular_component
GO:0042136	TAS	20111123	neurotransmitter biosynthetic process	biological_process
GO:0043025	IDA	20100921	neuronal cell body	cellular_component
GO:0055085	TAS	20111123	transmembrane transport	biological_process
GO:0008504	TAS	20010809	monoamine transmembrane transporter activity	molecular_function
GO:0015844	TAS	20010809	monoamine transport	biological_process
GO:0070083	TAS	20091022	clathrin sculpted monoamine transport vesicle membrane	cellular_component
GO:0005624	TAS	20030904	membrane fraction	cellular_component
GO:0007269	TAS	20091022	neurotransmitter secretion	biological_process
GO:0001774	IPI	20120123	microglial cell activation	biological_process
GO:0001921	IDA	20090612	positive regulation of receptor recycling	biological_process
GO:0005507	IDA	20120111	copper ion binding	molecular_function
GO:0005509	IDA	20091008	calcium ion binding	molecular_function
GO:0005576	TAS	20101014	extracellular region	cellular_component
GO:0005938	IDA	20090514	cell cortex	cellular_component
GO:0006916	IMP	20090901	anti-apoptosis	biological_process
GO:0008198	IDA	20090918	ferrous iron binding	molecular_function
GO:0008270	IDA	20090918	zinc ion binding	molecular_function
GO:0010040	IDA	20090901	response to iron(II) ion	biological_process
GO:0010517	IDA	20091008	regulation of phospholipase activity	biological_process
GO:0010642	IDA	20091008	negative regulation of platelet-derived growth factor receptor signaling pathway	biological_process
GO:0015629	IDA	20090612	actin cytoskeleton	cellular_component
GO:0016234	IDA	20120110	inclusion body	cellular_component
GO:0016491	IDA	20120111	oxidoreductase activity	molecular_function
GO:0019894	IPI	20090611	kinesin binding	molecular_function
GO:0030426	IDA	20090514	growth cone	cellular_component
GO:0030544	IPI	20090611	Hsp70 protein binding	molecular_function
GO:0031115	IDA	20101221	negative regulation of microtubule polymerization	biological_process
GO:0031623	IDA	20090612	receptor internalization	biological_process
GO:0031648	IDA	20120111	protein destabilization	biological_process
GO:0032026	IDA	20090901	response to magnesium ion	biological_process
GO:0032410	IDA	20090918	negative regulation of transporter activity	biological_process
GO:0032496	IDA	20090901	response to lipopolysaccharide	biological_process
GO:0032769	IDA	20080926	negative regulation of monooxygenase activity	biological_process
GO:0034341	IDA	20090514	response to interferon-gamma	biological_process
GO:0035067	IDA	20090514	negative regulation of histone acetylation	biological_process
GO:0043014	IPI	20090611	alpha-tubulin binding	molecular_function
GO:0043027	IDA	20090901	cysteine-type endopeptidase inhibitor activity involved in apoptotic process	molecular_function
GO:0043154	IDA	20120121	negative regulation of cysteine-type endopeptidase activity involved in apoptotic process	biological_process
GO:0043205	IDA	20091008	fibril	cellular_component
GO:0043206	TAS	20120111	fibril organization	biological_process
GO:0045502	IPI	20090611	dynein binding	molecular_function
GO:0045807	IDA	20090612	positive regulation of endocytosis	biological_process
GO:0045920	IMP	20091008	negative regulation of exocytosis	biological_process
GO:0048156	IDA	20101221	tau protein binding	molecular_function
GO:0051219	IDA	20101221	phosphoprotein binding	molecular_function
GO:0051281	IDA	20091006	positive regulation of release of sequestered calcium ion into cytosol	biological_process
GO:0051583	TAS	20120111	dopamine uptake	biological_process
GO:0051585	IDA	20091007	negative regulation of dopamine uptake	biological_process
GO:0051612	IDA	20090901	negative regulation of serotonin uptake	biological_process
GO:0051622	IDA	20091008	negative regulation of norepinephrine uptake	biological_process
GO:0060732	IDA	20091006	positive regulation of inositol phosphate biosynthetic process	biological_process
GO:0070495	IDA	20091008	negative regulation of thrombin receptor signaling pathway	biological_process
GO:0070555	IDA	20090901	response to interleukin-1	biological_process
GO:0071280	IDA	20120111	cellular response to copper ion	biological_process
GO:0071872	TAS	20120111	cellular response to epinephrine stimulus	biological_process
GO:0071902	IDA	20101221	positive regulation of protein serine/threonine kinase activity	biological_process
GO:0001666	IDA	20080926	response to hypoxia	biological_process
GO:0005790	IDA	20080926	smooth endoplasmic reticulum	cellular_component
GO:0009653	TAS	20031119	anatomical structure morphogenesis	biological_process
GO:0009898	IDA	20080926	internal side of plasma membrane	cellular_component
GO:0031410	IDA	20080926	cytoplasmic vesicle	cellular_component
GO:0033162	IDA	20080926	melanosome membrane	cellular_component
GO:0034641	TAS	20111123	cellular nitrogen compound metabolic process	biological_process
GO:0042416	IDA	20080926	dopamine biosynthetic process	biological_process
GO:0042418	IDA	20080926	epinephrine biosynthetic process	biological_process
GO:0042421	IDA	20080926	norepinephrine biosynthetic process	biological_process
GO:0042423	TAS	20111123	catecholamine biosynthetic process	biological_process
GO:0043005	IDA	20080926	neuron projection	cellular_component
GO:0043473	TAS	20080926	pigmentation	biological_process
GO:0045471	IDA	20080926	response to ethanol	biological_process
GO:0000075	TAS	20111123	cell cycle checkpoint	biological_process
GO:0000080	TAS	20111123	G1 phase of mitotic cell cycle	biological_process
GO:0000082	TAS	20111123	G1/S transition of mitotic cell cycle	biological_process
GO:0000084	TAS	20111123	S phase of mitotic cell cycle	biological_process
GO:0000187	TAS	20111123	activation of MAPK activity	biological_process
GO:0000209	TAS	20110516	protein polyubiquitination	biological_process
GO:0000216	TAS	20111123	M/G1 transition of mitotic cell cycle	biological_process
GO:0000278	TAS	20111123	mitotic cell cycle	biological_process
GO:0002224	TAS	20111123	toll-like receptor signaling pathway	biological_process
GO:0002474	TAS	20111123	antigen processing and presentation of peptide antigen via MHC class I	biological_process
GO:0002479	TAS	20110822	antigen processing and presentation of exogenous peptide antigen via MHC class I, TAP-dependent	biological_process
GO:0002755	TAS	20111123	MyD88-dependent toll-like receptor signaling pathway	biological_process
GO:0002756	TAS	20111123	MyD88-independent toll-like receptor signaling pathway	biological_process
GO:0004842	TAS	20110126	ubiquitin-protein ligase activity	molecular_function
GO:0005654	TAS	20100901	nucleoplasm	cellular_component
GO:0006281	TAS	20111123	DNA repair	biological_process
GO:0006916	TAS	20111123	anti-apoptosis	biological_process
GO:0006977	TAS	20111123	DNA damage response, signal transduction by p53 class mediator resulting in cell cycle arrest	biological_process
GO:0007173	TAS	20111123	epidermal growth factor receptor signaling pathway	biological_process
GO:0007249	TAS	20110714	I-kappaB kinase/NF-kappaB cascade	biological_process
GO:0007254	TAS	20111123	JNK cascade	biological_process
GO:0008063	TAS	20111123	Toll signaling pathway	biological_process
GO:0008543	TAS	20111123	fibroblast growth factor receptor signaling pathway	biological_process
GO:0008624	TAS	20111123	induction of apoptosis by extracellular signals	biological_process
GO:0010008	TAS	20100831	endosome membrane	cellular_component
GO:0010467	TAS	20111123	gene expression	biological_process
GO:0016044	TAS	20111123	cellular membrane organization	biological_process
GO:0016070	TAS	20111123	RNA metabolic process	biological_process
GO:0016071	TAS	20111123	mRNA metabolic process	biological_process
GO:0016197	TAS	20110228	endosome transport	biological_process
GO:0019221	TAS	20110125	cytokine-mediated signaling pathway	biological_process
GO:0030666	TAS	20100831	endocytic vesicle membrane	cellular_component
GO:0031145	TAS	20111123	anaphase-promoting complex-dependent proteasomal ubiquitin-dependent protein catabolic process	biological_process
GO:0032480	TAS	20101118	negative regulation of type I interferon production	biological_process
GO:0034130	TAS	20111123	toll-like receptor 1 signaling pathway	biological_process
GO:0034134	TAS	20111123	toll-like receptor 2 signaling pathway	biological_process
GO:0034138	TAS	20111123	toll-like receptor 3 signaling pathway	biological_process
GO:0034142	TAS	20111123	toll-like receptor 4 signaling pathway	biological_process
GO:0035666	TAS	20111123	TRIF-dependent toll-like receptor signaling pathway	biological_process
GO:0035872	TAS	20111123	nucleotide-binding domain, leucine rich repeat containing receptor signaling pathway	biological_process
GO:0042059	TAS	20111123	negative regulation of epidermal growth factor receptor signaling pathway	biological_process
GO:0042590	TAS	20110822	antigen processing and presentation of exogenous peptide antigen via MHC class I	biological_process
GO:0042981	TAS	20111123	regulation of apoptotic process	biological_process
GO:0043123	TAS	20110719	positive regulation of I-kappaB kinase/NF-kappaB cascade	biological_process
GO:0045087	TAS	20111123	innate immune response	biological_process
GO:0046788	TAS	20111121	egress of virus within host cell	biological_process
GO:0048011	TAS	20111123	nerve growth factor receptor signaling pathway	biological_process
GO:0050852	TAS	20111123	T cell receptor signaling pathway	biological_process
GO:0051092	TAS	20111123	positive regulation of NF-kappaB transcription factor activity	biological_process
GO:0051403	TAS	20111123	stress-activated MAPK cascade	biological_process
GO:0051436	TAS	20111123	negative regulation of ubiquitin-protein ligase activity involved in mitotic cell cycle	biological_process
GO:0051437	TAS	20111123	positive regulation of ubiquitin-protein ligase activity involved in mitotic cell cycle	biological_process
GO:0051439	TAS	20111123	regulation of ubiquitin-protein ligase activity involved in mitotic cell cycle	biological_process
GO:0070423	TAS	20111123	nucleotide-binding oligomerization domain containing signaling pathway	biological_process
GO:0006464	IDA	20070205	protein modification process	biological_process
GO:0019782	IDA	20070205	ISG15 activating enzyme activity	molecular_function
GO:0032020	IDA	20070205	ISG15-protein conjugation	biological_process
GO:0006511	TAS	20061130	ubiquitin-dependent protein catabolic process	biological_process
GO:0000151	TAS	20041129	ubiquitin ligase complex	cellular_component
GO:0003713	IMP	20100625	transcription coactivator activity	molecular_function
GO:0006355	IDA	20100624	regulation of transcription, DNA-dependent	biological_process
GO:0006464	TAS	20041129	protein modification process	biological_process
GO:0007090	IMP	20100624	regulation of S phase of mitotic cell cycle	biological_process
GO:0008283	IMP	20100624	cell proliferation	biological_process
GO:0016567	IDA	20110517	protein ubiquitination	biological_process
GO:0019899	TAS	20041129	enzyme binding	molecular_function
GO:0070979	IDA	20100719	protein K11-linked ubiquitination	biological_process
GO:0071383	IMP	20100625	cellular response to steroid hormone stimulus	biological_process
GO:0071385	IDA	20100624	cellular response to glucocorticoid stimulus	biological_process
GO:0004197	IDA	20040405	cysteine-type endopeptidase activity	molecular_function
GO:0008242	IDA	20040405	omega peptidase activity	molecular_function
GO:0016579	IDA	20040405	protein deubiquitination	biological_process
GO:0031694	IPI	20100624	alpha-2A adrenergic receptor binding	molecular_function
GO:0043231	IDA	20101115	intracellular membrane-bounded organelle	cellular_component
GO:0043407	IDA	20100624	negative regulation of MAP kinase activity	biological_process
GO:0005746	TAS	20030904	mitochondrial respiratory chain	cellular_component
GO:0006119	TAS	20030904	oxidative phosphorylation	biological_process
GO:0008121	TAS	20030904	ubiquinol-cytochrome-c reductase activity	molecular_function
GO:0006820	TAS	20030904	anion transport	biological_process
GO:0046930	TAS	20070201	pore complex	cellular_component
GO:0044070	TAS	20120121	regulation of anion transport	biological_process
GO:0006921	TAS	20080129	cellular component disassembly involved in apoptosis	biological_process
GO:0030264	IMP	20070316	nuclear fragmentation involved in apoptotic nuclear change	biological_process
GO:0034612	TAS	20090323	response to tumor necrosis factor	biological_process
GO:0043066	IGI	20070822	negative regulation of apoptotic process	biological_process
GO:0008047	TAS	20030904	enzyme activator activity	molecular_function
GO:0048015	TAS	20111123	phosphatidylinositol-mediated signaling	biological_process
GO:0004129	IDA	20020730	cytochrome-c oxidase activity	molecular_function
GO:0005751	IC	20040225	mitochondrial respiratory chain complex IV	cellular_component
GO:0016567	TAS	20120121	protein ubiquitination	biological_process
GO:0005730	IDA	20080205	nucleolus	cellular_component
GO:0042417	IDA	20060112	dopamine metabolic process	biological_process
GO:0046928	IDA	20060112	regulation of neurotransmitter secretion	biological_process
GO:0090083	IDA	20100111	regulation of inclusion body assembly	biological_process
GO:0046219	TAS	20100323	indolalkylamine biosynthetic process	biological_process
GO:0005764	IDA	20110909	lysosome	cellular_component
GO:0031647	IDA	20051111	regulation of protein stability	biological_process
GO:0043234	IDA	20100607	protein complex	cellular_component
GO:0006351	IDA	20110112	transcription, DNA-dependent	biological_process
GO:0030522	TAS	20120121	intracellular receptor mediated signaling pathway	biological_process
GO:0004623	TAS	20030904	phospholipase A2 activity	molecular_function
GO:0005813	IDA	20101115	centrosome	cellular_component
GO:0032049	IMP	20090827	cardiolipin biosynthetic process	biological_process
GO:0000226	IDA	20051123	microtubule cytoskeleton organization	biological_process
GO:0005200	TAS	20030904	structural constituent of cytoskeleton	molecular_function
GO:0005875	TAS	20030904	microtubule associated complex	cellular_component
GO:0008017	IDA	20051124	microtubule binding	molecular_function
GO:0010506	IGI	20110119	regulation of autophagy	biological_process
GO:0017124	IPI	20051124	SH3 domain binding	molecular_function
GO:0019899	IPI	20100419	enzyme binding	molecular_function
GO:0031116	IDA	20051123	positive regulation of microtubule polymerization	biological_process
GO:0034187	IPI	20080213	apolipoprotein E binding	molecular_function
GO:0034399	IDA	20100921	nuclear periphery	cellular_component
GO:0045298	IDA	20051123	tubulin complex	cellular_component
GO:0045773	IDA	20051123	positive regulation of axon extension	biological_process
GO:0071813	IPI	20100928	lipoprotein particle binding	molecular_function
GO:0001540	IDA	20031128	beta-amyloid binding	molecular_function
GO:0001937	IDA	20080212	negative regulation of endothelial cell proliferation	biological_process
GO:0006641	IDA	20080211	triglyceride metabolic process	biological_process
GO:0006898	IDA	20090205	receptor-mediated endocytosis	biological_process
GO:0006917	IDA	20031128	induction of apoptosis	biological_process
GO:0007010	TAS	20031127	cytoskeleton organization	biological_process
GO:0007186	IDA	20080103	G-protein coupled receptor signaling pathway	biological_process
GO:0007263	IDA	20080212	nitric oxide mediated signal transduction	biological_process
GO:0007271	TAS	20031128	synaptic transmission, cholinergic	biological_process
GO:0008201	IDA	20080211	heparin binding	molecular_function
GO:0008203	IDA	20080211	cholesterol metabolic process	biological_process
GO:0008289	IDA	20051020	lipid binding	molecular_function
GO:0010544	IDA	20080314	negative regulation of platelet activation	biological_process
GO:0010875	IDA	20090511	positive regulation of cholesterol efflux	biological_process
GO:0016209	IDA	20080212	antioxidant activity	molecular_function
GO:0019934	IDA	20080212	cGMP-mediated signaling	biological_process
GO:0030195	IDA	20080212	negative regulation of blood coagulation	biological_process
GO:0030516	TAS	20031128	regulation of axon extension	biological_process
GO:0030828	IDA	20080212	positive regulation of cGMP biosynthetic process	biological_process
GO:0032488	IDA	20080103	Cdc42 protein signal transduction	biological_process
GO:0032805	IDA	20080719	positive regulation of low-density lipoprotein particle receptor catabolic process	biological_process
GO:0033700	IDA	20080402	phospholipid efflux	biological_process
GO:0034361	IDA	20090528	very-low-density lipoprotein particle	cellular_component
GO:0034363	IDA	20080509	intermediate-density lipoprotein particle	cellular_component
GO:0034364	IDA	20080509	high-density lipoprotein particle	cellular_component
GO:0034375	IGI	20090511	high-density lipoprotein particle remodeling	biological_process
GO:0034380	IDA	20090512	high-density lipoprotein particle assembly	biological_process
GO:0034382	IMP	20080509	chylomicron remnant clearance	biological_process
GO:0034384	IDA	20090512	high-density lipoprotein particle clearance	biological_process
GO:0034447	IDA	20090205	very-low-density lipoprotein particle clearance	biological_process
GO:0042157	TAS	20060220	lipoprotein metabolic process	biological_process
GO:0042627	IDA	20080211	chylomicron	cellular_component
GO:0042802	IDA	20080719	identical protein binding	molecular_function
GO:0043537	IDA	20080212	negative regulation of blood vessel endothelial cell migration	biological_process
GO:0043691	IDA	20080212	reverse cholesterol transport	biological_process
GO:0045541	IDA	20090515	negative regulation of cholesterol biosynthetic process	biological_process
GO:0046907	TAS	20031127	intracellular transport	biological_process
GO:0046911	IDA	20080212	metal chelating activity	molecular_function
GO:0046982	IPI	20080104	protein heterodimerization activity	molecular_function
GO:0048156	IPI	20080213	tau protein binding	molecular_function
GO:0048168	TAS	20031127	regulation of neuronal synaptic plasticity	biological_process
GO:0050728	IC	20080213	negative regulation of inflammatory response	biological_process
GO:0050750	IDA	20080211	low-density lipoprotein particle receptor binding	molecular_function
GO:0051000	IDA	20080212	positive regulation of nitric-oxide synthase activity	biological_process
GO:0051044	IDA	20080211	positive regulation of membrane protein ectodomain proteolysis	biological_process
GO:0070326	IDA	20090302	very-low-density lipoprotein particle receptor binding	molecular_function
GO:0006959	TAS	20030904	humoral immune response	biological_process
GO:0007275	TAS	20030904	multicellular organismal development	biological_process
GO:0019898	TAS	20031119	extrinsic to membrane	cellular_component
GO:0005102	TAS	20111031	receptor binding	molecular_function
GO:0006680	IMP	20110616	glucosylceramide catabolic process	biological_process
GO:0006687	TAS	20111031	glycosphingolipid metabolic process	biological_process
GO:0023021	IMP	20110617	termination of signal transduction	biological_process
GO:0032715	IDA	20110617	negative regulation of interleukin-6 production	biological_process
GO:0035307	IMP	20110616	positive regulation of protein dephosphorylation	biological_process
GO:0043407	IMP	20110616	negative regulation of MAP kinase activity	biological_process
GO:0046512	IMP	20110616	sphingosine biosynthetic process	biological_process
GO:0046513	IMP	20110616	ceramide biosynthetic process	biological_process
GO:0071356	IMP	20110617	cellular response to tumor necrosis factor	biological_process
GO:0030814	IDA	20080831	regulation of cAMP metabolic process	biological_process
GO:0034776	IDA	20081017	response to histamine	biological_process
GO:0042417	IC	20120121	dopamine metabolic process	biological_process
GO:0050482	IDA	20120121	arachidonic acid secretion	biological_process
GO:0050709	IDA	20080903	negative regulation of protein secretion	biological_process
GO:0051482	IDA	20080829	elevation of cytosolic calcium ion concentration involved in G-protein signaling coupled to IP3 second messenger	biological_process
GO:0051584	IC	20120121	regulation of dopamine uptake	biological_process
GO:0005783	TAS	20111123	endoplasmic reticulum	cellular_component
GO:0005792	IDA	20091202	microsome	cellular_component
GO:0006805	TAS	20100204	xenobiotic metabolic process	biological_process
GO:0008202	IMP	20091120	steroid metabolic process	biological_process
GO:0009804	IDA	20100204	coumarin metabolic process	biological_process
GO:0009820	IDA	20091202	alkaloid metabolic process	biological_process
GO:0009822	IDA	20100204	alkaloid catabolic process	biological_process
GO:0016098	IDA	20091105	monoterpenoid metabolic process	biological_process
GO:0017144	IDA	20091120	drug metabolic process	biological_process
GO:0033076	IDA	20091218	isoquinoline alkaloid metabolic process	biological_process
GO:0042737	IDA	20091105	drug catabolic process	biological_process
GO:0046483	IDA	20091218	heterocycle metabolic process	biological_process
GO:0051100	IDA	20091218	negative regulation of binding	biological_process
GO:0070989	IDA	20091105	oxidative demethylation	biological_process
GO:0090350	IDA	20110110	negative regulation of cellular organofluorine metabolic process	biological_process
GO:0003729	TAS	20030904	mRNA binding	molecular_function
GO:0005625	TAS	20030904	soluble fraction	cellular_component
GO:0005730	TAS	20060301	nucleolus	cellular_component
GO:0005792	TAS	20030904	microsome	cellular_component
GO:0032259	TAS	20111123	methylation	biological_process
GO:0000165	IMP	20111211	MAPK cascade	biological_process
GO:0001934	IDA	20080128	positive regulation of protein phosphorylation	biological_process
GO:0002711	IC	20081110	positive regulation of T cell mediated immunity	biological_process
GO:0007165	TAS	20030904	signal transduction	biological_process
GO:0007267	TAS	20030904	cell-cell signaling	biological_process
GO:0007566	TAS	20090507	embryo implantation	biological_process
GO:0008285	IDA	20081124	negative regulation of cell proliferation	biological_process
GO:0019904	IPI	20090511	protein domain specific binding	molecular_function
GO:0030730	IDA	20090115	sequestering of triglyceride	biological_process
GO:0030949	IC	20110915	positive regulation of vascular endothelial growth factor receptor signaling pathway	biological_process
GO:0031663	IDA	20111211	lipopolysaccharide-mediated signaling pathway	biological_process
GO:0032725	IDA	20110111	positive regulation of granulocyte macrophage colony-stimulating factor production	biological_process
GO:0032729	IDA	20110111	positive regulation of interferon-gamma production	biological_process
GO:0032757	IDA	20110310	positive regulation of interleukin-8 production	biological_process
GO:0035505	IDA	20101202	positive regulation of myosin light chain kinase activity	biological_process
GO:0035690	IDA	20110406	cellular response to drug	biological_process
GO:0042102	IDA	20081110	positive regulation of T cell proliferation	biological_process
GO:0042346	IDA	20101202	positive regulation of NF-kappaB import into nucleus	biological_process
GO:0043122	IDA	20080128	regulation of I-kappaB kinase/NF-kappaB cascade	biological_process
GO:0043491	IMP	20111211	protein kinase B signaling cascade	biological_process
GO:0045086	IMP	20081124	positive regulation of interleukin-2 biosynthetic process	biological_process
GO:0045429	IDA	20080724	positive regulation of nitric oxide biosynthetic process	biological_process
GO:0045840	IMP	20081124	positive regulation of mitosis	biological_process
GO:0050796	IDA	20080724	regulation of insulin secretion	biological_process
GO:0050995	IDA	20090115	negative regulation of lipid catabolic process	biological_process
GO:0051091	IDA	20080128	positive regulation of sequence-specific DNA binding transcription factor activity	biological_process
GO:0051092	IDA	20110915	positive regulation of NF-kappaB transcription factor activity	biological_process
GO:0060559	IDA	20090507	positive regulation of calcidiol 1-monooxygenase activity	biological_process
GO:0071260	IEP	20110315	cellular response to mechanical stimulus	biological_process
GO:0071310	IDA	20110502	cellular response to organic substance	biological_process
GO:0071407	IDA	20111211	cellular response to organic cyclic compound	biological_process
GO:0071639	IDA	20110310	positive regulation of monocyte chemotactic protein-1 production	biological_process
GO:0005740	TAS	20030904	mitochondrial envelope	cellular_component
GO:0008131	TAS	20050323	primary amine oxidase activity	molecular_function
GO:0004063	IDA	20091120	aryldialkylphosphatase activity	molecular_function
GO:0005543	IDA	20090205	phospholipid binding	molecular_function
GO:0005615	IDA	20090205	extracellular space	cellular_component
GO:0019439	IDA	20090205	aromatic compound catabolic process	biological_process
GO:0032411	IDA	20090507	positive regulation of transporter activity	biological_process
GO:0034366	IDA	20090507	spherical high-density lipoprotein particle	cellular_component
GO:0046395	IDA	20090205	carboxylic acid catabolic process	biological_process
GO:0046434	IDA	20090205	organophosphate catabolic process	biological_process
GO:0046470	IDA	20090507	phosphatidylcholine metabolic process	biological_process
GO:0051099	IDA	20090507	positive regulation of binding	biological_process
GO:0004969	TAS	20030904	histamine receptor activity	molecular_function
GO:0007187	TAS	20030904	G-protein signaling, coupled to cyclic nucleotide second messenger	biological_process
GO:0001910	TAS	20081128	regulation of leukocyte mediated cytotoxicity	biological_process
GO:0002291	IMP	20081128	T cell activation via T cell receptor contact with antigen bound to MHC molecule on antigen presenting cell	biological_process
GO:0002693	IMP	20081128	positive regulation of cellular extravasation	biological_process
GO:0004888	TAS	20030904	transmembrane signaling receptor activity	molecular_function
GO:0007155	IDA	20080623	cell adhesion	biological_process
GO:0007157	TAS	20081128	heterophilic cell-cell adhesion	biological_process
GO:0022614	IEP	20080620	membrane to membrane docking	biological_process
GO:0050776	TAS	20111123	regulation of immune response	biological_process
GO:0050900	IEP	20080620	leukocyte migration	biological_process
GO:0060333	TAS	20101118	interferon-gamma-mediated signaling pathway	biological_process
GO:0002031	TAS	20110525	G-protein coupled receptor internalization	biological_process
GO:0005887	IC	20080903	integral to plasma membrane	cellular_component
GO:0006874	IDA	20080902	cellular calcium ion homeostasis	biological_process
GO:0007191	IDA	20080903	activation of adenylate cyclase activity by dopamine receptor signaling pathway	biological_process
GO:0007194	IDA	20080829	negative regulation of adenylate cyclase activity	biological_process
GO:0007195	IDA	20080903	inhibition of adenylate cyclase activity by dopamine receptor signaling pathway	biological_process
GO:0042220	IEP	20080831	response to cocaine	biological_process
GO:0048148	IEP	20080903	behavioral response to cocaine	biological_process
GO:0060134	IMP	20080903	prepulse inhibition	biological_process
GO:0008283	TAS	20061106	cell proliferation	biological_process
GO:0005125	IMP	20081124	cytokine activity	molecular_function
GO:0019221	IMP	20081124	cytokine-mediated signaling pathway	biological_process
GO:0034605	IDA	20091130	cellular response to heat	biological_process
GO:0046688	IDA	20091130	response to copper ion	biological_process
GO:0050715	IDA	20090112	positive regulation of cytokine secretion	biological_process
GO:0004497	IDA	20091218	monooxygenase activity	molecular_function
GO:0006706	IMP	20091120	steroid catabolic process	biological_process
GO:0009403	IDA	20091102	toxin biosynthetic process	biological_process
GO:0016712	IMP	20090216	oxidoreductase activity, acting on paired donors, with incorporation or reduction of molecular oxygen, reduced flavin or flavoprotein as one donor, and incorporation of one atom of oxygen	molecular_function
GO:0020037	IDA	20100203	heme binding	molecular_function
GO:0032451	IDA	20080409	demethylase activity	molecular_function
GO:0032787	IDA	20091202	monocarboxylic acid metabolic process	biological_process
GO:0034875	IDA	20100203	caffeine oxidase activity	molecular_function
GO:0042737	IMP	20091120	drug catabolic process	biological_process
GO:0042738	IDA	20100203	exogenous drug catabolic process	biological_process
GO:0071615	IDA	20100303	oxidative deethylation	biological_process
GO:0050770	TAS	20111123	regulation of axonogenesis	biological_process
GO:0050771	TAS	20111123	negative regulation of axonogenesis	biological_process
GO:0004713	TAS	20111021	protein tyrosine kinase activity	molecular_function
GO:0008286	TAS	20111123	insulin receptor signaling pathway	biological_process
GO:0009887	TAS	20031120	organ morphogenesis	biological_process
GO:0019825	TAS	20031120	oxygen binding	molecular_function
GO:0042359	IC	20090629	vitamin D metabolic process	biological_process
GO:0044255	TAS	20111123	cellular lipid metabolic process	biological_process
GO:0070576	IDA	20090629	vitamin D 24-hydroxylase activity	molecular_function
GO:0004913	TAS	20030904	interleukin-4 receptor activity	molecular_function
GO:0005057	TAS	20030904	receptor signaling protein activity	molecular_function
GO:0006955	TAS	20030904	immune response	biological_process
GO:0035771	TAS	20120121	interleukin-4-mediated signaling pathway	biological_process
GO:0004866	TAS	20030904	endopeptidase inhibitor activity	molecular_function
GO:0010951	TAS	20120121	negative regulation of endopeptidase activity	biological_process
GO:0006468	TAS	20030904	protein phosphorylation	biological_process
GO:0007596	TAS	20111123	blood coagulation	biological_process
GO:0030168	TAS	20111123	platelet activation	biological_process
GO:0034351	IMP	20111208	negative regulation of glial cell apoptosis	biological_process
GO:0050861	IMP	20111208	positive regulation of B cell receptor signaling pathway	biological_process
GO:0060252	IMP	20111208	positive regulation of glial cell proliferation	biological_process
GO:2000810	IMP	20111208	regulation of tight junction assembly	biological_process
GO:0006814	TAS	20030904	sodium ion transport	biological_process
GO:0007588	TAS	20030904	excretion	biological_process
GO:0050699	IPI	20081003	WW domain binding	molecular_function
GO:0005335	IMP	20100806	serotonin:sodium symporter activity	molecular_function
GO:0006837	IDA	20090821	serotonin transport	biological_process
GO:0009636	IDA	20090901	response to toxin	biological_process
GO:0012505	IDA	20100524	endomembrane system	cellular_component
GO:0015222	IDA	20100806	serotonin transmembrane transporter activity	molecular_function
GO:0017137	IPI	20100526	Rab GTPase binding	molecular_function
GO:0021794	IMP	20090821	thalamus development	biological_process
GO:0045121	IDA	20100528	membrane raft	cellular_component
GO:0051610	IDA	20100524	serotonin uptake	biological_process
GO:0007155	TAS	20030904	cell adhesion	biological_process
GO:0007411	TAS	20090904	axon guidance	biological_process
GO:0001760	IDA	20040414	aminocarboxymuconate-semialdehyde decarboxylase activity	molecular_function
GO:0006569	TAS	20100219	tryptophan catabolic process	biological_process
GO:0046874	IDA	20080311	quinolinate metabolic process	biological_process
GO:0005112	IDA	20110802	Notch binding	molecular_function
GO:0032880	IDA	20110802	regulation of protein localization	biological_process
GO:0035612	IDA	20110802	AP-2 adaptor complex binding	molecular_function
GO:0045747	IDA	20110802	positive regulation of Notch signaling pathway	biological_process
GO:0050821	IDA	20110802	protein stabilization	biological_process
GO:2000369	IDA	20110802	regulation of clathrin-mediated endocytosis	biological_process
GO:0005765	IDA	20101021	lysosomal membrane	cellular_component
GO:0031295	TAS	20111123	T cell costimulation	biological_process
GO:0031902	IDA	20101021	late endosome membrane	cellular_component
GO:0009083	TAS	20101208	branched chain family amino acid catabolic process	biological_process
GO:0006898	IMP	20081121	receptor-mediated endocytosis	biological_process
GO:0030136	IDA	20100507	clathrin-coated vesicle	cellular_component
GO:0035091	IDA	20081121	phosphatidylinositol binding	molecular_function
GO:0003682	IDA	20110720	chromatin binding	molecular_function
GO:0006261	TAS	20030904	DNA-dependent DNA replication	biological_process
GO:0006356	TAS	20030904	regulation of transcription from RNA polymerase I promoter	biological_process
GO:0006390	TAS	20050427	transcription from mitochondrial promoter	biological_process
GO:0006391	IDA	20101217	transcription initiation from mitochondrial promoter	biological_process
GO:0045893	IDA	20101217	positive regulation of transcription, DNA-dependent	biological_process
GO:0070363	IDA	20101217	mitochondrial light strand promoter sense binding	molecular_function
GO:0000407	TAS	20110818	pre-autophagosomal structure	cellular_component
GO:0006914	TAS	20110818	autophagy	biological_process
GO:0045879	IDA	20110818	negative regulation of smoothened signaling pathway	biological_process
GO:0045880	IDA	20110818	positive regulation of smoothened signaling pathway	biological_process
GO:0090398	TAS	20110818	cellular senescence	biological_process
GO:0005769	IDA	20090721	early endosome	cellular_component
GO:0006461	TAS	20030904	protein complex assembly	biological_process
GO:0006826	TAS	20030904	iron ion transport	biological_process
GO:0006879	TAS	20030904	cellular iron ion homeostasis	biological_process
GO:0045177	IDA	20090721	apical part of cell	cellular_component
GO:0045178	IDA	20090721	basal part of cell	cellular_component
GO:0055037	IDA	20090721	recycling endosome	cellular_component
GO:0001525	IEP	20110330	angiogenesis	biological_process
GO:0007416	TAS	20031118	synapse assembly	biological_process
GO:0030506	IDA	20031118	ankyrin binding	molecular_function
GO:0045162	IDA	20031118	clustering of voltage-gated sodium channels	biological_process
GO:0000060	IDA	20061124	protein import into nucleus, translocation	biological_process
GO:0000122	IDA	20120109	negative regulation of transcription from RNA polymerase II promoter	biological_process
GO:0000185	IDA	20110713	activation of MAPKKK activity	biological_process
GO:0000187	IDA	20111211	activation of MAPK activity	biological_process
GO:0001819	IDA	20080129	positive regulation of cytokine production	biological_process
GO:0002020	IPI	20110220	protease binding	molecular_function
GO:0002439	IMP	20090901	chronic inflammatory response to antigenic stimulus	biological_process
GO:0002740	IDA	20080130	negative regulation of cytokine secretion involved in immune response	biological_process
GO:0005125	IDA	20080130	cytokine activity	molecular_function
GO:0005164	IDA	20080130	tumor necrosis factor receptor binding	molecular_function
GO:0006927	IDA	20080130	transformed cell apoptosis	biological_process
GO:0006954	IDA	20080128	inflammatory response	biological_process
GO:0008625	IDA	20110321	induction of apoptosis via death domain receptors	biological_process
GO:0009615	IDA	20080129	response to virus	biological_process
GO:0009651	TAS	20081119	response to salt stress	biological_process
GO:0010629	IDA	20120109	negative regulation of gene expression	biological_process
GO:0010940	TAS	20090424	positive regulation of necrotic cell death	biological_process
GO:0031334	IDA	20110713	positive regulation of protein complex assembly	biological_process
GO:0032722	IDA	20080129	positive regulation of chemokine production	biological_process
GO:0032800	IDA	20080130	receptor biosynthetic process	biological_process
GO:0033138	IDA	20101119	positive regulation of peptidyl-serine phosphorylation	biological_process
GO:0033209	IMP	20080128	tumor necrosis factor-mediated signaling pathway	biological_process
GO:0034116	IDA	20120109	positive regulation of heterotypic cell-cell adhesion	biological_process
GO:0043066	IDA	20090114	negative regulation of apoptotic process	biological_process
GO:0043243	IDA	20101119	positive regulation of protein complex disassembly	biological_process
GO:0043406	IDA	20101119	positive regulation of MAP kinase activity	biological_process
GO:0044212	IDA	20100122	transcription regulatory region DNA binding	molecular_function
GO:0045071	IDA	20080129	negative regulation of viral genome replication	biological_process
GO:0045080	IDA	20080129	positive regulation of chemokine biosynthetic process	biological_process
GO:0045416	IDA	20111209	positive regulation of interleukin-8 biosynthetic process	biological_process
GO:0045672	IDA	20110113	positive regulation of osteoclast differentiation	biological_process
GO:0045944	IDA	20111121	positive regulation of transcription from RNA polymerase II promoter	biological_process
GO:0048566	IEP	20110303	embryonic digestive tract development	biological_process
GO:0048661	IDA	20080130	positive regulation of smooth muscle cell proliferation	biological_process
GO:0050901	IDA	20080129	leukocyte tethering or rolling	biological_process
GO:0051222	IDA	20101119	positive regulation of protein transport	biological_process
GO:0051384	IDA	20080130	response to glucocorticoid stimulus	biological_process
GO:0051533	IDA	20110124	positive regulation of NFAT protein import into nucleus	biological_process
GO:0060555	IDA	20090629	induction of necroptosis by extracellular signals	biological_process
GO:0060557	IDA	20090507	positive regulation of vitamin D biosynthetic process	biological_process
GO:0061048	IDA	20100423	negative regulation of branching involved in lung morphogenesis	biological_process
GO:0070265	IDA	20090323	necrotic cell death	biological_process
GO:0071316	IDA	20110321	cellular response to nicotine	biological_process
GO:0071803	IDA	20110220	positive regulation of podosome assembly	biological_process
GO:0097191	IDA	20111209	extrinsic apoptotic signaling pathway	biological_process
GO:2000343	IDA	20111124	positive regulation of chemokine (C-X-C motif) ligand 2 production	biological_process
GO:0006576	TAS	20030904	cellular biogenic amine metabolic process	biological_process
GO:0007610	TAS	20030904	behavior	biological_process
GO:0000086	IDA	20110630	G2/M transition of mitotic cell cycle	biological_process
GO:0005215	TAS	20030904	transporter activity	molecular_function
GO:0042493	TAS	20031119	response to drug	biological_process
GO:0072089	IMP	20110630	stem cell proliferation	biological_process
GO:0001822	IMP	20080519	kidney development	biological_process
GO:0001974	IC	20090803	blood vessel remodeling	biological_process
GO:0002005	IC	20080821	angiotensin catabolic process in blood	biological_process
GO:0002019	IC	20090907	regulation of renal output by angiotensin	biological_process
GO:0003081	IC	20080821	regulation of systemic arterial blood pressure by renin-angiotensin	biological_process
GO:0003779	IDA	20061011	actin binding	molecular_function
GO:0005768	IDA	20080516	endosome	cellular_component
GO:0009897	IDA	20080903	external side of plasma membrane	cellular_component
GO:0019229	IC	20080821	regulation of vasoconstriction	biological_process
GO:0031404	IDA	20080514	chloride ion binding	molecular_function
GO:0031711	IPI	20080516	bradykinin receptor binding	molecular_function
GO:0032943	IC	20080515	mononuclear cell proliferation	biological_process
GO:0042312	IC	20080516	regulation of vasodilation	biological_process
GO:0042447	IDA	20080515	hormone catabolic process	biological_process
GO:0043171	IDA	20080516	peptide catabolic process	biological_process
GO:0060218	IC	20080516	hemopoietic stem cell differentiation	biological_process
GO:0005622	TAS	20110308	intracellular	cellular_component
GO:0006469	TAS	20110308	negative regulation of protein kinase activity	biological_process
GO:0006749	IDA	20111123	glutathione metabolic process	biological_process
GO:0006805	IDA	20111123	xenobiotic metabolic process	biological_process
GO:0009890	IDA	20110308	negative regulation of biosynthetic process	biological_process
GO:0010804	IC	20110308	negative regulation of tumor necrosis factor-mediated signaling pathway	biological_process
GO:0032691	IDA	20110308	negative regulation of interleukin-1 beta production	biological_process
GO:0032720	IDA	20110308	negative regulation of tumor necrosis factor production	biological_process
GO:0035730	IDA	20110403	S-nitrosoglutathione binding	molecular_function
GO:0035731	IDA	20110403	dinitrosyl-iron complex binding	molecular_function
GO:0043508	IDA	20110308	negative regulation of JUN kinase activity	biological_process
GO:0051771	IDA	20110308	negative regulation of nitric-oxide synthase biosynthetic process	biological_process
GO:0070373	IDA	20110309	negative regulation of ERK1 and ERK2 cascade	biological_process
GO:0071638	IDA	20110308	negative regulation of monocyte chemotactic protein-1 production	biological_process
GO:0008152	TAS	20030904	metabolic process	biological_process
GO:0042802	IPI	20120123	identical protein binding	molecular_function
GO:0001540	IPI	20101014	beta-amyloid binding	molecular_function
GO:0004866	IDA	20111201	endopeptidase inhibitor activity	molecular_function
GO:0004869	IDA	20080810	cysteine-type endopeptidase inhibitor activity	molecular_function
GO:0006952	IDA	20080810	defense response	biological_process
GO:0010466	IDA	20080810	negative regulation of peptidase activity	biological_process
GO:0010703	IC	20081107	negative regulation of histolysis	biological_process
GO:0010711	IEP	20081107	negative regulation of collagen catabolic process	biological_process
GO:0010716	IEP	20081107	negative regulation of extracellular matrix disassembly	biological_process
GO:0010951	IDA	20120121	negative regulation of endopeptidase activity	biological_process
GO:0034103	IEP	20080810	regulation of tissue remodeling	biological_process
GO:0043206	IGI	20080808	fibril organization	biological_process
GO:0060311	IMP	20081107	negative regulation of elastin catabolic process	biological_process
GO:0060313	IEP	20081107	negative regulation of blood vessel remodeling	biological_process
GO:0001591	IDA	20080903	dopamine receptor activity, coupled via Gi/Go	molecular_function
GO:0004952	IDA	20080903	dopamine receptor activity	molecular_function
GO:0006874	IC	20080902	cellular calcium ion homeostasis	biological_process
GO:0007212	IDA	20080903	dopamine receptor signaling pathway	biological_process
GO:0016020	IDA	20080903	membrane	cellular_component
GO:0017124	IDA	20090714	SH3 domain binding	molecular_function
GO:0030818	IDA	20080903	negative regulation of cAMP biosynthetic process	biological_process
GO:0032417	IDA	20080903	positive regulation of sodium:hydrogen antiporter activity	biological_process
GO:0033674	IDA	20080903	positive regulation of kinase activity	biological_process
GO:0035240	IDA	20080903	dopamine binding	molecular_function
GO:0048149	TAS	20080903	behavioral response to ethanol	biological_process
GO:0051586	IC	20080903	positive regulation of dopamine uptake	biological_process
GO:0051927	IDA	20080902	negative regulation of calcium ion transport via voltage-gated calcium channel activity	biological_process
GO:0016311	TAS	20111220	dephosphorylation	biological_process
GO:0033192	TAS	20111220	calmodulin-dependent protein phosphatase activity	molecular_function
GO:0042110	TAS	20111223	T cell activation	biological_process
GO:0046983	IPI	20111223	protein dimerization activity	molecular_function
GO:0038007	TAS	20120121	netrin-activated signaling pathway	biological_process
GO:0004602	IDA	20100323	glutathione peroxidase activity	molecular_function
GO:0005625	IDA	20100324	soluble fraction	cellular_component
GO:0001085	IPI	20101223	RNA polymerase II transcription factor binding	molecular_function
GO:0001837	IMP	20101004	epithelial to mesenchymal transition	biological_process
GO:0001954	IMP	20100806	positive regulation of cell-matrix adhesion	biological_process
GO:0002039	TAS	20110902	p53 binding	molecular_function
GO:0005977	IDA	20101102	glycogen metabolic process	biological_process
GO:0006983	IDA	20101102	ER overload response	biological_process
GO:0008013	IPI	20090213	beta-catenin binding	molecular_function
GO:0021766	IMP	20100818	hippocampus development	biological_process
GO:0030877	IDA	20070403	beta-catenin destruction complex	cellular_component
GO:0031333	IMP	20100825	negative regulation of protein complex assembly	biological_process
GO:0032855	IMP	20100806	positive regulation of Rac GTPase activity	biological_process
GO:0032886	IMP	20110430	regulation of microtubule-based process	biological_process
GO:0034236	IPI	20090225	protein kinase A catalytic subunit binding	molecular_function
GO:0034747	IDA	20100728	Axin-APC-beta-catenin-GSK3B complex	cellular_component
GO:0035556	IDA	20070601	intracellular signal transduction	biological_process
GO:0045719	TAS	20110915	negative regulation of glycogen biosynthetic process	biological_process
GO:0045732	IDA	20100728	positive regulation of protein catabolic process	biological_process
GO:0046827	IDA	20101102	positive regulation of protein export from nucleus	biological_process
GO:0050321	IDA	20110915	tau-protein kinase activity	molecular_function
GO:0051059	IPI	20051209	NF-kappaB binding	molecular_function
GO:0051534	IMP	20110915	negative regulation of NFAT protein import into nucleus	biological_process
GO:0060070	IC	20100706	canonical Wnt receptor signaling pathway	biological_process
GO:0071109	IMP	20100818	superior temporal gyrus development	biological_process
GO:0090090	TAS	20110915	negative regulation of canonical Wnt receptor signaling pathway	biological_process
GO:2000077	TAS	20110915	negative regulation of type B pancreatic cell development	biological_process
GO:2000466	TAS	20110915	negative regulation of glycogen (starch) synthase activity	biological_process
GO:0000776	IGI	20100714	kinetochore	cellular_component
GO:0004175	IDA	20070821	endopeptidase activity	molecular_function
GO:0005262	IMP	20100714	calcium channel activity	molecular_function
GO:0005640	IDA	20071221	nuclear outer membrane	cellular_component
GO:0005791	IDA	20100714	rough endoplasmic reticulum	cellular_component
GO:0016337	IMP	20100714	cell-cell adhesion	biological_process
GO:0031293	TAS	20111123	membrane protein intracellular domain proteolysis	biological_process
GO:0031965	IDA	20100714	nuclear membrane	cellular_component
GO:0032469	IDA	20080112	endoplasmic reticulum calcium ion homeostasis	biological_process
GO:0042325	IDA	20060124	regulation of phosphorylation	biological_process
GO:0043085	IDA	20041005	positive regulation of catalytic activity	biological_process
GO:0070588	IMP	20120121	calcium ion transmembrane transport	biological_process
GO:0070765	IDA	20100714	gamma-secretase complex	cellular_component
GO:0002576	TAS	20111123	platelet degranulation	biological_process
GO:0005770	IDA	20090721	late endosome	cellular_component
GO:0005905	IDA	20061009	coated pit	cellular_component
GO:0009925	IDA	20090721	basal plasma membrane	cellular_component
GO:0016023	IDA	20061009	cytoplasmic membrane-bounded vesicle	cellular_component
GO:0016324	IDA	20061103	apical plasma membrane	cellular_component
GO:0030139	IDA	20060324	endocytic vesicle	cellular_component
GO:0030141	TAS	20080520	secretory granule	cellular_component
GO:0033572	TAS	20080520	transferrin transport	biological_process
GO:0004128	TAS	20030904	cytochrome-b5 reductase activity	molecular_function
GO:0006521	TAS	20080519	regulation of cellular amino acid metabolic process	biological_process
GO:0006809	TAS	20030904	nitric oxide biosynthetic process	biological_process
GO:0009636	TAS	20030904	response to toxin	biological_process
GO:0005764	TAS	20070514	lysosome	cellular_component
GO:0005765	TAS	20110715	lysosomal membrane	cellular_component
GO:0001315	IMP	20040608	age-dependent response to reactive oxygen species	biological_process
GO:0006357	IMP	20040607	regulation of transcription from RNA polymerase II promoter	biological_process
GO:0008285	IMP	20080915	negative regulation of cell proliferation	biological_process
GO:0032364	IMP	20080915	oxygen homeostasis	biological_process
GO:0043524	IGI	20080915	negative regulation of neuron apoptosis	biological_process
GO:0051289	IPI	20090603	protein homotetramerization	biological_process
GO:0004672	TAS	20120105	protein kinase activity	molecular_function
GO:0005516	IDA	20110926	calmodulin binding	molecular_function
GO:0046777	TAS	20110926	protein autophosphorylation	biological_process
GO:0010923	IDA	20111103	negative regulation of phosphatase activity	biological_process
GO:0001666	TAS	20071003	response to hypoxia	biological_process
GO:0004889	IDA	20100512	acetylcholine-activated cation-selective channel activity	molecular_function
GO:0005892	IDA	20071016	acetylcholine-gated channel complex	cellular_component
GO:0007165	IDA	20071016	signal transduction	biological_process
GO:0007612	IMP	20080623	learning	biological_process
GO:0007613	IMP	20080623	memory	biological_process
GO:0008542	IMP	20080623	visual learning	biological_process
GO:0015276	TAS	20100512	ligand-gated ion channel activity	molecular_function
GO:0015464	IDA	20071016	acetylcholine receptor activity	molecular_function
GO:0035094	IDA	20071003	response to nicotine	biological_process
GO:0035095	IMP	20080623	behavioral response to nicotine	biological_process
GO:0042166	IMP	20080623	acetylcholine binding	molecular_function
GO:0050877	IMP	20080613	neurological system process	biological_process
GO:0050890	IMP	20080623	cognition	biological_process
GO:0004143	IDA	20090819	diacylglycerol kinase activity	molecular_function
GO:0005856	IDA	20090720	cytoskeleton	cellular_component
GO:0016607	IDA	20090717	nuclear speck	cellular_component
GO:0033198	IDA	20090819	response to ATP	biological_process
GO:0033613	IPI	20090717	activating transcription factor binding	molecular_function
GO:0043274	IPI	20090717	phospholipase binding	molecular_function
GO:0070493	IDA	20090717	thrombin receptor signaling pathway	biological_process
GO:0070528	IDA	20090819	protein kinase C signaling cascade	biological_process
GO:0004385	TAS	20030904	guanylate kinase activity	molecular_function
GO:0030837	IDA	20090115	negative regulation of actin filament polymerization	biological_process
GO:0006886	TAS	20030904	intracellular protein transport	biological_process
GO:0006944	TAS	20030904	cellular membrane fusion	biological_process
GO:0004859	IDA	20090206	phospholipase inhibitor activity	molecular_function
GO:0005504	IDA	20090206	fatty acid binding	molecular_function
GO:0006629	TAS	20030904	lipid metabolic process	biological_process
GO:0010873	TAS	20090206	positive regulation of cholesterol esterification	biological_process
GO:0010900	IDA	20090424	negative regulation of phosphatidylcholine catabolic process	biological_process
GO:0010916	IDA	20090515	negative regulation of very-low-density lipoprotein particle clearance	biological_process
GO:0031210	TAS	20090206	phosphatidylcholine binding	molecular_function
GO:0032374	IC	20090205	regulation of cholesterol transport	biological_process
GO:0032375	IDA	20090206	negative regulation of cholesterol transport	biological_process
GO:0033344	IDA	20080402	cholesterol efflux	biological_process
GO:0034369	IDA	20090206	plasma lipoprotein particle remodeling	biological_process
GO:0034375	TAS	20090206	high-density lipoprotein particle remodeling	biological_process
GO:0034379	TAS	20090205	very-low-density lipoprotein particle assembly	biological_process
GO:0034382	IDA	20090515	chylomicron remnant clearance	biological_process
GO:0034447	IGI	20090205	very-low-density lipoprotein particle clearance	biological_process
GO:0042627	TAS	20090205	chylomicron	cellular_component
GO:0045717	IDA	20090205	negative regulation of fatty acid biosynthetic process	biological_process
GO:0045833	IDA	20090206	negative regulation of lipid metabolic process	biological_process
GO:0048261	IDA	20090205	negative regulation of receptor-mediated endocytosis	biological_process
GO:0051005	IDA	20090205	negative regulation of lipoprotein lipase activity	biological_process
GO:0055102	IDA	20090205	lipase inhibitor activity	molecular_function
GO:0060228	TAS	20090206	phosphatidylcholine-sterol O-acyltransferase activator activity	molecular_function
GO:0006796	TAS	20030904	phosphate-containing compound metabolic process	biological_process
GO:0008934	IDA	20091009	inositol monophosphate 1-phosphatase activity	molecular_function
GO:0046855	IDA	20091009	inositol phosphate dephosphorylation	biological_process
GO:0005158	IPI	20051129	insulin receptor binding	molecular_function
GO:0005159	IPI	20051129	insulin-like growth factor receptor binding	molecular_function
GO:0005901	TAS	20080606	caveola	cellular_component
GO:0008286	IDA	20111123	insulin receptor signaling pathway	biological_process
GO:0014065	IDA	20081209	phosphatidylinositol 3-kinase cascade	biological_process
GO:0032000	IMP	20090429	positive regulation of fatty acid beta-oxidation	biological_process
GO:0032868	IDA	20100121	response to insulin stimulus	biological_process
GO:0032869	IMP	20090225	cellular response to insulin stimulus	biological_process
GO:0042593	TAS	20090225	glucose homeostasis	biological_process
GO:0043548	IPI	20081209	phosphatidylinositol 3-kinase binding	molecular_function
GO:0045725	IMP	20090225	positive regulation of glycogen biosynthetic process	biological_process
GO:0046326	IMP	20090225	positive regulation of glucose import	biological_process
GO:0046676	IDA	20100120	negative regulation of insulin secretion	biological_process
GO:0046934	TAS	20100224	phosphatidylinositol-4,5-bisphosphate 3-kinase activity	molecular_function
GO:0048009	IPI	20051129	insulin-like growth factor receptor signaling pathway	biological_process
GO:0060397	TAS	20110907	JAK-STAT cascade involved in growth hormone signaling pathway	biological_process
GO:0001948	IPI	20111118	glycoprotein binding	molecular_function
GO:0005041	IDA	20080211	low-density lipoprotein receptor activity	molecular_function
GO:0006897	TAS	20040812	endocytosis	biological_process
GO:0030229	IDA	20080211	very-low-density lipoprotein particle receptor activity	molecular_function
GO:0030299	IMP	20070108	intestinal cholesterol absorption	biological_process
GO:0030301	IMP	20070108	cholesterol transport	biological_process
GO:0030669	TAS	20060128	clathrin-coated endocytic vesicle membrane	cellular_component
GO:0034383	IMP	20080723	low-density lipoprotein particle clearance	biological_process
GO:0042632	IMP	20080723	cholesterol homeostasis	biological_process
GO:0005635	IDA	20100804	nuclear envelope	cellular_component
GO:0005652	TAS	20060523	nuclear lamina	cellular_component
GO:0006987	TAS	20111123	activation of signaling protein activity involved in unfolded protein response	biological_process
GO:0007517	IMP	20060523	muscle organ development	biological_process
GO:0030968	TAS	20111123	endoplasmic reticulum unfolded protein response	biological_process
GO:0071456	IEP	20110322	cellular response to hypoxia	biological_process
GO:0090343	IDA	20100804	positive regulation of cell aging	biological_process
GO:0001077	IDA	20110628	RNA polymerase II core promoter proximal region sequence-specific DNA binding transcription factor activity involved in positive regulation of transcription	molecular_function
GO:0006461	IDA	20110628	protein complex assembly	biological_process
GO:0043121	TAS	20040524	neurotrophin binding	molecular_function
GO:0005975	TAS	20111123	carbohydrate metabolic process	biological_process
GO:0006006	TAS	20080424	glucose metabolic process	biological_process
GO:0006475	IDA	20110811	internal protein amino acid acetylation	biological_process
GO:0030145	IDA	20080424	manganese ion binding	molecular_function
GO:0031406	IDA	20080424	carboxylic acid binding	molecular_function
GO:0045109	IMP	20070927	intermediate filament organization	biological_process
GO:0046415	IMP	20101203	urate metabolic process	biological_process
GO:0000122	TAS	20090420	negative regulation of transcription from RNA polymerase II promoter	biological_process
GO:0000790	IDA	20120123	nuclear chromatin	cellular_component
GO:0001105	IDA	20110531	RNA polymerase II transcription coactivator activity	molecular_function
GO:0003713	TAS	20030904	transcription coactivator activity	molecular_function
GO:0006338	TAS	20090420	chromatin remodeling	biological_process
GO:0006357	TAS	20030904	regulation of transcription from RNA polymerase II promoter	biological_process
GO:0008094	TAS	20090420	DNA-dependent ATPase activity	molecular_function
GO:0016514	IDA	20081008	SWI/SNF complex	cellular_component
GO:0071778	IDA	20100929	WINAC complex	cellular_component
GO:0030169	IPI	20080111	low-density lipoprotein particle binding	molecular_function
GO:0003700	TAS	20030904	sequence-specific DNA binding transcription factor activity	molecular_function
GO:0008021	TAS	20030904	synaptic vesicle	cellular_component
GO:0000975	IDA	20120117	regulatory region DNA binding	molecular_function
GO:0008134	IDA	20060406	transcription factor binding	molecular_function
GO:0030097	IDA	20120117	hemopoiesis	biological_process
GO:0030099	IDA	20060406	myeloid cell differentiation	biological_process
GO:0030853	IMP	20060404	negative regulation of granulocyte differentiation	biological_process
GO:0030854	IMP	20060404	positive regulation of granulocyte differentiation	biological_process
GO:0046982	IDA	20060404	protein heterodimerization activity	molecular_function
GO:0048935	TAS	20110708	peripheral nervous system neuron development	biological_process
GO:0071425	TAS	20120117	hemopoietic stem cell proliferation	biological_process
GO:0004713	IDA	20050118	protein tyrosine kinase activity	molecular_function
GO:0004871	TAS	20030904	signal transducer activity	molecular_function
GO:0000146	TAS	20031118	microfilament motor activity	molecular_function
GO:0005859	TAS	20020606	muscle myosin complex	cellular_component
GO:0006936	TAS	20020606	muscle contraction	biological_process
GO:0036092	TAS	20120121	phosphatidylinositol-3-phosphate biosynthetic process	biological_process
GO:0006699	TAS	20070126	bile acid biosynthetic process	biological_process
GO:0008206	TAS	20070126	bile acid metabolic process	biological_process
GO:0008395	TAS	20070126	steroid hydroxylase activity	molecular_function
GO:0005911	TAS	20050308	cell-cell junction	cellular_component
GO:0007166	TAS	20050308	cell surface receptor signaling pathway	biological_process
GO:0008022	TAS	20050308	protein C-terminus binding	molecular_function
GO:0042995	IDA	20111206	cell projection	cellular_component
GO:0051393	IPI	20111206	alpha-actinin binding	molecular_function
GO:0034045	IDA	20110818	pre-autophagosomal structure membrane	cellular_component
GO:0004497	IMP	20091202	monooxygenase activity	molecular_function
GO:0016709	TAS	20100204	oxidoreductase activity, acting on paired donors, with incorporation or reduction of molecular oxygen, NADH or NADPH as one donor, and incorporation of one atom of oxygen	molecular_function
GO:0004872	TAS	20030904	receptor activity	molecular_function
GO:0005794	TAS	20030904	Golgi apparatus	cellular_component
GO:0005230	TAS	20070906	extracellular ligand-gated ion channel activity	molecular_function
GO:0005234	TAS	20070906	extracellular-glutamate-gated ion channel activity	molecular_function
GO:0043252	TAS	20111123	sodium-independent organic anion transport	biological_process
GO:0007215	TAS	20030904	glutamate receptor signaling pathway	biological_process
GO:0007611	TAS	20030904	learning or memory	biological_process
GO:0017146	IDA	20080313	N-methyl-D-aspartate selective glutamate receptor complex	cellular_component
GO:0006527	IC	20080724	arginine catabolic process	biological_process
GO:0007520	TAS	20080714	myoblast fusion	biological_process
GO:0009408	IMP	20080714	response to heat	biological_process
GO:0010523	TAS	20080716	negative regulation of calcium ion transport into cytosol	biological_process
GO:0016529	IDA	20080716	sarcoplasmic reticulum	cellular_component
GO:0033555	IMP	20080716	multicellular organismal response to stress	biological_process
GO:0034618	TAS	20080801	arginine binding	molecular_function
GO:0045909	IDA	20080714	positive regulation of vasodilation	biological_process
GO:0055117	TAS	20080716	regulation of cardiac muscle contraction	biological_process
GO:0006887	TAS	20111116	exocytosis	biological_process
GO:0032403	IDA	20111116	protein complex binding	molecular_function
GO:0045026	TAS	20111116	plasma membrane fusion	biological_process
GO:0003887	IDA	20050119	DNA-directed DNA polymerase activity	molecular_function
GO:0006259	TAS	20030904	DNA metabolic process	biological_process
GO:0006287	IDA	20041119	base-excision repair, gap-filling	biological_process
GO:0003700	IDA	20070129	sequence-specific DNA binding transcription factor activity	molecular_function
GO:0005635	TAS	20030904	nuclear envelope	cellular_component
GO:0032810	IDA	20070129	sterol response element binding	molecular_function
GO:0000902	IMP	20100706	cell morphogenesis	biological_process
GO:0005109	IPI	20100706	frizzled binding	molecular_function
GO:0044338	IMP	20100930	canonical Wnt receptor signaling pathway involved in mesenchymal stem cell differentiation	biological_process
GO:0044339	IMP	20100930	canonical Wnt receptor signaling pathway involved in osteoblast differentiation	biological_process
GO:0048018	IC	20120119	receptor agonist activity	molecular_function
GO:0060070	IDA	20100630	canonical Wnt receptor signaling pathway	biological_process
GO:0060174	IMP	20100630	limb bud formation	biological_process
GO:0061180	IEP	20100716	mammary gland epithelium development	biological_process
GO:0004221	IDA	20100625	ubiquitin thiolesterase activity	molecular_function
GO:0016579	TAS	20100625	protein deubiquitination	biological_process
GO:0006622	IMP	20110628	protein targeting to lysosome	biological_process
GO:0001046	IDA	20120109	core promoter sequence-specific DNA binding	molecular_function
GO:0003677	TAS	20030904	DNA binding	molecular_function
GO:0006355	TAS	20021023	regulation of transcription, DNA-dependent	biological_process
GO:0030284	TAS	20021023	estrogen receptor activity	molecular_function
GO:0030520	TAS	20021023	intracellular estrogen receptor signaling pathway	biological_process
GO:0034056	IDA	20120109	estrogen response element binding	molecular_function
GO:0043401	TAS	20120121	steroid hormone mediated signaling pathway	biological_process
GO:0019852	IDA	20111208	L-ascorbic acid metabolic process	biological_process
GO:0042178	IDA	20111208	xenobiotic catabolic process	biological_process
GO:0045174	IDA	20111208	glutathione dehydrogenase (ascorbate) activity	molecular_function
GO:0071243	IDA	20111208	cellular response to arsenic-containing substance	biological_process
GO:0006766	TAS	20070705	vitamin metabolic process	biological_process
GO:0006767	TAS	20070705	water-soluble vitamin metabolic process	biological_process
GO:0006351	TAS	20030904	transcription, DNA-dependent	biological_process
GO:0043627	IDA	20110407	response to estrogen stimulus	biological_process
GO:0048386	IDA	20080716	positive regulation of retinoic acid receptor signaling pathway	biological_process
GO:0004435	IMP	20100614	phosphatidylinositol phospholipase C activity	molecular_function
GO:0004993	IDA	20100621	serotonin receptor activity	molecular_function
GO:0006661	IMP	20100609	phosphatidylinositol biosynthetic process	biological_process
GO:0007210	IDA	20120121	serotonin receptor signaling pathway	biological_process
GO:0014065	IMP	20100614	phosphatidylinositol 3-kinase cascade	biological_process
GO:0042493	IDA	20100621	response to drug	biological_process
GO:0051209	IDA	20100621	release of sequestered calcium ion into cytosol	biological_process
GO:0051378	IDA	20100624	serotonin binding	molecular_function
GO:0070371	IMP	20100609	ERK1 and ERK2 cascade	biological_process
GO:0071886	IDA	20100917	1-(4-iodo-2,5-dimethoxyphenyl)propan-2-amine binding	molecular_function
GO:0002384	TAS	20101104	hepatic immune response	biological_process
GO:0002446	IC	20081103	neutrophil mediated immunity	biological_process
GO:0002548	IC	20081103	monocyte chemotaxis	biological_process
GO:0002675	IDA	20081031	positive regulation of acute inflammatory response	biological_process
GO:0002690	IC	20081103	positive regulation of leukocyte chemotaxis	biological_process
GO:0005896	IDA	20081031	interleukin-6 receptor complex	cellular_component
GO:0006953	TAS	20081103	acute-phase response	biological_process
GO:0006959	IC	20081031	humoral immune response	biological_process
GO:0008083	IDA	20081107	growth factor activity	molecular_function
GO:0008284	IDA	20081031	positive regulation of cell proliferation	biological_process
GO:0010574	IDA	20081031	regulation of vascular endothelial growth factor production	biological_process
GO:0031175	IMP	20081031	neuron projection development	biological_process
GO:0032494	IEP	20081103	response to peptidoglycan	biological_process
GO:0032755	IDA	20081103	positive regulation of interleukin-6 production	biological_process
GO:0032966	IDA	20081103	negative regulation of collagen biosynthetic process	biological_process
GO:0043410	IDA	20081103	positive regulation of MAPK cascade	biological_process
GO:0045669	TAS	20081103	positive regulation of osteoblast differentiation	biological_process
GO:0045727	IDA	20070410	positive regulation of translation	biological_process
GO:0045765	IC	20081031	regulation of angiogenesis	biological_process
GO:0045768	IMP	20081031	positive regulation of anti-apoptosis	biological_process
GO:0050731	IDA	20101104	positive regulation of peptidyl-tyrosine phosphorylation	biological_process
GO:0050829	IEP	20081103	defense response to Gram-negative bacterium	biological_process
GO:0050830	IEP	20081103	defense response to Gram-positive bacterium	biological_process
GO:0050871	IDA	20081031	positive regulation of B cell activation	biological_process
GO:0051024	IDA	20081031	positive regulation of immunoglobulin secretion	biological_process
GO:0051607	IDA	20081031	defense response to virus	biological_process
GO:2000366	IC	20110430	positive regulation of STAT protein import into nucleus	biological_process
GO:0000226	IMP	20111114	microtubule cytoskeleton organization	biological_process
GO:0006289	TAS	20030904	nucleotide-excision repair	biological_process
GO:0010810	IMP	20111114	regulation of cell-substrate adhesion	biological_process
GO:0030036	IMP	20111114	actin cytoskeleton organization	biological_process
GO:0045104	IMP	20111114	intermediate filament cytoskeleton organization	biological_process
GO:0016594	IDA	20080314	glycine binding	molecular_function
GO:0002904	IDA	20090324	positive regulation of B cell apoptosis	biological_process
GO:0007267	IC	20040225	cell-cell signaling	biological_process
GO:0010468	IDA	20090324	regulation of gene expression	biological_process
GO:0030097	TAS	20020904	hemopoiesis	biological_process
GO:0030595	TAS	20031106	leukocyte chemotaxis	biological_process
GO:0030889	IDA	20090324	negative regulation of B cell proliferation	biological_process
GO:0042092	TAS	20020904	type 2 immune response	biological_process
GO:0045347	TAS	20020904	negative regulation of MHC class II biosynthetic process	biological_process
GO:0051045	IDA	20081121	negative regulation of membrane protein ectodomain proteolysis	biological_process
GO:0005802	IDA	20110915	trans-Golgi network	cellular_component
GO:0005844	IDA	20071220	polysome	cellular_component
GO:0008022	IPI	20071220	protein C-terminus binding	molecular_function
GO:0010494	IDA	20071221	cytoplasmic stress granule	cellular_component
GO:0030529	IDA	20071220	ribonucleoprotein complex	cellular_component
GO:0033962	IMP	20071221	cytoplasmic mRNA processing body assembly	biological_process
GO:0034063	IMP	20080305	stress granule assembly	biological_process
GO:0005672	IDA	20090501	transcription factor TFIIA complex	cellular_component
GO:0005719	IDA	20111130	nuclear euchromatin	cellular_component
GO:0006366	IC	20090406	transcription from RNA polymerase II promoter	biological_process
GO:0006368	TAS	20040609	transcription elongation from RNA polymerase II promoter	biological_process
GO:0008134	IPI	20091214	transcription factor binding	molecular_function
GO:0070491	IPI	20101105	repressing transcription factor binding	molecular_function
GO:0004322	TAS	20110905	ferroxidase activity	molecular_function
GO:0005506	IDA	20110328	iron ion binding	molecular_function
GO:0006892	TAS	20111123	post-Golgi vesicle-mediated transport	biological_process
GO:0008043	IDA	20110328	intracellular ferritin complex	cellular_component
GO:0055072	TAS	20110328	iron ion homeostasis	biological_process
GO:0005080	TAS	20030904	protein kinase C binding	molecular_function
GO:0005543	TAS	20030904	phospholipid binding	molecular_function
GO:0007188	TAS	20030904	G-protein signaling, coupled to cAMP nucleotide second messenger	biological_process
GO:0007217	IDA	20080206	tachykinin receptor signaling pathway	biological_process
GO:0008083	TAS	20030904	growth factor activity	molecular_function
GO:0004364	IDA	20101129	glutathione transferase activity	molecular_function
GO:0008065	TAS	20030904	establishment of blood-nerve barrier	biological_process
GO:0043627	IEP	20071002	response to estrogen stimulus	biological_process
GO:0000096	TAS	20111123	sulfur amino acid metabolic process	biological_process
GO:0005819	TAS	20030904	spindle	cellular_component
GO:0008753	TAS	20030904	NADPH dehydrogenase (quinone) activity	molecular_function
GO:0019905	IDA	20061215	syntaxin binding	molecular_function
GO:0051925	IDA	20120121	regulation of calcium ion transport via voltage-gated calcium channel activity	biological_process
GO:0004033	TAS	20060424	aldo-keto reductase (NADP) activity	molecular_function
GO:0004757	TAS	20110817	sepiapterin reductase activity	molecular_function
GO:0006729	TAS	20060424	tetrahydrobiopterin biosynthetic process	biological_process
GO:0006809	IDA	20060424	nitric oxide biosynthetic process	biological_process
GO:0046209	TAS	20110817	nitric oxide metabolic process	biological_process
GO:0050661	TAS	20060424	NADP binding	molecular_function
GO:0050999	TAS	20110817	regulation of nitric-oxide synthase activity	biological_process
GO:0001935	TAS	20080528	endothelial cell proliferation	biological_process
GO:0002246	IMP	20080528	wound healing involved in inflammatory response	biological_process
GO:0002686	TAS	20080528	negative regulation of leukocyte migration	biological_process
GO:0004871	IMP	20040312	signal transducer activity	molecular_function
GO:0005615	TAS	20080528	extracellular space	cellular_component
GO:0006778	TAS	20111123	porphyrin-containing compound metabolic process	biological_process
GO:0007243	TAS	20080528	intracellular protein kinase cascade	biological_process
GO:0007588	IC	20080528	excretion	biological_process
GO:0014806	TAS	20080528	smooth muscle hyperplasia	biological_process
GO:0034101	IMP	20080528	erythrocyte homeostasis	biological_process
GO:0034383	TAS	20080528	low-density lipoprotein particle clearance	biological_process
GO:0045080	TAS	20080528	positive regulation of chemokine biosynthetic process	biological_process
GO:0045765	TAS	20080528	regulation of angiogenesis	biological_process
GO:0045909	IC	20080528	positive regulation of vasodilation	biological_process
GO:0051260	IDA	20091012	protein homooligomerization	biological_process
GO:0055072	IDA	20080528	iron ion homeostasis	biological_process
GO:0002237	IDA	20110202	response to molecule of bacterial origin	biological_process
GO:0005153	IPI	20021104	interleukin-8 receptor binding	molecular_function
GO:0006928	TAS	20030904	cellular component movement	biological_process
GO:0006954	TAS	20020612	inflammatory response	biological_process
GO:0007050	IDA	20020612	cell cycle arrest	biological_process
GO:0019722	TAS	20020612	calcium-mediated signaling	biological_process
GO:0030155	IDA	20020612	regulation of cell adhesion	biological_process
GO:0030593	IGI	20021104	neutrophil chemotaxis	biological_process
GO:0042119	TAS	20020612	neutrophil activation	biological_process
GO:0044344	IEP	20111211	cellular response to fibroblast growth factor stimulus	biological_process
GO:0045091	IDA	20020612	regulation of retroviral genome replication	biological_process
GO:0045744	IDA	20111209	negative regulation of G-protein coupled receptor protein signaling pathway	biological_process
GO:0050930	IGI	20040223	induction of positive chemotaxis	biological_process
GO:0071222	IDA	20110202	cellular response to lipopolysaccharide	biological_process
GO:0071347	IEP	20111211	cellular response to interleukin-1	biological_process
GO:0071356	IEP	20111211	cellular response to tumor necrosis factor	biological_process
GO:0090023	TAS	20110222	positive regulation of neutrophil chemotaxis	biological_process
GO:0004859	TAS	20030904	phospholipase inhibitor activity	molecular_function
GO:0007188	IDA	20110121	G-protein signaling, coupled to cAMP nucleotide second messenger	biological_process
GO:0006171	TAS	20030904	cAMP biosynthetic process	biological_process
GO:0006909	TAS	20030904	phagocytosis	biological_process
GO:0006968	TAS	20030904	cellular defense response	biological_process
GO:0007169	TAS	20061201	transmembrane receptor protein tyrosine kinase signaling pathway	biological_process
GO:0007190	TAS	20061201	activation of adenylate cyclase activity	biological_process
GO:0007600	TAS	20030904	sensory perception	biological_process
GO:0008015	TAS	20030904	blood circulation	biological_process
GO:0044446	IDA	20100618	intracellular organelle part	cellular_component
GO:0016049	TAS	20110912	cell growth	biological_process
GO:0016477	TAS	20110912	cell migration	biological_process
GO:0006813	TAS	20030904	potassium ion transport	biological_process
GO:0007264	TAS	20030904	small GTPase mediated signal transduction	biological_process
GO:0015459	TAS	20030904	potassium channel regulator activity	molecular_function
GO:0001508	TAS	20100429	regulation of action potential	biological_process
GO:0006281	IMP	20100429	DNA repair	biological_process
GO:0042166	IC	20080613	acetylcholine binding	molecular_function
GO:0006939	TAS	20030904	smooth muscle contraction	biological_process
GO:0004938	IDA	20100520	alpha2-adrenergic receptor activity	molecular_function
GO:0007265	TAS	20030904	Ras protein signal transduction	biological_process
GO:0007266	TAS	20030904	Rho protein signal transduction	biological_process
GO:0008284	TAS	20030904	positive regulation of cell proliferation	biological_process
GO:0016323	TAS	20100624	basolateral plasma membrane	cellular_component
GO:0030036	TAS	20030904	actin cytoskeleton organization	biological_process
GO:0030335	IMP	20100624	positive regulation of cell migration	biological_process
GO:0031696	IPI	20100630	alpha-2C adrenergic receptor binding	molecular_function
GO:0031996	IPI	20100624	thioesterase binding	molecular_function
GO:0032147	IDA	20100628	activation of protein kinase activity	biological_process
GO:0032148	IDA	20100630	activation of protein kinase B activity	biological_process
GO:0032795	IDA	20100520	heterotrimeric G-protein binding	molecular_function
GO:0032870	IGI	20100514	cellular response to hormone stimulus	biological_process
GO:0035625	IDA	20110110	epidermal growth factor-activated receptor transactivation by G-protein coupled receptor signaling pathway	biological_process
GO:0042593	IMP	20100630	glucose homeostasis	biological_process
GO:0043235	IDA	20100520	receptor complex	cellular_component
GO:0045741	IDA	20100624	positive regulation of epidermal growth factor-activated receptor activity	biological_process
GO:0045955	IC	20100607	negative regulation of calcium ion-dependent exocytosis	biological_process
GO:0046676	IMP	20100630	negative regulation of insulin secretion	biological_process
GO:0050892	TAS	20100624	intestinal absorption	biological_process
GO:0050995	IGI	20100514	negative regulation of lipid catabolic process	biological_process
GO:0051379	IDA	20100520	epinephrine binding	molecular_function
GO:0051380	IDA	20100514	norepinephrine binding	molecular_function
GO:0061179	IMP	20110110	negative regulation of insulin secretion involved in cellular response to glucose stimulus	biological_process
GO:0071881	IDA	20110110	inhibition of adenylate cyclase activity by adrenergic receptor signaling pathway	biological_process
GO:0071882	IDA	20110110	activation of phospholipase C activity by adrenergic receptor signaling pathway	biological_process
GO:0071883	IDA	20110110	activation of MAPK activity by adrenergic receptor signaling pathway	biological_process
GO:0090303	IMP	20100624	positive regulation of wound healing	biological_process
GO:0007601	TAS	20060425	visual perception	biological_process
GO:0016712	IDA	20101220	oxidoreductase activity, acting on paired donors, with incorporation or reduction of molecular oxygen, reduced flavin or flavoprotein as one donor, and incorporation of one atom of oxygen	molecular_function
GO:0020037	TAS	20060425	heme binding	molecular_function
GO:0007409	TAS	20030904	axonogenesis	biological_process
GO:0010977	TAS	20110427	negative regulation of neuron projection development	biological_process
GO:0048671	TAS	20110427	negative regulation of collateral sprouting	biological_process
GO:2000171	TAS	20110427	negative regulation of dendrite development	biological_process
GO:0001588	TAS	20080829	dopamine receptor activity, coupled via Gs	molecular_function
GO:0001963	TAS	20100217	synaptic transmission, dopaminergic	biological_process
GO:0004952	TAS	20100217	dopamine receptor activity	molecular_function
GO:0007189	IDA	20071129	activation of adenylate cyclase activity by G-protein signaling pathway	biological_process
GO:0033861	IDA	20071210	negative regulation of NAD(P)H oxidase activity	biological_process
GO:0045762	IDA	20071129	positive regulation of adenylate cyclase activity	biological_process
GO:0060158	TAS	20080831	activation of phospholipase C activity by dopamine receptor signaling pathway	biological_process
GO:0072593	IDA	20110406	reactive oxygen species metabolic process	biological_process
GO:0006457	TAS	20030904	protein folding	biological_process
GO:0006986	TAS	20040805	response to unfolded protein	biological_process
GO:0051082	TAS	20040805	unfolded protein binding	molecular_function
GO:0022407	IDA	20110816	regulation of cell-cell adhesion	biological_process
GO:0031362	IDA	20110816	anchored to external side of plasma membrane	cellular_component
GO:0032319	IDA	20110816	regulation of Rho GTPase activity	biological_process
GO:0032956	IDA	20110816	regulation of actin cytoskeleton organization	biological_process
GO:0046875	IPI	20110816	ephrin receptor binding	molecular_function
GO:0048013	IDA	20110816	ephrin receptor signaling pathway	biological_process
GO:0051893	IDA	20110816	regulation of focal adhesion assembly	biological_process
GO:0070507	IDA	20110816	regulation of microtubule cytoskeleton organization	biological_process
GO:0003730	TAS	20030904	mRNA 3'-UTR binding	molecular_function
GO:0006396	TAS	20030904	RNA processing	biological_process
GO:0006397	TAS	20030904	mRNA processing	biological_process
GO:0017091	IDA	20090731	AU-rich element binding	molecular_function
GO:0001869	IDA	20090415	negative regulation of complement activation, lectin pathway	biological_process
GO:0004867	IDA	20090415	serine-type endopeptidase inhibitor activity	molecular_function
GO:0007597	TAS	20080604	blood coagulation, intrinsic pathway	biological_process
GO:0019838	IDA	20041021	growth factor binding	molecular_function
GO:0019959	IPI	20041021	interleukin-8 binding	molecular_function
GO:0019966	IDA	20041021	interleukin-1 binding	molecular_function
GO:0031093	TAS	20080604	platelet alpha granule lumen	cellular_component
GO:0043120	IDA	20041021	tumor necrosis factor binding	molecular_function
GO:0051056	TAS	20111123	regulation of small GTPase mediated signal transduction	biological_process
GO:0005005	IDA	20110902	transmembrane-ephrin receptor activity	molecular_function
GO:0031589	IDA	20110901	cell-substrate adhesion	biological_process
GO:0031901	IDA	20110831	early endosome membrane	cellular_component
GO:0046328	IDA	20110901	regulation of JNK cascade	biological_process
GO:0070372	IDA	20110901	regulation of ERK1 and ERK2 cascade	biological_process
GO:0007517	TAS	20030904	muscle organ development	biological_process
GO:0030742	IPI	20050214	GTP-dependent protein binding	molecular_function
GO:0003690	IDA	20100607	double-stranded DNA binding	molecular_function
GO:0003723	IDA	20100118	RNA binding	molecular_function
GO:0003730	IDA	20100118	mRNA 3'-UTR binding	molecular_function
GO:0006366	TAS	20030904	transcription from RNA polymerase II promoter	biological_process
GO:0008380	IDA	20100118	RNA splicing	biological_process
GO:0043922	IDA	20100118	negative regulation by host of viral transcription	biological_process
GO:0070935	IDA	20100118	3'-UTR-mediated mRNA stabilization	biological_process
GO:0005506	TAS	20030904	iron ion binding	molecular_function
GO:0006880	IDA	20111117	intracellular sequestering of iron ion	biological_process
GO:0008043	TAS	20030904	intracellular ferritin complex	cellular_component
GO:0048147	IDA	20111117	negative regulation of fibroblast proliferation	biological_process
GO:0007612	TAS	20030904	learning	biological_process
GO:0007631	TAS	20030904	feeding behavior	biological_process
GO:0050690	TAS	20111024	regulation of defense response to virus by virus	biological_process
GO:0050852	IDA	20051223	T cell receptor signaling pathway	biological_process
GO:0050900	TAS	20111024	leukocyte migration	biological_process
GO:0005777	TAS	20030904	peroxisome	cellular_component
GO:0007548	TAS	20030904	sex differentiation	biological_process
GO:0010815	IDA	20090716	bradykinin catabolic process	biological_process
GO:0001960	TAS	20120121	negative regulation of cytokine-mediated signaling pathway	biological_process
GO:0005149	IDA	20110804	interleukin-1 receptor binding	molecular_function
GO:0005150	IPI	20110804	interleukin-1, Type I receptor binding	molecular_function
GO:0005151	IPI	20110804	interleukin-1, Type II receptor binding	molecular_function
GO:0005152	IDA	20110804	interleukin-1 receptor antagonist activity	molecular_function
GO:0006953	IDA	20110804	acute-phase response	biological_process
GO:0034115	IDA	20110804	negative regulation of heterotypic cell-cell adhesion	biological_process
GO:0045352	IDA	20110804	interleukin-1 Type I receptor antagonist activity	molecular_function
GO:0045353	IDA	20110804	interleukin-1 Type II receptor antagonist activity	molecular_function
GO:2000660	IDA	20110804	negative regulation of interleukin-1-mediated signaling pathway	biological_process
GO:0003359	IMP	20091207	noradrenergic neuron fate commitment	biological_process
GO:0007219	IDA	20091111	Notch signaling pathway	biological_process
GO:0021892	IEP	20091120	cerebral cortex GABAergic interneuron differentiation	biological_process
GO:0022008	IDA	20091110	neurogenesis	biological_process
GO:0032526	IEP	20091120	response to retinoic acid	biological_process
GO:0043425	IPI	20091120	bHLH transcription factor binding	molecular_function
GO:0045665	IDA	20091120	negative regulation of neuron differentiation	biological_process
GO:0070888	IDA	20091119	E-box binding	molecular_function
GO:0000902	IDA	20110525	cell morphogenesis	biological_process
GO:0002039	IPI	20110525	p53 binding	molecular_function
GO:0034504	IDA	20110525	protein localization to nucleus	biological_process
GO:0035880	IMP	20110707	embryonic nail plate morphogenesis	biological_process
GO:0042475	IMP	20110525	odontogenesis of dentin-containing tooth	biological_process
GO:0043065	IDA	20110525	positive regulation of apoptotic process	biological_process
GO:0043517	IC	20110525	positive regulation of DNA damage response, signal transduction by p53 class mediator	biological_process
GO:0060325	IMP	20110525	face morphogenesis	biological_process
GO:0006195	IDA	20100819	purine nucleotide catabolic process	biological_process
GO:0035539	IDA	20100819	8-oxo-7,8-dihydrodeoxyguanosine triphosphate pyrophosphatase activity	molecular_function
GO:0042262	IDA	20100819	DNA protection	biological_process
GO:0006555	TAS	20060426	methionine metabolic process	biological_process
GO:0016723	IDA	20110418	oxidoreductase activity, oxidizing metal ions, NAD or NADP as acceptor	molecular_function
GO:0030586	TAS	20110418	[methionine synthase] reductase activity	molecular_function
GO:0050660	IDA	20110418	flavin adenine dinucleotide binding	molecular_function
GO:0000139	TAS	20100303	Golgi membrane	cellular_component
GO:0003100	IMP	20080725	regulation of systemic arterial blood pressure by endothelin	biological_process
GO:0003785	IPI	20080725	actin monomer binding	molecular_function
GO:0005901	IDA	20080725	caveola	cellular_component
GO:0006527	IDA	20080725	arginine catabolic process	biological_process
GO:0031284	IMP	20080725	positive regulation of guanylate cyclase activity	biological_process
GO:0034405	IEP	20080725	response to fluid shear stress	biological_process
GO:0034617	IDA	20080801	tetrahydrobiopterin binding	molecular_function
GO:0034618	IDA	20080801	arginine binding	molecular_function
GO:0043542	IMP	20080725	endothelial cell migration	biological_process
GO:0002116	TAS	20110907	semaphorin receptor complex	cellular_component
GO:0010310	TAS	20080620	regulation of hydrogen peroxide metabolic process	biological_process
GO:0060263	IDA	20080620	regulation of respiratory burst	biological_process
GO:0002548	IDA	20080902	monocyte chemotaxis	biological_process
GO:0007010	IDA	20111208	cytoskeleton organization	biological_process
GO:0007259	TAS	20030904	JAK-STAT cascade	biological_process
GO:0008360	IDA	20111208	regulation of cell shape	biological_process
GO:0009617	IEP	20081121	response to bacterium	biological_process
GO:0019079	TAS	20031119	viral genome replication	biological_process
GO:0019725	TAS	20110225	cellular homeostasis	biological_process
GO:0043615	IDA	20110225	astrocyte cell migration	biological_process
GO:0048246	IDA	20080902	macrophage chemotaxis	biological_process
GO:0071346	IEP	20111211	cellular response to interferon-gamma	biological_process
GO:2000502	IDA	20111208	negative regulation of natural killer cell chemotaxis	biological_process
GO:0007411	IDA	20111123	axon guidance	biological_process
GO:0032870	IEP	20091124	cellular response to hormone stimulus	biological_process
GO:0035385	IMP	20100421	Roundabout signaling pathway	biological_process
GO:0048495	IPI	20091125	Roundabout binding	molecular_function
GO:0048846	IDA	20100126	axon extension involved in axon guidance	biological_process
GO:0050919	IDA	20100128	negative chemotaxis	biological_process
GO:0051414	IEP	20091124	response to cortisol stimulus	biological_process
GO:0061364	IEP	20101020	apoptotic process involved in luteolysis	biological_process
GO:0070100	IMP	20100203	negative regulation of chemokine-mediated signaling pathway	biological_process
GO:0001935	IDA	20080118	endothelial cell proliferation	biological_process
GO:0001944	IDA	20080118	vasculature development	biological_process
GO:0001976	IDA	20061116	neurological system process involved in regulation of systemic arterial blood pressure	biological_process
GO:0002031	IDA	20111116	G-protein coupled receptor internalization	biological_process
GO:0005102	IDA	20070207	receptor binding	molecular_function
GO:0007159	IDA	20080118	leukocyte cell-cell adhesion	biological_process
GO:0007190	IDA	20070207	activation of adenylate cyclase activity	biological_process
GO:0007204	IDA	20080118	elevation of cytosolic calcium ion concentration	biological_process
GO:0007566	IDA	20080118	embryo implantation	biological_process
GO:0010523	IDA	20090424	negative regulation of calcium ion transport into cytosol	biological_process
GO:0030819	IDA	20111116	positive regulation of cAMP biosynthetic process	biological_process
GO:0031716	IPI	20070205	calcitonin receptor binding	molecular_function
GO:0032730	IDA	20070205	positive regulation of interleukin-1 alpha production	biological_process
GO:0043542	IDA	20080118	endothelial cell migration	biological_process
GO:0045651	IDA	20070201	positive regulation of macrophage differentiation	biological_process
GO:0045671	IDA	20070201	negative regulation of osteoclast differentiation	biological_process
GO:0045779	IDA	20080118	negative regulation of bone resorption	biological_process
GO:0051480	IDA	20070201	cytosolic calcium ion homeostasis	biological_process
GO:0000287	TAS	20100920	magnesium ion binding	molecular_function
GO:0030170	IDA	20080514	pyridoxal phosphate binding	molecular_function
GO:0030955	IDA	20080514	potassium ion binding	molecular_function
GO:0031402	IDA	20080514	sodium ion binding	molecular_function
GO:0031403	IDA	20080514	lithium ion binding	molecular_function
GO:0042816	TAS	20080514	vitamin B6 metabolic process	biological_process
GO:0042823	IDA	20080514	pyridoxal phosphate biosynthetic process	biological_process
GO:0005179	TAS	20030904	hormone activity	molecular_function
GO:0007200	TAS	20030904	activation of phospholipase C activity by G-protein coupled receptor protein signaling pathway coupled to IP3 second messenger	biological_process
GO:0007586	TAS	20030904	digestion	biological_process
GO:0004435	TAS	20031119	phosphatidylinositol phospholipase C activity	molecular_function
GO:0004951	TAS	20030904	cholecystokinin receptor activity	molecular_function
GO:0031741	IDA	20110127	type B gastrin/cholecystokinin receptor binding	molecular_function
GO:0046935	TAS	20030904	1-phosphatidylinositol-3-kinase regulator activity	molecular_function
GO:0007163	TAS	20041203	establishment or maintenance of cell polarity	biological_process
GO:0030175	IDA	20050923	filopodium	cellular_component
GO:0030225	TAS	20041203	macrophage differentiation	biological_process
GO:0030496	IDA	20110729	midbody	cellular_component
GO:0031274	IDA	20050923	positive regulation of pseudopodium assembly	biological_process
GO:0031333	IPI	20050923	negative regulation of protein complex assembly	biological_process
GO:0042692	TAS	20090929	muscle cell differentiation	biological_process
GO:0051149	TAS	20090929	positive regulation of muscle cell differentiation	biological_process
GO:0051233	IDA	20110729	spindle midzone	cellular_component
GO:0051489	IDA	20110524	regulation of filopodium assembly	biological_process
GO:0051988	IMP	20110729	regulation of attachment of spindle microtubules to kinetochore	biological_process
GO:0071777	IMP	20110729	positive regulation of cell cycle cytokinesis	biological_process
GO:0072686	IDA	20110729	mitotic spindle	cellular_component
GO:0003677	IDA	20041210	DNA binding	molecular_function
GO:0010628	IMP	20111028	positive regulation of gene expression	biological_process
GO:0010839	IMP	20111028	negative regulation of keratinocyte proliferation	biological_process
GO:0010980	IDA	20090624	positive regulation of vitamin D 24-hydroxylase activity	biological_process
GO:0045618	IMP	20111030	positive regulation of keratinocyte differentiation	biological_process
GO:0045944	IMP	20111030	positive regulation of transcription from RNA polymerase II promoter	biological_process
GO:0046697	IEP	20090507	decidualization	biological_process
GO:0046965	IPI	20090527	retinoid X receptor binding	molecular_function
GO:0070561	IDA	20090507	vitamin D receptor signaling pathway	biological_process
GO:0005525	TAS	20110804	GTP binding	molecular_function
GO:0006184	IDA	20080721	GTP catabolic process	biological_process
GO:0006729	IDA	20080722	tetrahydrobiopterin biosynthetic process	biological_process
GO:0008217	IMP	20080722	regulation of blood pressure	biological_process
GO:0034612	IDA	20080822	response to tumor necrosis factor	biological_process
GO:0042559	IDA	20080721	pteridine-containing compound biosynthetic process	biological_process
GO:0050884	IMP	20080714	neuromuscular process controlling posture	biological_process
GO:0003950	IDA	20090814	NAD+ ADP-ribosyltransferase activity	molecular_function
GO:0005667	IDA	20090915	transcription factor complex	cellular_component
GO:0006471	IDA	20090814	protein ADP-ribosylation	biological_process
GO:0032869	IDA	20090915	cellular response to insulin stimulus	biological_process
GO:0047485	IPI	20071002	protein N-terminus binding	molecular_function
GO:0070212	IDA	20111120	protein poly-ADP-ribosylation	biological_process
GO:0006694	TAS	20030904	steroid biosynthetic process	biological_process
GO:0008202	TAS	20111123	steroid metabolic process	biological_process
GO:0005979	IMP	20090227	regulation of glycogen biosynthetic process	biological_process
GO:0006924	IMP	20070601	activation-induced cell death of T cells	biological_process
GO:0008633	TAS	20111123	activation of pro-apoptotic gene products	biological_process
GO:0009408	TAS	20030904	response to heat	biological_process
GO:0010748	IMP	20090429	negative regulation of plasma membrane long-chain fatty acid transport	biological_process
GO:0010907	IMP	20090424	positive regulation of glucose metabolic process	biological_process
GO:0015630	IDA	20080205	microtubule cytoskeleton	cellular_component
GO:0016310	IDA	20110301	phosphorylation	biological_process
GO:0030154	TAS	20110913	cell differentiation	biological_process
GO:0030235	IMP	20080725	nitric-oxide synthase regulator activity	molecular_function
GO:0031018	TAS	20111123	endocrine pancreas development	biological_process
GO:0031659	IDA	20081119	positive regulation of cyclin-dependent protein kinase activity involved in G1/S	biological_process
GO:0031999	IMP	20090227	negative regulation of fatty acid beta-oxidation	biological_process
GO:0034405	IMP	20080725	response to fluid shear stress	biological_process
GO:0043325	IDA	20090312	phosphatidylinositol-3,4-bisphosphate binding	molecular_function
GO:0043536	IDA	20100415	positive regulation of blood vessel endothelial cell migration	biological_process
GO:0045429	IMP	20080725	positive regulation of nitric oxide biosynthetic process	biological_process
GO:0045600	IMP	20090227	positive regulation of fat cell differentiation	biological_process
GO:0046889	IMP	20090227	positive regulation of lipid biosynthetic process	biological_process
GO:0048009	IMP	20060109	insulin-like growth factor receptor signaling pathway	biological_process
GO:0051000	IMP	20080725	positive regulation of nitric-oxide synthase activity	biological_process
GO:0060644	TAS	20110913	mammary gland epithelial cell differentiation	biological_process
GO:0070141	IDA	20081126	response to UV-A	biological_process
GO:0090004	IMP	20090907	positive regulation of establishment of protein localization in plasma membrane	biological_process
GO:2001047	TAS	20110913	regulation of G1/S transition checkpoint	biological_process
GO:0004602	TAS	20030904	glutathione peroxidase activity	molecular_function
GO:0006559	TAS	20040609	L-phenylalanine catabolic process	biological_process
GO:0016034	IDA	20101208	maleylacetoacetate isomerase activity	molecular_function
GO:0001570	TAS	20100420	vasculogenesis	biological_process
GO:0001938	IDA	20110822	positive regulation of endothelial cell proliferation	biological_process
GO:0001968	IDA	20080731	fibronectin binding	molecular_function
GO:0002042	IDA	20110901	cell migration involved in sprouting angiogenesis	biological_process
GO:0002575	IDA	20100420	basophil chemotaxis	biological_process
GO:0002687	TAS	20080731	positive regulation of leukocyte migration	biological_process
GO:0005161	IPI	20080731	platelet-derived growth factor receptor binding	molecular_function
GO:0005172	IPI	20110916	vascular endothelial growth factor receptor binding	molecular_function
GO:0005578	IDA	20040921	proteinaceous extracellular matrix	cellular_component
GO:0010595	IDA	20110825	positive regulation of endothelial cell migration	biological_process
GO:0010740	IDA	20110822	positive regulation of intracellular protein kinase cascade	biological_process
GO:0030141	IDA	20100420	secretory granule	cellular_component
GO:0030224	IDA	20110920	monocyte differentiation	biological_process
GO:0030225	IDA	20110920	macrophage differentiation	biological_process
GO:0030335	IDA	20080429	positive regulation of cell migration	biological_process
GO:0030949	IDA	20080731	positive regulation of vascular endothelial growth factor receptor signaling pathway	biological_process
GO:0031954	IDA	20110822	positive regulation of protein autophosphorylation	biological_process
GO:0032793	IDA	20110822	positive regulation of CREB transcription factor activity	biological_process
GO:0035767	IDA	20110822	endothelial cell chemotaxis	biological_process
GO:0035924	IDA	20110822	cellular response to vascular endothelial growth factor stimulus	biological_process
GO:0042056	IDA	20110901	chemoattractant activity	molecular_function
GO:0043183	IPI	20080731	vascular endothelial growth factor receptor 1 binding	molecular_function
GO:0043184	IPI	20100407	vascular endothelial growth factor receptor 2 binding	molecular_function
GO:0043498	IDA	20080429	cell surface binding	molecular_function
GO:0045766	IDA	20110713	positive regulation of angiogenesis	biological_process
GO:0045785	IDA	20110512	positive regulation of cell adhesion	biological_process
GO:0048008	IDA	20080429	platelet-derived growth factor receptor signaling pathway	biological_process
GO:0048010	IDA	20110825	vascular endothelial growth factor receptor signaling pathway	biological_process
GO:0050840	IC	20080731	extracellular matrix binding	molecular_function
GO:0050918	IDA	20120121	positive chemotaxis	biological_process
GO:0050927	IDA	20080731	positive regulation of positive chemotaxis	biological_process
GO:0051272	IDA	20080731	positive regulation of cellular component movement	biological_process
GO:0060754	IDA	20100420	positive regulation of mast cell chemotaxis	biological_process
GO:0071456	IDA	20100105	cellular response to hypoxia	biological_process
GO:0090037	IDA	20110901	positive regulation of protein kinase C signaling cascade	biological_process
GO:0090050	IDA	20111121	positive regulation of cell migration involved in sprouting angiogenesis	biological_process
GO:0001523	IDA	20080606	retinoid metabolic process	biological_process
GO:0004022	IDA	20080606	alcohol dehydrogenase (NAD) activity	molecular_function
GO:0004024	IDA	20080606	alcohol dehydrogenase activity, zinc-dependent	molecular_function
GO:0004745	IDA	20090424	retinol dehydrogenase activity	molecular_function
GO:0005503	IDA	20080606	all-trans retinal binding	molecular_function
GO:0006066	IDA	20080606	alcohol metabolic process	biological_process
GO:0006069	IDA	20080606	ethanol oxidation	biological_process
GO:0006081	IDA	20080606	cellular aldehyde metabolic process	biological_process
GO:0016620	IDA	20080606	oxidoreductase activity, acting on the aldehyde or oxo group of donors, NAD or NADP as acceptor	molecular_function
GO:0019115	IDA	20080606	benzaldehyde dehydrogenase activity	molecular_function
GO:0019841	IDA	20080606	retinol binding	molecular_function
GO:0042572	IDA	20080606	retinol metabolic process	biological_process
GO:0051287	IDA	20080606	NAD binding	molecular_function
GO:0004601	TAS	20100402	peroxidase activity	molecular_function
GO:0005788	TAS	20041001	endoplasmic reticulum lumen	cellular_component
GO:0006692	TAS	20041001	prostanoid metabolic process	biological_process
GO:0006693	TAS	20030904	prostaglandin metabolic process	biological_process
GO:0019371	IDA	20100528	cyclooxygenase pathway	biological_process
GO:0001530	IDA	20090913	lipopolysaccharide binding	molecular_function
GO:0001847	TAS	20080707	opsonin receptor activity	molecular_function
GO:0016019	TAS	20030904	peptidoglycan receptor activity	molecular_function
GO:0032760	IDA	20090913	positive regulation of tumor necrosis factor production	biological_process
GO:0070891	IDA	20090913	lipoteichoic acid binding	molecular_function
GO:0071223	IDA	20100308	cellular response to lipoteichoic acid	biological_process
GO:0000118	IDA	20040330	histone deacetylase complex	cellular_component
GO:0005874	IDA	20050628	microtubule	cellular_component
GO:0005875	IDA	20090727	microtubule associated complex	cellular_component
GO:0006476	IMP	20090724	protein deacetylation	biological_process
GO:0006515	IMP	20090730	misfolded or incompletely synthesized protein catabolic process	biological_process
GO:0006886	IMP	20090727	intracellular protein transport	biological_process
GO:0009967	IMP	20090730	positive regulation of signal transduction	biological_process
GO:0010033	IMP	20090730	response to organic substance	biological_process
GO:0010469	IMP	20090730	regulation of receptor activity	biological_process
GO:0010634	IMP	20090724	positive regulation of epithelial cell migration	biological_process
GO:0010727	IC	20090727	negative regulation of hydrogen peroxide metabolic process	biological_process
GO:0010870	IMP	20090724	positive regulation of receptor biosynthetic process	biological_process
GO:0016236	IMP	20090727	macroautophagy	biological_process
GO:0016575	IDA	20090724	histone deacetylation	biological_process
GO:0031252	IDA	20090724	cell leading edge	cellular_component
GO:0031593	IDA	20090730	polyubiquitin binding	molecular_function
GO:0032418	IMP	20090727	lysosome localization	biological_process
GO:0034983	IMP	20090724	peptidyl-lysine deacetylation	biological_process
GO:0035967	IMP	20110811	cellular response to topologically incorrect protein	biological_process
GO:0042826	IPI	20050114	histone deacetylase binding	molecular_function
GO:0043014	IDA	20090724	alpha-tubulin binding	molecular_function
GO:0043065	IMP	20090727	positive regulation of apoptotic process	biological_process
GO:0043242	IMP	20090724	negative regulation of protein complex disassembly	biological_process
GO:0045861	IMP	20090724	negative regulation of proteolysis	biological_process
GO:0051354	IC	20090727	negative regulation of oxidoreductase activity	biological_process
GO:0051788	IMP	20090730	response to misfolded protein	biological_process
GO:0051879	IDA	20090724	Hsp90 protein binding	molecular_function
GO:0060632	IC	20090724	regulation of microtubule-based movement	biological_process
GO:0060765	TAS	20090730	regulation of androgen receptor signaling pathway	biological_process
GO:0070301	IMP	20090727	cellular response to hydrogen peroxide	biological_process
GO:0070840	IDA	20090907	dynein complex binding	molecular_function
GO:0070845	IMP	20090907	polyubiquitinated misfolded protein transport	biological_process
GO:0070848	IMP	20090907	response to growth factor stimulus	biological_process
GO:0090035	IMP	20090907	positive regulation of chaperone-mediated protein complex assembly	biological_process
GO:0006497	IDA	20050524	protein lipidation	biological_process
GO:0004889	TAS	20100512	acetylcholine-activated cation-selective channel activity	molecular_function
GO:0060084	IMP	20080612	synaptic transmission involved in micturition	biological_process
GO:0005892	IC	20040927	acetylcholine-gated channel complex	cellular_component
GO:0002407	TAS	20110322	dendritic cell chemotaxis	biological_process
GO:0004950	TAS	20030904	chemokine receptor activity	molecular_function
GO:0006935	TAS	20030904	chemotaxis	biological_process
GO:0007194	TAS	20030904	negative regulation of adenylate cyclase activity	biological_process
GO:0007204	TAS	20030904	elevation of cytosolic calcium ion concentration	biological_process
GO:0009611	TAS	20030904	response to wounding	biological_process
GO:0031727	IDA	20060414	CCR2 chemokine receptor binding	molecular_function
GO:0006816	IDA	20111207	calcium ion transport	biological_process
GO:0014808	IDA	20111214	release of sequestered calcium ion into cytosol by sarcoplasmic reticulum	biological_process
GO:0015026	TAS	20030904	coreceptor activity	molecular_function
GO:0016493	IDA	20110208	C-C chemokine receptor activity	molecular_function
GO:0019059	TAS	20101129	initiation of viral infection	biological_process
GO:0019722	IDA	20111209	calcium-mediated signaling	biological_process
GO:0019957	IPI	20111209	C-C chemokine binding	molecular_function
GO:0023052	IEP	20111211	signaling	biological_process
GO:0030260	TAS	20070313	entry into host cell	biological_process
GO:0070723	IMP	20111214	response to cholesterol	biological_process
GO:0071222	IEP	20111209	cellular response to lipopolysaccharide	biological_process
GO:0071791	IPI	20111208	chemokine (C-C motif) ligand 5 binding	molecular_function
GO:0006069	TAS	20040609	ethanol oxidation	biological_process
GO:0005138	IPI	20081107	interleukin-6 receptor binding	molecular_function
GO:0042517	IDA	20081107	positive regulation of tyrosine phosphorylation of Stat3 protein	biological_process
GO:0043524	IDA	20110330	negative regulation of neuron apoptosis	biological_process
GO:0070120	IDA	20090424	ciliary neurotrophic factor-mediated signaling pathway	biological_process
GO:0003960	IDA	20100311	NADPH:quinone reductase activity	molecular_function
GO:0070402	IDA	20100311	NADPH binding	molecular_function
GO:0000086	TAS	20081112	G2/M transition of mitotic cell cycle	biological_process
GO:0000776	IDA	20090729	kinetochore	cellular_component
GO:0000922	IDA	20070330	spindle pole	cellular_component
GO:0006635	IDA	20090302	fatty acid beta-oxidation	biological_process
GO:0008670	IDA	20090302	2,4-dienoyl-CoA reductase (NADPH) activity	molecular_function
GO:0016651	TAS	20100319	oxidoreductase activity, acting on NADH or NADPH	molecular_function
GO:0051289	IDA	20090302	protein homotetramerization	biological_process
GO:0001588	IMP	20080902	dopamine receptor activity, coupled via Gs	molecular_function
GO:0007187	IDA	20080902	G-protein signaling, coupled to cyclic nucleotide second messenger	biological_process
GO:0035240	IMP	20080902	dopamine binding	molecular_function
GO:0060158	IDA	20080902	activation of phospholipase C activity by dopamine receptor signaling pathway	biological_process
GO:0003714	IDA	20111011	transcription corepressor activity	molecular_function
GO:0016363	IDA	20111011	nuclear matrix	cellular_component
GO:0051402	IDA	20110816	neuron apoptosis	biological_process
GO:0001501	TAS	20030904	skeletal system development	biological_process
GO:0004714	IDA	20110819	transmembrane receptor protein tyrosine kinase activity	molecular_function
GO:0018108	IDA	20111011	peptidyl-tyrosine phosphorylation	biological_process
GO:0042731	IPI	20110923	PH domain binding	molecular_function
GO:0097161	IDA	20111018	DH domain binding	molecular_function
GO:2001108	IDA	20110930	positive regulation of Rho guanyl-nucleotide exchange factor activity	biological_process
GO:0004301	IDA	20051109	epoxide hydrolase activity	molecular_function
GO:0005925	IDA	20101115	focal adhesion	cellular_component
GO:0005178	TAS	20030904	integrin binding	molecular_function
GO:0051712	IDA	20080724	positive regulation of killing of cells of other organism	biological_process
GO:0051770	IDA	20080724	positive regulation of nitric-oxide synthase biosynthetic process	biological_process
GO:0000023	IC	20071114	maltose metabolic process	biological_process
GO:0002086	IMP	20071109	diaphragm contraction	biological_process
GO:0004558	IDA	20071114	alpha-glucosidase activity	molecular_function
GO:0005980	IDA	20071114	glycogen catabolic process	biological_process
GO:0005985	IC	20071114	sucrose metabolic process	biological_process
GO:0006006	IC	20071114	glucose metabolic process	biological_process
GO:0007040	IMP	20071114	lysosome organization	biological_process
GO:0043181	IMP	20071109	vacuolar sequestering	biological_process
GO:0043587	IMP	20071109	tongue morphogenesis	biological_process
GO:0055010	IMP	20071109	ventricular cardiac muscle tissue morphogenesis	biological_process
GO:0060048	IMP	20071109	cardiac muscle contraction	biological_process
GO:0004872	IDA	20111111	receptor activity	molecular_function
GO:0005261	IDA	20111111	cation channel activity	molecular_function
GO:0005272	TAS	20111104	sodium channel activity	molecular_function
GO:0035725	TAS	20111104	sodium ion transmembrane transport	biological_process
GO:0035874	IDA	20111111	cellular response to copper ion starvation	biological_process
GO:0046677	IDA	20111111	response to antibiotic	biological_process
GO:0052597	IDA	20111111	diamine oxidase activity	molecular_function
GO:0071420	IDA	20111111	cellular response to histamine	biological_process
GO:0071504	TAS	20111115	cellular response to heparin	biological_process
GO:0097185	IDA	20111121	cellular response to azide	biological_process
GO:0001158	IGI	20110816	enhancer sequence-specific DNA binding	molecular_function
GO:0035854	IDA	20110810	eosinophil fate commitment	biological_process
GO:0045746	IDA	20110610	negative regulation of Notch signaling pathway	biological_process
GO:0070345	IMP	20110516	negative regulation of fat cell proliferation	biological_process
GO:0070742	IPI	20110512	C2H2 zinc finger domain binding	molecular_function
GO:0016167	TAS	20030904	glial cell-derived neurotrophic factor receptor activity	molecular_function
GO:0035860	TAS	20120121	glial cell-derived neurotrophic factor receptor signaling pathway	biological_process
GO:0004352	IDA	20060424	glutamate dehydrogenase (NAD+) activity	molecular_function
GO:0004353	IDA	20090615	glutamate dehydrogenase [NAD(P)+] activity	molecular_function
GO:0006536	IDA	20060424	glutamate metabolic process	biological_process
GO:0006537	IDA	20090616	glutamate biosynthetic process	biological_process
GO:0006538	IDA	20090615	glutamate catabolic process	biological_process
GO:0043531	IDA	20090616	ADP binding	molecular_function
GO:0070728	IDA	20090629	leucine binding	molecular_function
GO:0005085	TAS	20100526	guanyl-nucleotide exchange factor activity	molecular_function
GO:0007193	TAS	20111123	inhibition of adenylate cyclase activity by G-protein signaling pathway	biological_process
GO:0051301	IDA	20110318	cell division	biological_process
GO:0000123	IDA	20120118	histone acetyltransferase complex	cellular_component
GO:0043981	IDA	20120118	histone H4-K5 acetylation	biological_process
GO:0043982	IDA	20120118	histone H4-K8 acetylation	biological_process
GO:0043984	IDA	20120118	histone H4-K16 acetylation	biological_process
GO:0071339	IDA	20091215	MLL1 complex	cellular_component
GO:0006812	IDA	20080314	cation transport	biological_process
GO:0016595	IDA	20080313	glutamate binding	molecular_function
GO:0030425	IDA	20080313	dendrite	cellular_component
GO:0042391	IDA	20080314	regulation of membrane potential	biological_process
GO:0070588	IDA	20120121	calcium ion transmembrane transport	biological_process
GO:0005916	IDA	20060317	fascia adherens	cellular_component
GO:0006749	TAS	20111123	glutathione metabolic process	biological_process
GO:0000132	IMP	20110112	establishment of mitotic spindle orientation	biological_process
GO:0005776	IDA	20110114	autophagic vacuole	cellular_component
GO:0006890	IMP	20110114	retrograde vesicle-mediated transport, Golgi to ER	biological_process
GO:0007030	IMP	20110113	Golgi organization	biological_process
GO:0030659	IDA	20110112	cytoplasmic vesicle membrane	cellular_component
GO:0034047	IMP	20110906	regulation of protein phosphatase type 2A activity	biological_process
GO:0034452	IPI	20110114	dynactin binding	molecular_function
GO:0045505	IDA	20110114	dynein intermediate chain binding	molecular_function
GO:0047496	IMP	20110114	vesicle transport along microtubule	biological_process
GO:0048487	IDA	20110318	beta-tubulin binding	molecular_function
GO:0032395	TAS	20070119	MHC class II receptor activity	molecular_function
GO:0032673	IDA	20111212	regulation of interleukin-4 production	biological_process
GO:0042605	IDA	20111212	peptide antigen binding	molecular_function
GO:0051262	IDA	20111212	protein tetramerization	biological_process
GO:2001179	IDA	20111212	regulation of interleukin-10 secretion	biological_process
GO:0006974	IDA	20090429	response to DNA damage stimulus	biological_process
GO:0030027	IDA	20031128	lamellipodium	cellular_component
GO:0042393	IPI	20090429	histone binding	molecular_function
GO:0045202	IDA	20031128	synapse	cellular_component
GO:0070064	IPI	20090716	proline-rich region binding	molecular_function
GO:0006952	TAS	20030904	defense response	biological_process
GO:0030492	IDA	20110216	hemoglobin binding	molecular_function
GO:0031838	IDA	20110216	haptoglobin-hemoglobin complex	cellular_component
GO:0042542	IDA	20110216	response to hydrogen peroxide	biological_process
GO:0051354	IDA	20101221	negative regulation of oxidoreductase activity	biological_process
GO:2000296	IDA	20110110	negative regulation of hydrogen peroxide catabolic process	biological_process
GO:0006402	IDA	20091204	mRNA catabolic process	biological_process
GO:0006986	IDA	20091204	response to unfolded protein	biological_process
GO:0042026	IDA	20100111	protein refolding	biological_process
GO:0044183	IDA	20100111	protein binding involved in protein folding	molecular_function
GO:0090084	IDA	20100111	negative regulation of inclusion body assembly	biological_process
GO:0005509	TAS	20051220	calcium ion binding	molecular_function
GO:0005793	IDA	20060116	endoplasmic reticulum-Golgi intermediate compartment	cellular_component
GO:0030176	IDA	20080506	integral to endoplasmic reticulum membrane	cellular_component
GO:0030433	TAS	20101125	ER-associated protein catabolic process	biological_process
GO:0034663	IDA	20110131	endoplasmic reticulum chaperone complex	cellular_component
GO:0042149	IDA	20080111	cellular response to glucose starvation	biological_process
GO:0051087	TAS	20100107	chaperone binding	molecular_function
GO:0051787	IDA	20110131	misfolded protein binding	molecular_function
GO:0060904	TAS	20100107	regulation of protein folding in endoplasmic reticulum	biological_process
GO:0006182	IDA	20100614	cGMP biosynthetic process	biological_process
GO:0051209	IMP	20100609	release of sequestered calcium ion into cytosol	biological_process
GO:0032700	IDA	20110301	negative regulation of interleukin-17 production	biological_process
GO:0032735	IDA	20071026	positive regulation of interleukin-12 production	biological_process
GO:0032747	IDA	20110111	positive regulation of interleukin-23 production	biological_process
GO:0033141	IDA	20090324	positive regulation of peptidyl-serine phosphorylation of STAT protein	biological_process
GO:0034393	IDA	20080528	positive regulation of smooth muscle cell apoptosis	biological_process
GO:0042511	IDA	20110323	positive regulation of tyrosine phosphorylation of Stat1 protein	biological_process
GO:0048662	IDA	20080528	negative regulation of smooth muscle cell proliferation	biological_process
GO:0060334	TAS	20100426	regulation of interferon-gamma-mediated signaling pathway	biological_process
GO:0060550	IDA	20090730	positive regulation of fructose 1,6-bisphosphate 1-phosphatase activity	biological_process
GO:0060552	IDA	20090730	positive regulation of fructose 1,6-bisphosphate metabolic process	biological_process
GO:2000309	IDA	20110223	positive regulation of tumor necrosis factor (ligand) superfamily member 11 production	biological_process
GO:0006349	TAS	20030904	regulation of gene expression by genetic imprinting	biological_process
GO:0042104	IDA	20110421	positive regulation of activated T cell proliferation	biological_process
GO:0045840	IDA	20090430	positive regulation of mitosis	biological_process
GO:0051897	IDA	20090430	positive regulation of protein kinase B signaling cascade	biological_process
GO:0002903	IDA	20090324	negative regulation of B cell apoptosis	biological_process
GO:0005134	IDA	20101104	interleukin-2 receptor binding	molecular_function
GO:0019209	TAS	20041119	kinase activator activity	molecular_function
GO:0030101	TAS	20041119	natural killer cell activation	biological_process
GO:0030217	TAS	20041119	T cell differentiation	biological_process
GO:0030307	TAS	20041119	positive regulation of cell growth	biological_process
GO:0030890	IDA	20090324	positive regulation of B cell proliferation	biological_process
GO:0032740	IDA	20110111	positive regulation of interleukin-17 production	biological_process
GO:0034105	IC	20110111	positive regulation of tissue remodeling	biological_process
GO:0042327	TAS	20120121	positive regulation of phosphorylation	biological_process
GO:0042523	IDA	20110111	positive regulation of tyrosine phosphorylation of Stat5 protein	biological_process
GO:0050729	IC	20110111	positive regulation of inflammatory response	biological_process
GO:0005136	TAS	20020618	interleukin-4 receptor binding	molecular_function
GO:0030183	TAS	20020618	B cell differentiation	biological_process
GO:0032736	IDA	20110510	positive regulation of interleukin-13 production	biological_process
GO:0035745	IDA	20110506	T-helper 2 cell cytokine production	biological_process
GO:0045189	TAS	20020618	connective tissue growth factor biosynthetic process	biological_process
GO:0045191	TAS	20020618	regulation of isotype switching	biological_process
GO:0045582	IDA	20110506	positive regulation of T cell differentiation	biological_process
GO:0097028	IDA	20110920	dendritic cell differentiation	biological_process
GO:0032819	IDA	20110111	positive regulation of natural killer cell proliferation	biological_process
GO:0042033	TAS	20020618	chemokine biosynthetic process	biological_process
GO:0042088	IDA	20020618	T-helper 1 type immune response	biological_process
GO:0042094	TAS	20020618	interleukin-2 biosynthetic process	biological_process
GO:0042095	TAS	20020618	interferon-gamma biosynthetic process	biological_process
GO:0042231	TAS	20020618	interleukin-13 biosynthetic process	biological_process
GO:0042253	TAS	20020618	granulocyte macrophage colony-stimulating factor biosynthetic process	biological_process
GO:0051142	IDA	20110111	positive regulation of NK T cell proliferation	biological_process
GO:0002674	IDA	20080602	negative regulation of acute inflammatory response	biological_process
GO:0005158	IDA	20080602	insulin receptor binding	molecular_function
GO:0005796	TAS	20080521	Golgi lumen	cellular_component
GO:0006521	IMP	20080602	regulation of cellular amino acid metabolic process	biological_process
GO:0014068	IDA	20110406	positive regulation of phosphatidylinositol 3-kinase cascade	biological_process
GO:0015758	IDA	20050721	glucose transport	biological_process
GO:0022898	IDA	20080605	regulation of transmembrane transporter activity	biological_process
GO:0031904	TAS	20060411	endosome lumen	cellular_component
GO:0032270	IMP	20080602	positive regulation of cellular protein metabolic process	biological_process
GO:0042060	IDA	20080605	wound healing	biological_process
GO:0042177	IDA	20050721	negative regulation of protein catabolic process	biological_process
GO:0045725	IDA	20090429	positive regulation of glycogen biosynthetic process	biological_process
GO:0045740	IDA	20080609	positive regulation of DNA replication	biological_process
GO:0045818	IMP	20080602	negative regulation of glycogen catabolic process	biological_process
GO:0045821	IDA	20080530	positive regulation of glycolysis	biological_process
GO:0045922	IMP	20080602	negative regulation of fatty acid metabolic process	biological_process
GO:0046326	IDA	20080605	positive regulation of glucose import	biological_process
GO:0046628	IDA	20080530	positive regulation of insulin receptor signaling pathway	biological_process
GO:0046631	IDA	20050721	alpha-beta T cell activation	biological_process
GO:0050708	IDA	20050721	regulation of protein secretion	biological_process
GO:0055089	IMP	20080605	fatty acid homeostasis	biological_process
GO:0060266	IDA	20080801	negative regulation of respiratory burst involved in inflammatory response	biological_process
GO:0060267	IDA	20100512	positive regulation of respiratory burst	biological_process
GO:2000252	IDA	20101217	negative regulation of feeding behavior	biological_process
GO:0003723	TAS	20111117	RNA binding	molecular_function
GO:0030350	TAS	20111117	iron-responsive element binding	molecular_function
GO:0030593	IDA	20040319	neutrophil chemotaxis	biological_process
GO:0050730	IDA	20040319	regulation of peptidyl-tyrosine phosphorylation	biological_process
GO:0008016	IC	20090403	regulation of heart contraction	biological_process
GO:0008076	IC	20090403	voltage-gated potassium channel complex	cellular_component
GO:0015459	IDA	20090403	potassium channel regulator activity	molecular_function
GO:0051899	IDA	20090403	membrane depolarization	biological_process
GO:0071435	IDA	20110926	potassium ion export	biological_process
GO:0005251	TAS	20030904	delayed rectifier potassium channel activity	molecular_function
GO:0008016	TAS	20030904	regulation of heart contraction	biological_process
GO:0008076	TAS	20030904	voltage-gated potassium channel complex	cellular_component
GO:0060306	IMP	20110926	regulation of membrane repolarization	biological_process
GO:0003774	TAS	20030904	motor activity	molecular_function
GO:0007018	TAS	20101115	microtubule-based movement	biological_process
GO:0001938	IC	20110609	positive regulation of endothelial cell proliferation	biological_process
GO:0010575	IDA	20080522	positive regulation vascular endothelial growth factor production	biological_process
GO:0017162	IPI	20080522	aryl hydrocarbon receptor binding	molecular_function
GO:0042789	IC	20080522	mRNA transcription from RNA polymerase II promoter	biological_process
GO:0043619	IDA	20080522	regulation of transcription from RNA polymerase II promoter in response to oxidative stress	biological_process
GO:0045648	IC	20080522	positive regulation of erythrocyte differentiation	biological_process
GO:0045821	IC	20080522	positive regulation of glycolysis	biological_process
GO:0046886	IDA	20080522	positive regulation of hormone biosynthetic process	biological_process
GO:0004977	TAS	20030904	melanocortin receptor activity	molecular_function
GO:0004980	IPI	20091203	melanocyte-stimulating hormone receptor activity	molecular_function
GO:0008528	TAS	20091110	G-protein coupled peptide receptor activity	molecular_function
GO:0009650	TAS	20030904	UV protection	biological_process
GO:0032720	IMP	20091124	negative regulation of tumor necrosis factor production	biological_process
GO:0070914	IDA	20091110	UV-damage excision repair	biological_process
GO:0004222	IDA	20081114	metalloendopeptidase activity	molecular_function
GO:0004477	TAS	20070723	methenyltetrahydrofolate cyclohydrolase activity	molecular_function
GO:0004486	TAS	20070723	methylenetetrahydrofolate dehydrogenase [NAD(P)+] activity	molecular_function
GO:0046655	TAS	20070723	folic acid metabolic process	biological_process
GO:0000077	IDA	20030523	DNA damage checkpoint	biological_process
GO:0000723	IMP	20060119	telomere maintenance	biological_process
GO:0000724	TAS	20041003	double-strand break repair via homologous recombination	biological_process
GO:0000784	IDA	20081217	nuclear chromosome, telomeric region	cellular_component
GO:0006302	IDA	20060119	double-strand break repair	biological_process
GO:0007050	TAS	20060117	cell cycle arrest	biological_process
GO:0007095	IDA	20060118	mitotic cell cycle G2/M transition DNA damage checkpoint	biological_process
GO:0030174	TAS	20060117	regulation of DNA-dependent DNA replication initiation	biological_process
GO:0030330	TAS	20060117	DNA damage response, signal transduction by p53 class mediator	biological_process
GO:0030870	IDA	20110503	Mre11 complex	cellular_component
GO:0031575	IDA	20060119	mitotic cell cycle G1/S transition checkpoint	biological_process
GO:0032508	IMP	20091102	DNA duplex unwinding	biological_process
GO:0042405	IDA	20060119	nuclear inclusion body	cellular_component
GO:0005883	TAS	20030904	neurofilament	cellular_component
GO:0005200	IDA	20030904	structural constituent of cytoskeleton	molecular_function
GO:0005883	IDA	20071026	neurofilament	cellular_component
GO:0008089	IMP	20071029	anterograde axon cargo transport	biological_process
GO:0008090	IMP	20071029	retrograde axon cargo transport	biological_process
GO:0019896	IMP	20071026	axon transport of mitochondrion	biological_process
GO:0033693	IDA	20071210	neurofilament bundle assembly	biological_process
GO:0001071	IDA	20110823	nucleic acid binding transcription factor activity	molecular_function
GO:0010744	IC	20090206	positive regulation of macrophage derived foam cell differentiation	biological_process
GO:0010884	IC	20090424	positive regulation of lipid storage	biological_process
GO:0010956	IDA	20090527	negative regulation of calcidiol 1-monooxygenase activity	biological_process
GO:0010957	IC	20090527	negative regulation of vitamin D biosynthetic process	biological_process
GO:0032269	IC	20090125	negative regulation of cellular protein metabolic process	biological_process
GO:0032375	IC	20090125	negative regulation of cholesterol transport	biological_process
GO:0033256	TAS	20090125	I-kappaB/NF-kappaB complex	cellular_component
GO:0090263	IMP	20100920	positive regulation of canonical Wnt receptor signaling pathway	biological_process
GO:0004519	TAS	20030904	endonuclease activity	molecular_function
GO:0006285	TAS	20041003	base-excision repair, AP site formation	biological_process
GO:0009314	IDA	20101021	response to radiation	biological_process
GO:0033158	IDA	20101021	regulation of protein import into nucleus, translocation	biological_process
GO:0045007	TAS	20041003	depurination	biological_process
GO:0001965	IDA	20111220	G-protein alpha-subunit binding	molecular_function
GO:0033554	IMP	20120110	cellular response to stress	biological_process
GO:0043950	IDA	20111220	positive regulation of cAMP-mediated signaling	biological_process
GO:0043951	IDA	20111220	negative regulation of cAMP-mediated signaling	biological_process
GO:0045019	IDA	20111220	negative regulation of nitric oxide biosynthetic process	biological_process
GO:0048149	IMP	20120110	behavioral response to ethanol	biological_process
GO:0050795	IMP	20120110	regulation of behavior	biological_process
GO:0051481	IDA	20111220	reduction of cytosolic calcium ion concentration	biological_process
GO:0061358	IMP	20111220	negative regulation of Wnt protein secretion	biological_process
GO:0008190	TAS	20050607	eukaryotic initiation factor 4E binding	molecular_function
GO:0008589	TAS	20050607	regulation of smoothened signaling pathway	biological_process
GO:0030900	TAS	20050607	forebrain development	biological_process
GO:0030901	TAS	20050607	midbrain development	biological_process
GO:0040036	TAS	20050607	regulation of fibroblast growth factor receptor signaling pathway	biological_process
GO:0001664	IPI	20091114	G-protein coupled receptor binding	molecular_function
GO:0006091	IMP	20101004	generation of precursor metabolites and energy	biological_process
GO:0016486	TAS	20111123	peptide hormone processing	biological_process
GO:0031781	IPI	20091203	type 3 melanocortin receptor binding	molecular_function
GO:0031782	IPI	20091203	type 4 melanocortin receptor binding	molecular_function
GO:0032098	IMP	20101004	regulation of appetite	biological_process
GO:0033059	IMP	20101004	cellular pigmentation	biological_process
GO:0070996	IDA	20091110	type 1 melanocortin receptor binding	molecular_function
GO:0004955	TAS	20080502	prostaglandin receptor activity	molecular_function
GO:0007584	TAS	20030904	response to nutrient	biological_process
GO:0010745	IC	20090123	negative regulation of macrophage derived foam cell differentiation	biological_process
GO:0010871	IDA	20090424	negative regulation of receptor biosynthetic process	biological_process
GO:0010887	IDA	20090424	negative regulation of cholesterol storage	biological_process
GO:0010891	IDA	20090424	negative regulation of sequestering of triglyceride	biological_process
GO:0030522	IDA	20120121	intracellular receptor mediated signaling pathway	biological_process
GO:0033613	IDA	20080502	activating transcription factor binding	molecular_function
GO:0042953	IDA	20080502	lipoprotein transport	biological_process
GO:0045713	IDA	20080502	low-density lipoprotein particle receptor biosynthetic process	biological_process
GO:0046965	IDA	20080502	retinoid X receptor binding	molecular_function
GO:0048469	IDA	20080502	cell maturation	biological_process
GO:0055088	TAS	20080502	lipid homeostasis	biological_process
GO:0055098	IDA	20080502	response to low-density lipoprotein particle stimulus	biological_process
GO:0060336	IMP	20110323	negative regulation of interferon-gamma-mediated signaling pathway	biological_process
GO:0060694	IC	20091101	regulation of cholesterol transporter activity	biological_process
GO:0007346	IMP	20090312	regulation of mitotic cell cycle	biological_process
GO:0043565	IDA	20090312	sequence-specific DNA binding	molecular_function
GO:0003697	IDA	20090626	single-stranded DNA binding	molecular_function
GO:0006264	IMP	20090626	mitochondrial DNA replication	biological_process
GO:0006390	IMP	20090626	transcription from mitochondrial promoter	biological_process
GO:0034214	IDA	20090626	protein hexamerization	biological_process
GO:0043139	IDA	20090626	5'-3' DNA helicase activity	molecular_function
GO:0002480	TAS	20110328	antigen processing and presentation of exogenous peptide antigen via MHC class I, TAP-independent	biological_process
GO:0012507	TAS	20101101	ER to Golgi transport vesicle membrane	cellular_component
GO:0030670	TAS	20110328	phagocytic vesicle membrane	cellular_component
GO:0031901	TAS	20060706	early endosome membrane	cellular_component
GO:0031905	TAS	20110328	early endosome lumen	cellular_component
GO:0005741	IDA	20110321	mitochondrial outer membrane	cellular_component
GO:0008629	IMP	20110321	induction of apoptosis by intracellular signals	biological_process
GO:0008633	IMP	20110316	activation of pro-apoptotic gene products	biological_process
GO:0046902	IMP	20110321	regulation of mitochondrial membrane permeability	biological_process
GO:0046931	IDA	20110318	pore complex assembly	biological_process
GO:0050679	IMP	20110315	positive regulation of epithelial cell proliferation	biological_process
GO:0001725	IDA	20051104	stress fiber	cellular_component
GO:0005865	IDA	20051111	striated muscle thin filament	cellular_component
GO:0005884	IDA	20051122	actin filament	cellular_component
GO:0015629	IMP	20091118	actin cytoskeleton	cellular_component
GO:0017022	TAS	20051109	myosin binding	molecular_function
GO:0030017	IDA	20090720	sarcomere	cellular_component
GO:0030049	TAS	20111123	muscle filament sliding	biological_process
GO:0030240	IMP	20051102	skeletal muscle thin filament assembly	biological_process
GO:0043531	TAS	20051115	ADP binding	molecular_function
GO:0001783	IMP	20090115	B cell apoptosis	biological_process
GO:0001836	IMP	20090115	release of cytochrome c from mitochondria	biological_process
GO:0005741	TAS	20041112	mitochondrial outer membrane	cellular_component
GO:0005757	IDA	20090115	mitochondrial permeability transition pore complex	cellular_component
GO:0005789	IDA	20090115	endoplasmic reticulum membrane	cellular_component
GO:0006922	IMP	20090115	cleavage of lamin	biological_process
GO:0006927	IMP	20090115	transformed cell apoptosis	biological_process
GO:0008053	IDA	20090115	mitochondrial fusion	biological_process
GO:0008634	IDA	20090115	negative regulation of survival gene product expression	biological_process
GO:0008637	IDA	20090115	apoptotic mitochondrial changes	biological_process
GO:0010248	IDA	20090115	establishment or maintenance of transmembrane electrochemical gradient	biological_process
GO:0015267	IDA	20110325	channel activity	molecular_function
GO:0032461	IDA	20111214	positive regulation of protein oligomerization	biological_process
GO:0032976	IDA	20090115	release of matrix enzymes from mitochondria	biological_process
GO:0043496	IDA	20070302	regulation of protein homodimerization activity	biological_process
GO:0043497	IPI	20070302	regulation of protein heterodimerization activity	biological_process
GO:0043525	IDA	20070316	positive regulation of neuron apoptosis	biological_process
GO:0043653	IDA	20090115	mitochondrial fragmentation involved in apoptosis	biological_process
GO:0046674	IMP	20090115	induction of retinal programmed cell death	biological_process
GO:0046930	IDA	20110325	pore complex	cellular_component
GO:0051259	IDA	20111214	protein oligomerization	biological_process
GO:0051434	IDA	20110815	BH3 domain binding	molecular_function
GO:0051881	IDA	20090115	regulation of mitochondrial membrane potential	biological_process
GO:0097136	IDA	20110815	Bcl-2 family protein complex	cellular_component
GO:0050783	TAS	20031216	cocaine metabolic process	biological_process
GO:0007158	IMP	20111129	neuron cell-cell adhesion	biological_process
GO:0007497	TAS	20030904	posterior midgut development	biological_process
GO:0010008	IDA	20111125	endosome membrane	cellular_component
GO:0010976	IMP	20110707	positive regulation of neuron projection development	biological_process
GO:0033619	IDA	20111125	membrane protein proteolysis	biological_process
GO:0033630	IDA	20111125	positive regulation of cell adhesion mediated by integrin	biological_process
GO:0071300	IMP	20110707	cellular response to retinoic acid	biological_process
GO:2001241	TAS	20111221	positive regulation of extrinsic apoptotic signaling pathway in absence of ligand	biological_process
GO:0008266	IDA	20071213	poly(U) RNA binding	molecular_function
GO:0034046	IDA	20071217	poly(G) RNA binding	molecular_function
GO:0043621	IDA	20071213	protein self-association	molecular_function
GO:0051168	IDA	20071213	nuclear export	biological_process
GO:0002676	TAS	20110222	regulation of chronic inflammatory response	biological_process
GO:0006816	IPI	20111208	calcium ion transport	biological_process
GO:0006887	IDA	20111208	exocytosis	biological_process
GO:0008009	IDA	20110222	chemokine activity	molecular_function
GO:0009615	TAS	20110222	response to virus	biological_process
GO:0010535	TAS	20110222	positive regulation of activation of JAK2 kinase activity	biological_process
GO:0010759	IDA	20111208	positive regulation of macrophage chemotaxis	biological_process
GO:0010820	IDA	20111208	positive regulation of T cell chemotaxis	biological_process
GO:0014911	IDA	20110222	positive regulation of smooth muscle cell migration	biological_process
GO:0016004	IDA	20111209	phospholipase activator activity	molecular_function
GO:0030298	IDA	20110222	receptor signaling protein tyrosine kinase activator activity	molecular_function
GO:0031328	IDA	20110222	positive regulation of cellular biosynthetic process	biological_process
GO:0031584	IDA	20110222	activation of phospholipase D activity	biological_process
GO:0031726	IDA	20110224	CCR1 chemokine receptor binding	molecular_function
GO:0031729	TAS	20110224	CCR4 chemokine receptor binding	molecular_function
GO:0031730	IPI	20110222	CCR5 chemokine receptor binding	molecular_function
GO:0033634	IDA	20110224	positive regulation of cell-cell adhesion mediated by integrin	biological_process
GO:0034112	IDA	20110222	positive regulation of homotypic cell-cell adhesion	biological_process
GO:0042119	IDA	20110222	neutrophil activation	biological_process
GO:0042327	IDA	20110222	positive regulation of phosphorylation	biological_process
GO:0042379	IPI	20110222	chemokine receptor binding	molecular_function
GO:0042531	IDA	20110224	positive regulation of tyrosine phosphorylation of STAT protein	biological_process
GO:0043623	IDA	20110222	cellular protein complex assembly	biological_process
GO:0045070	TAS	20110222	positive regulation of viral genome replication	biological_process
GO:0045089	TAS	20110222	positive regulation of innate immune response	biological_process
GO:0046427	TAS	20110222	positive regulation of JAK-STAT cascade	biological_process
GO:0046817	IDA	20110222	chemokine receptor antagonist activity	molecular_function
GO:0048245	IDA	20110224	eosinophil chemotaxis	biological_process
GO:0048246	TAS	20110222	macrophage chemotaxis	biological_process
GO:0050863	IDA	20110222	regulation of T cell activation	biological_process
GO:0051928	IDA	20111207	positive regulation of calcium ion transport	biological_process
GO:0070098	TAS	20110222	chemokine-mediated signaling pathway	biological_process
GO:0070100	IDA	20120121	negative regulation of chemokine-mediated signaling pathway	biological_process
GO:0070233	IDA	20110222	negative regulation of T cell apoptosis	biological_process
GO:0070234	IDA	20110222	positive regulation of T cell apoptosis	biological_process
GO:0090026	IDA	20110222	positive regulation of monocyte chemotaxis	biological_process
GO:2000503	IDA	20111208	positive regulation of natural killer cell chemotaxis	biological_process
GO:0002367	IMP	20080121	cytokine production involved in immune response	biological_process
GO:0002830	IMP	20110203	positive regulation of type 2 immune response	biological_process
GO:0009595	TAS	20051202	detection of biotic stimulus	biological_process
GO:0009986	TAS	20080121	cell surface	cellular_component
GO:0016045	IDA	20060523	detection of bacterium	biological_process
GO:0031982	IDA	20060523	vesicle	cellular_component
GO:0032495	IDA	20110203	response to muramyl dipeptide	biological_process
GO:0032498	IDA	20111123	detection of muramyl dipeptide	biological_process
GO:0032500	IDA	20070205	muramyl dipeptide binding	molecular_function
GO:0032731	IMP	20110203	positive regulation of interleukin-1 beta production	biological_process
GO:0032740	IMP	20100511	positive regulation of interleukin-17 production	biological_process
GO:0032874	IDA	20090216	positive regulation of stress-activated MAPK cascade	biological_process
GO:0042742	IDA	20060523	defense response to bacterium	biological_process
GO:0042834	IDA	20060523	peptidoglycan binding	molecular_function
GO:0046330	IDA	20090216	positive regulation of JNK cascade	biological_process
GO:0050700	IPI	20060207	CARD domain binding	molecular_function
GO:0050718	IDA	20060524	positive regulation of interleukin-1 beta secretion	biological_process
GO:0050727	IC	20110117	regulation of inflammatory response	biological_process
GO:0051259	TAS	20051202	protein oligomerization	biological_process
GO:0070431	IDA	20101104	nucleotide-binding oligomerization domain containing 2 signaling pathway	biological_process
GO:0003712	IDA	20070220	transcription cofactor activity	molecular_function
GO:0000153	IPI	20060125	cytoplasmic ubiquitin ligase complex	cellular_component
GO:0019787	IDA	20080326	small conjugating protein ligase activity	molecular_function
GO:0002320	IMP	20101007	lymphoid progenitor cell differentiation	biological_process
GO:0005113	IDA	20110707	patched binding	molecular_function
GO:0007224	IEP	20110719	smoothened signaling pathway	biological_process
GO:0007418	TAS	20111117	ventral midline development	biological_process
GO:0009880	TAS	20111117	embryonic pattern specification	biological_process
GO:0043369	IDA	20101007	CD4-positive or CD8-positive, alpha-beta T cell lineage commitment	biological_process
GO:0051781	IDA	20111117	positive regulation of cell division	biological_process
GO:0060738	IDA	20090728	epithelial-mesenchymal signaling involved in prostate gland development	biological_process
GO:0061189	IDA	20120119	positive regulation of sclerotome development	biological_process
GO:0072001	IEP	20110719	renal system development	biological_process
GO:0015101	TAS	20080606	organic cation transmembrane transporter activity	molecular_function
GO:0015695	TAS	20080606	organic cation transport	biological_process
GO:0001654	IDA	20051205	eye development	biological_process
GO:0001837	IDA	20080816	epithelial to mesenchymal transition	biological_process
GO:0001942	IDA	20051202	hair follicle development	biological_process
GO:0003007	IDA	20080816	heart morphogenesis	biological_process
GO:0004702	IDA	20120123	receptor signaling protein serine/threonine kinase activity	molecular_function
GO:0005114	IDA	20090114	type II transforming growth factor beta receptor binding	molecular_function
GO:0005160	IDA	20080816	transforming growth factor beta receptor binding	molecular_function
GO:0005576	IDA	20060106	extracellular region	cellular_component
GO:0007179	IDA	20080820	transforming growth factor beta receptor signaling pathway	biological_process
GO:0007184	IDA	20080815	SMAD protein import into nucleus	biological_process
GO:0007435	IEP	20080815	salivary gland morphogenesis	biological_process
GO:0007507	IDA	20051202	heart development	biological_process
GO:0008347	IDA	20080815	glial cell migration	biological_process
GO:0009611	IEP	20080815	response to wounding	biological_process
GO:0009790	TAS	20060104	embryo development	biological_process
GO:0010002	IDA	20051202	cardioblast differentiation	biological_process
GO:0010634	IDA	20080815	positive regulation of epithelial cell migration	biological_process
GO:0010693	IDA	20090623	negative regulation of alkaline phosphatase activity	biological_process
GO:0010718	IDA	20081017	positive regulation of epithelial to mesenchymal transition	biological_process
GO:0010936	IDA	20110303	negative regulation of macrophage cytokine production	biological_process
GO:0016477	IDA	20080816	cell migration	biological_process
GO:0022601	IEP	20090304	menstrual cycle phase	biological_process
GO:0023014	IDA	20120121	signal transduction by phosphorylation	biological_process
GO:0030199	IDA	20080815	collagen fibril organization	biological_process
GO:0030307	IDA	20051202	positive regulation of cell growth	biological_process
GO:0031012	IDA	20090304	extracellular matrix	cellular_component
GO:0032570	IDA	20090304	response to progesterone stimulus	biological_process
GO:0032909	IMP	20071130	regulation of transforming growth factor beta2 production	biological_process
GO:0042637	IDA	20051207	catagen	biological_process
GO:0045216	IDA	20090623	cell-cell junction organization	biological_process
GO:0045726	IDA	20080815	positive regulation of integrin biosynthetic process	biological_process
GO:0045778	IEP	20080815	positive regulation of ossification	biological_process
GO:0045823	IDA	20051202	positive regulation of heart contraction	biological_process
GO:0048699	TAS	20051202	generation of neurons	biological_process
GO:0050680	IDA	20080815	negative regulation of epithelial cell proliferation	biological_process
GO:0050714	IDA	20090623	positive regulation of protein secretion	biological_process
GO:0050777	TAS	20051205	negative regulation of immune response	biological_process
GO:0051795	IDA	20060118	positive regulation of catagen	biological_process
GO:0051891	IDA	20060118	positive regulation of cardioblast differentiation	biological_process
GO:0060038	IDA	20070309	cardiac muscle cell proliferation	biological_process
[truncated: 123 more rows]

## Sheet: go_terms_prostate_cancer
Benchmark GO term list for Prostate Cancer
GO ID	Evidence	Annotation date	GO Term name	GO domain
GO:0000002	IMP	20110913	mitochondrial genome maintenance	biological_process
GO:0004672	TAS	20030904	protein kinase activity	molecular_function
GO:0004674	IDA	20110913	protein serine/threonine kinase activity	molecular_function
GO:0005515	IPI	20100114	protein binding	molecular_function
GO:0005524	IDA	20110913	ATP binding	molecular_function
GO:0005634	IDA	20101115	nucleus	cellular_component
GO:0005737	IDA	20101115	cytoplasm	cellular_component
GO:0005794	IDA	20101115	Golgi apparatus	cellular_component
GO:0005886	IDA	20101115	plasma membrane	cellular_component
GO:0006468	TAS	20030904	protein phosphorylation	biological_process
GO:0007165	IMP	20110913	signal transduction	biological_process
GO:0000075	TAS	20060929	cell cycle checkpoint	biological_process
GO:0000082	TAS	20041230	G1/S transition of mitotic cell cycle	biological_process
GO:0000084	TAS	20041230	S phase of mitotic cell cycle	biological_process
GO:0000085	TAS	20060929	G2 phase of mitotic cell cycle	biological_process
GO:0000086	TAS	20030904	G2/M transition of mitotic cell cycle	biological_process
GO:0000216	TAS	20060929	M/G1 transition of mitotic cell cycle	biological_process
GO:0000278	TAS	20060929	mitotic cell cycle	biological_process
GO:0000307	IDA	20071114	cyclin-dependent protein kinase holoenzyme complex	cellular_component
GO:0004693	IDA	20110706	cyclin-dependent protein kinase activity	molecular_function
GO:0005654	TAS	20060929	nucleoplasm	cellular_component
GO:0005768	IDA	20110912	endosome	cellular_component
GO:0005813	TAS	20110912	centrosome	cellular_component
GO:0005829	TAS	20041230	cytosol	cellular_component
GO:0006260	TAS	20110912	DNA replication	biological_process
GO:0006275	TAS	20030904	regulation of DNA replication	biological_process
GO:0006977	TAS	20060920	DNA damage response, signal transduction by p53 class mediator resulting in cell cycle arrest	biological_process
GO:0007049	IDA	20120121	cell cycle	biological_process
GO:0007089	TAS	20030904	traversing start control point of mitotic cell cycle	biological_process
GO:0007126	TAS	20110912	meiosis	biological_process
GO:0007265	IEP	20091126	Ras protein signal transduction	biological_process
GO:0007596	TAS	20060920	blood coagulation	biological_process
GO:0008284	TAS	20030904	positive regulation of cell proliferation	biological_process
GO:0015030	IDA	20110912	Cajal body	cellular_component
GO:0016301	TAS	20061016	kinase activity	molecular_function
GO:0016310	TAS	20120121	phosphorylation	biological_process
GO:0016572	IDA	20120121	histone phosphorylation	biological_process
GO:0031145	TAS	20060929	anaphase-promoting complex-dependent proteasomal ubiquitin-dependent protein catabolic process	biological_process
GO:0031571	TAS	20110912	mitotic cell cycle G1/S transition DNA damage checkpoint	biological_process
GO:0051298	TAS	20110912	centrosome duplication	biological_process
GO:0051439	TAS	20060929	regulation of ubiquitin-protein ligase activity involved in mitotic cell cycle	biological_process
GO:0060968	IDA	20110912	regulation of gene silencing	biological_process
GO:0071732	TAS	20110912	cellular response to nitric oxide	biological_process
GO:0000079	TAS	20030904	regulation of cyclin-dependent protein kinase activity	biological_process
GO:0000080	TAS	20111123	G1 phase of mitotic cell cycle	biological_process
GO:0000086	IMP	20091113	G2/M transition of mitotic cell cycle	biological_process
GO:0000307	TAS	20071122	cyclin-dependent protein kinase holoenzyme complex	cellular_component
GO:0004693	EXP	20091205	cyclin-dependent protein kinase activity	molecular_function
GO:0005634	IMP	20071121	nucleus	cellular_component
GO:0006974	IMP	20101021	response to DNA damage stimulus	biological_process
GO:0006977	IDA	20111123	DNA damage response, signal transduction by p53 class mediator resulting in cell cycle arrest	biological_process
GO:0007049	EXP	20120121	cell cycle	biological_process
GO:0007050	IDA	20091113	cell cycle arrest	biological_process
GO:0008285	IDA	20090804	negative regulation of cell proliferation	biological_process
GO:0008629	TAS	20030904	induction of apoptosis by intracellular signals	biological_process
GO:0019912	IDA	20110419	cyclin-dependent protein kinase activating kinase activity	molecular_function
GO:0030308	IDA	20071120	negative regulation of cell growth	biological_process
GO:0031668	IMP	20071120	cellular response to extracellular stimulus	biological_process
GO:0042326	IDA	20071120	negative regulation of phosphorylation	biological_process
GO:0048146	IMP	20071122	positive regulation of fibroblast proliferation	biological_process
GO:0070557	IDA	20100611	PCNA-p21 complex	cellular_component
GO:0071479	IMP	20101021	cellular response to ionizing radiation	biological_process
GO:0090398	IMP	20110110	cellular senescence	biological_process
GO:0090400	TAS	20110110	stress-induced premature senescence	biological_process
GO:2000379	IMP	20110323	positive regulation of reactive oxygen species metabolic process	biological_process
GO:0005072	TAS	20030904	transforming growth factor beta receptor, cytoplasmic mediator activity	molecular_function
GO:0006917	IDA	20071120	induction of apoptosis	biological_process
GO:0006919	IDA	20110929	activation of cysteine-type endopeptidase activity involved in apoptotic process	biological_process
GO:0007173	TAS	20111123	epidermal growth factor receptor signaling pathway	biological_process
GO:0008543	TAS	20111123	fibroblast growth factor receptor signaling pathway	biological_process
GO:0010942	IDA	20110929	positive regulation of cell death	biological_process
GO:0019903	IPI	20100927	protein phosphatase binding	molecular_function
GO:0033673	IDA	20090717	negative regulation of kinase activity	biological_process
GO:0045732	IDA	20110103	positive regulation of protein catabolic process	biological_process
GO:0045892	IDA	20090720	negative regulation of transcription, DNA-dependent	biological_process
GO:0045930	IDA	20110929	negative regulation of mitotic cell cycle	biological_process
GO:0048011	TAS	20111123	nerve growth factor receptor signaling pathway	biological_process
GO:0048015	TAS	20111123	phosphatidylinositol-mediated signaling	biological_process
GO:0048102	IDA	20071120	autophagic cell death	biological_process
GO:0071285	IDA	20101102	cellular response to lithium ion	biological_process
GO:0071850	IDA	20110929	mitotic cell cycle arrest	biological_process
GO:0003677	IDA	20060327	DNA binding	molecular_function
GO:0005737	IMP	20060328	cytoplasm	cellular_component
GO:0005794	IMP	20060328	Golgi apparatus	cellular_component
GO:0005829	IMP	20060329	cytosol	cellular_component
GO:0006351	IDA	20060523	transcription, DNA-dependent	biological_process
GO:0008140	IDA	20060523	cAMP response element binding protein binding	molecular_function
GO:0019046	TAS	20060328	reactivation of latent virus	biological_process
GO:0030335	IMP	20060329	positive regulation of cell migration	biological_process
GO:0031726	IDA	20060329	CCR1 chemokine receptor binding	molecular_function
GO:0042127	IMP	20060327	regulation of cell proliferation	biological_process
GO:0042803	IDA	20060327	protein homodimerization activity	molecular_function
GO:0045893	IDA	20060327	positive regulation of transcription, DNA-dependent	biological_process
GO:0050930	IMP	20060329	induction of positive chemotaxis	biological_process
GO:0051928	IMP	20060329	positive regulation of calcium ion transport	biological_process
GO:0002224	TAS	20110912	toll-like receptor signaling pathway	biological_process
GO:0002755	TAS	20110912	MyD88-dependent toll-like receptor signaling pathway	biological_process
GO:0002756	TAS	20110816	MyD88-independent toll-like receptor signaling pathway	biological_process
GO:0004672	IDA	20100804	protein kinase activity	molecular_function
GO:0006468	IDA	20101213	protein phosphorylation	biological_process
GO:0006954	TAS	20110912	inflammatory response	biological_process
GO:0006955	TAS	20030904	immune response	biological_process
GO:0007249	TAS	20110912	I-kappaB kinase/NF-kappaB cascade	biological_process
GO:0007252	TAS	20030904	I-kappaB phosphorylation	biological_process
GO:0008063	TAS	20100512	Toll signaling pathway	biological_process
GO:0008384	TAS	20110912	IkappaB kinase activity	molecular_function
GO:0008385	TAS	20110912	IkappaB kinase complex	cellular_component
GO:0009615	TAS	20110912	response to virus	biological_process
GO:0009653	TAS	20031119	anatomical structure morphogenesis	biological_process
GO:0034130	TAS	20100512	toll-like receptor 1 signaling pathway	biological_process
GO:0034134	TAS	20100512	toll-like receptor 2 signaling pathway	biological_process
GO:0034138	TAS	20110816	toll-like receptor 3 signaling pathway	biological_process
GO:0034142	TAS	20100512	toll-like receptor 4 signaling pathway	biological_process
GO:0035666	TAS	20110816	TRIF-dependent toll-like receptor signaling pathway	biological_process
GO:0035872	TAS	20110816	nucleotide-binding domain, leucine rich repeat containing receptor signaling pathway	biological_process
GO:0043123	TAS	20100512	positive regulation of I-kappaB kinase/NF-kappaB cascade	biological_process
GO:0043231	IDA	20101115	intracellular membrane-bounded organelle	cellular_component
GO:0045087	TAS	20110816	innate immune response	biological_process
GO:0050852	TAS	20100512	T cell receptor signaling pathway	biological_process
GO:0051092	TAS	20110816	positive regulation of NF-kappaB transcription factor activity	biological_process
GO:0070423	TAS	20110816	nucleotide-binding oligomerization domain containing signaling pathway	biological_process
GO:0000980	IDA	20111130	RNA polymerase II distal enhancer sequence-specific DNA binding	molecular_function
GO:0001102	IPI	20111130	RNA polymerase II activating transcription factor binding	molecular_function
GO:0001190	IDA	20111201	RNA polymerase II transcription factor binding transcription factor activity involved in positive regulation of transcription	molecular_function
GO:0003712	TAS	20030904	transcription cofactor activity	molecular_function
GO:0005719	IDA	20111130	nuclear euchromatin	cellular_component
GO:0007165	TAS	20110825	signal transduction	biological_process
GO:0007202	TAS	20110825	activation of phospholipase C activity	biological_process
GO:0007268	TAS	20111123	synaptic transmission	biological_process
GO:0007411	TAS	20111123	axon guidance	biological_process
GO:0010033	IDA	20090324	response to organic substance	biological_process
GO:0010944	IDA	20111201	negative regulation of transcription by competitive promoter binding	biological_process
GO:0035497	IDA	20111130	cAMP response element binding	molecular_function
GO:0051403	TAS	20111123	stress-activated MAPK cascade	biological_process
GO:0000790	IDA	20111118	nuclear chromatin	cellular_component
GO:0000987	IDA	20111118	core promoter proximal region sequence-specific DNA binding	molecular_function
GO:0001078	IDA	20111118	RNA polymerase II core promoter proximal region sequence-specific DNA binding transcription factor activity involved in negative regulation of transcription	molecular_function
GO:0001085	IPI	20111118	RNA polymerase II transcription factor binding	molecular_function
GO:0001102	TAS	20111117	RNA polymerase II activating transcription factor binding	molecular_function
GO:0001105	TAS	20111117	RNA polymerase II transcription coactivator activity	molecular_function
GO:0001191	IDA	20111118	RNA polymerase II transcription factor binding transcription factor activity involved in negative regulation of transcription	molecular_function
GO:0001666	TAS	20041004	response to hypoxia	biological_process
GO:0002039	IPI	20090511	p53 binding	molecular_function
GO:0004871	TAS	20030904	signal transducer activity	molecular_function
GO:0006461	TAS	20030904	protein complex assembly	biological_process
GO:0007219	TAS	20111123	Notch signaling pathway	biological_process
GO:0008134	IPI	20070320	transcription factor binding	molecular_function
GO:0008589	TAS	20111117	regulation of smoothened signaling pathway	biological_process
GO:0010467	TAS	20111123	gene expression	biological_process
GO:0016407	IDA	20060512	acetyltransferase activity	molecular_function
GO:0016573	IDA	20060404	histone acetylation	biological_process
GO:0016604	IDA	20091216	nuclear body	cellular_component
GO:0018076	IDA	20070321	N-terminal peptidyl-lysine acetylation	biological_process
GO:0042733	TAS	20111117	embryonic digit morphogenesis	biological_process
GO:0044255	TAS	20111123	cellular lipid metabolic process	biological_process
GO:0044281	TAS	20111123	small molecule metabolic process	biological_process
GO:0045944	TAS	20120121	positive regulation of transcription from RNA polymerase II promoter	biological_process
GO:0051577	IDA	20060512	MyoD binding	molecular_function
GO:0001837	TAS	20070403	epithelial to mesenchymal transition	biological_process
GO:0005911	TAS	20101223	cell-cell junction	cellular_component
GO:0005912	IDA	20090904	adherens junction	cellular_component
GO:0005913	IDA	20100721	cell-cell adherens junction	cellular_component
GO:0005924	IDA	20100721	cell-substrate adherens junction	cellular_component
GO:0005938	IDA	20100818	cell cortex	cellular_component
GO:0006915	TAS	20111123	apoptotic process	biological_process
GO:0006921	TAS	20111123	cellular component disassembly involved in apoptosis	biological_process
GO:0007155	IMP	20100707	cell adhesion	biological_process
GO:0008022	IPI	20091022	protein C-terminus binding	molecular_function
GO:0010909	IMP	20090424	positive regulation of heparan sulfate proteoglycan biosynthetic process	biological_process
GO:0016055	IDA	20080919	Wnt receptor signaling pathway	biological_process
GO:0016342	IDA	20100721	catenin complex	cellular_component
GO:0019899	IPI	20090724	enzyme binding	molecular_function
GO:0019900	IPI	20090213	kinase binding	molecular_function
GO:0030054	IDA	20100818	cell junction	cellular_component
GO:0030331	IPI	20100728	estrogen receptor binding	molecular_function
GO:0030997	IDA	20090116	regulation of centriole-centriole cohesion	biological_process
GO:0032355	IDA	20100728	response to estradiol stimulus	biological_process
GO:0032993	IDA	20100211	protein-DNA complex	cellular_component
GO:0034333	IMP	20100721	adherens junction assembly	biological_process
GO:0034394	IMP	20100721	protein localization at cell surface	biological_process
GO:0034742	IDA	20100825	APC-Axin-1-beta-catenin complex	cellular_component
GO:0035257	IPI	20100118	nuclear hormone receptor binding	molecular_function
GO:0035315	TAS	20111012	hair cell differentiation	biological_process
GO:0042493	IEP	20100506	response to drug	biological_process
GO:0042692	TAS	20111123	muscle cell differentiation	biological_process
GO:0043065	IDA	20100217	positive regulation of apoptotic process	biological_process
GO:0044325	IPI	20100825	ion channel binding	molecular_function
GO:0044334	IMP	20100930	canonical Wnt receptor signaling pathway involved in positive regulation of epithelial to mesenchymal transition	biological_process
GO:0044336	IMP	20100930	canonical Wnt receptor signaling pathway involved in negative regulation of apoptosis	biological_process
GO:0045765	TAS	20091029	regulation of angiogenesis	biological_process
GO:0045768	IMP	20100706	positive regulation of anti-apoptosis	biological_process
GO:0045892	IMP	20100916	negative regulation of transcription, DNA-dependent	biological_process
GO:0045944	IDA	20100723	positive regulation of transcription from RNA polymerase II promoter	biological_process
GO:0046332	IPI	20090219	SMAD binding	molecular_function
GO:0048145	TAS	20100318	regulation of fibroblast proliferation	biological_process
GO:0048471	IDA	20100818	perinuclear region of cytoplasm	cellular_component
GO:0048660	IMP	20100722	regulation of smooth muscle cell proliferation	biological_process
GO:0051149	TAS	20111123	positive regulation of muscle cell differentiation	biological_process
GO:0061154	IMP	20100721	endothelial tube morphogenesis	biological_process
GO:0070369	IDA	20100825	beta-catenin-TCF7L2 complex	cellular_component
GO:0070411	IPI	20090325	I-SMAD binding	molecular_function
GO:0070412	IPI	20100722	R-SMAD binding	molecular_function
GO:0071363	IMP	20100318	cellular response to growth factor stimulus	biological_process
GO:0071681	IDA	20100506	cellular response to indole-3-methanol	biological_process
GO:0071944	IDA	20110401	cell periphery	cellular_component
GO:0090279	IDA	20100722	regulation of calcium ion import	biological_process
GO:2000008	IDA	20100825	regulation of protein localization at cell surface	biological_process
GO:0000077	IMP	20110927	DNA damage checkpoint	biological_process
GO:0000122	IMP	20120123	negative regulation of transcription from RNA polymerase II promoter	biological_process
GO:0001047	IDA	20111006	core promoter binding	molecular_function
GO:0003700	IDA	20111007	sequence-specific DNA binding transcription factor activity	molecular_function
GO:0003714	TAS	20030904	transcription corepressor activity	molecular_function
GO:0005739	IDA	20080205	mitochondrion	cellular_component
GO:0006355	IDA	20110927	regulation of transcription, DNA-dependent	biological_process
GO:0006915	IMP	20110927	apoptotic process	biological_process
GO:0008283	TAS	20030904	cell proliferation	biological_process
GO:0010628	IDA	20100728	positive regulation of gene expression	biological_process
GO:0035189	IDA	20110314	Rb-E2F complex	cellular_component
GO:0045893	IMP	20110314	positive regulation of transcription, DNA-dependent	biological_process
GO:0048255	IDA	20100728	mRNA stabilization	biological_process
GO:0071930	IMP	20110314	negative regulation of transcription involved in G1/S phase of mitotic cell cycle	biological_process
GO:2000045	IMP	20110314	regulation of G1/S transition of mitotic cell cycle	biological_process
GO:0006367	TAS	20030904	transcription initiation from RNA polymerase II promoter	biological_process
GO:0006355	TAS	20120121	regulation of transcription, DNA-dependent	biological_process
GO:0001525	TAS	20090406	angiogenesis	biological_process
GO:0002576	TAS	20111123	platelet degranulation	biological_process
GO:0005154	TAS	20101102	epidermal growth factor receptor binding	molecular_function
GO:0005576	IC	20090803	extracellular region	cellular_component
GO:0008083	IDA	20090406	growth factor activity	molecular_function
GO:0008284	IDA	20110708	positive regulation of cell proliferation	biological_process
GO:0010800	IDA	20111025	positive regulation of peptidyl-threonine phosphorylation	biological_process
GO:0030168	TAS	20111123	platelet activation	biological_process
GO:0030297	TAS	20090406	transmembrane receptor protein tyrosine kinase activator activity	molecular_function
GO:0031093	TAS	20040809	platelet alpha granule lumen	cellular_component
GO:0035413	IDA	20100721	positive regulation of catenin import into nucleus	biological_process
GO:0042059	TAS	20060509	negative regulation of epidermal growth factor receptor signaling pathway	biological_process
GO:0042327	IDA	20070521	positive regulation of phosphorylation	biological_process
GO:0043406	IDA	20070521	positive regulation of MAP kinase activity	biological_process
GO:0045741	IDA	20070521	positive regulation of epidermal growth factor-activated receptor activity	biological_process
GO:0045840	IDA	20070521	positive regulation of mitosis	biological_process
GO:0051048	IDA	20080227	negative regulation of secretion	biological_process
GO:0070371	IDA	20111025	ERK1 and ERK2 cascade	biological_process
GO:0004713	TAS	20111011	protein tyrosine kinase activity	molecular_function
GO:0005768	TAS	20050812	endosome	cellular_component
GO:0007166	IDA	20120121	cell surface receptor signaling pathway	biological_process
GO:0007173	IDA	20110812	epidermal growth factor receptor signaling pathway	biological_process
GO:0008283	IDA	20111011	cell proliferation	biological_process
GO:0016337	IMP	20050812	cell-cell adhesion	biological_process
GO:0031659	IDA	20081119	positive regulation of cyclin-dependent protein kinase activity involved in G1/S	biological_process
GO:0035413	IMP	20100721	positive regulation of catenin import into nucleus	biological_process
GO:0042177	IDA	20111011	negative regulation of protein catabolic process	biological_process
GO:0042802	IPI	20120123	identical protein binding	molecular_function
GO:0043006	TAS	20050812	activation of phospholipase A2 activity by calcium-mediated signaling	biological_process
GO:0043066	IMP	20110318	negative regulation of apoptotic process	biological_process
GO:0045121	IDA	20110815	membrane raft	cellular_component
GO:0045429	IDA	20050812	positive regulation of nitric oxide biosynthetic process	biological_process
GO:0045739	IDA	20111011	positive regulation of DNA repair	biological_process
GO:0045740	IDA	20111011	positive regulation of DNA replication	biological_process
GO:0046982	IDA	20060227	protein heterodimerization activity	molecular_function
GO:0050999	IDA	20050812	regulation of nitric-oxide synthase activity	biological_process
GO:0051015	IDA	20050812	actin filament binding	molecular_function
GO:0051205	TAS	20050812	protein insertion into membrane	biological_process
GO:0051897	IMP	20100624	positive regulation of protein kinase B signaling cascade	biological_process
GO:0070141	IDA	20081126	response to UV-A	biological_process
GO:0000122	IDA	20111024	negative regulation of transcription from RNA polymerase II promoter	biological_process
GO:0001666	IDA	20110414	response to hypoxia	biological_process
GO:0003682	IMP	20111029	chromatin binding	molecular_function
GO:0003713	IDA	20110811	transcription coactivator activity	molecular_function
GO:0004402	IDA	20060116	histone acetyltransferase activity	molecular_function
GO:0005813	IDA	20101115	centrosome	cellular_component
GO:0007399	TAS	20030904	nervous system development	biological_process
GO:0008013	IPI	20100722	beta-catenin binding	molecular_function
GO:0016407	IMP	20070321	acetyltransferase activity	molecular_function
GO:0016746	IDA	20101105	transferase activity, transferring acyl groups	molecular_function
GO:0018393	IDA	20101105	internal peptidyl-lysine acetylation	biological_process
GO:0033613	IPI	20110503	activating transcription factor binding	molecular_function
GO:0042771	IDA	20101105	DNA damage response, signal transduction by p53 class mediator resulting in induction of apoptosis	biological_process
GO:0043627	IDA	20110407	response to estrogen stimulus	biological_process
GO:0043923	IDA	20110811	positive regulation by host of viral transcription	biological_process
GO:0043967	IMP	20100108	histone H4 acetylation	biological_process
GO:0050681	IPI	20110213	androgen receptor binding	molecular_function
GO:0051091	IDA	20060223	positive regulation of sequence-specific DNA binding transcription factor activity	biological_process
GO:0060765	IDA	20110213	regulation of androgen receptor signaling pathway	biological_process
GO:0001042	IDA	20110824	RNA polymerase I core binding	molecular_function
GO:0004888	IDA	20080226	transmembrane signaling receptor activity	molecular_function
GO:0005006	TAS	20050602	epidermal growth factor-activated receptor activity	molecular_function
GO:0007167	TAS	20030904	enzyme linked receptor protein signaling pathway	biological_process
GO:0010008	IDA	20110823	endosome membrane	cellular_component
GO:0014065	IDA	20080226	phosphatidylinositol 3-kinase cascade	biological_process
GO:0016323	IDA	20080227	basolateral plasma membrane	cellular_component
GO:0023014	TAS	20120121	signal transduction by phosphorylation	biological_process
GO:0030307	IMP	20110824	positive regulation of cell growth	biological_process
GO:0030879	TAS	20050602	mammary gland development	biological_process
GO:0032886	IDA	20110501	regulation of microtubule-based process	biological_process
GO:0042060	IDA	20080227	wound healing	biological_process
GO:0043125	TAS	20040308	ErbB-3 class receptor binding	molecular_function
GO:0043235	IDA	20080226	receptor complex	cellular_component
GO:0045727	IMP	20110824	positive regulation of translation	biological_process
GO:0045785	IDA	20080226	positive regulation of cell adhesion	biological_process
GO:0045943	IMP	20110824	positive regulation of transcription from RNA polymerase I promoter	biological_process
GO:0045945	IDA	20110824	positive regulation of transcription from RNA polymerase III promoter	biological_process
GO:0050679	IDA	20060227	positive regulation of epithelial cell proliferation	biological_process
GO:0070372	IMP	20110823	regulation of ERK1 and ERK2 cascade	biological_process
GO:0001934	TAS	20110127	positive regulation of protein phosphorylation	biological_process
GO:0005624	IDA	20110830	membrane fraction	cellular_component
GO:0005979	IMP	20090227	regulation of glycogen biosynthetic process	biological_process
GO:0006464	TAS	20030904	protein modification process	biological_process
GO:0006809	TAS	20030904	nitric oxide biosynthetic process	biological_process
GO:0006916	TAS	20030904	anti-apoptosis	biological_process
GO:0006924	IMP	20070601	activation-induced cell death of T cells	biological_process
GO:0007186	TAS	20030904	G-protein coupled receptor signaling pathway	biological_process
GO:0008633	TAS	20111123	activation of pro-apoptotic gene products	biological_process
GO:0009408	TAS	20030904	response to heat	biological_process
GO:0010748	IMP	20090429	negative regulation of plasma membrane long-chain fatty acid transport	biological_process
GO:0010907	IMP	20090424	positive regulation of glucose metabolic process	biological_process
GO:0015630	IDA	20080205	microtubule cytoskeleton	cellular_component
GO:0016070	TAS	20111123	RNA metabolic process	biological_process
GO:0016071	TAS	20111123	mRNA metabolic process	biological_process
GO:0016301	IDA	20070601	kinase activity	molecular_function
GO:0016310	IDA	20110301	phosphorylation	biological_process
GO:0030154	TAS	20110913	cell differentiation	biological_process
GO:0030235	IMP	20080725	nitric-oxide synthase regulator activity	molecular_function
GO:0031018	TAS	20111123	endocrine pancreas development	biological_process
GO:0031295	TAS	20111123	T cell costimulation	biological_process
GO:0031999	IMP	20090227	negative regulation of fatty acid beta-oxidation	biological_process
GO:0032869	IMP	20090225	cellular response to insulin stimulus	biological_process
GO:0033138	IDA	20110318	positive regulation of peptidyl-serine phosphorylation	biological_process
GO:0034405	IMP	20080725	response to fluid shear stress	biological_process
GO:0035556	IDA	20070601	intracellular signal transduction	biological_process
GO:0043066	IDA	20090312	negative regulation of apoptotic process	biological_process
GO:0043325	IDA	20090312	phosphatidylinositol-3,4-bisphosphate binding	molecular_function
GO:0043536	IDA	20100415	positive regulation of blood vessel endothelial cell migration	biological_process
GO:0045429	IMP	20080725	positive regulation of nitric oxide biosynthetic process	biological_process
GO:0045600	IMP	20090227	positive regulation of fat cell differentiation	biological_process
GO:0045725	IMP	20090225	positive regulation of glycogen biosynthetic process	biological_process
GO:0046209	TAS	20110817	nitric oxide metabolic process	biological_process
GO:0046326	IMP	20090225	positive regulation of glucose import	biological_process
GO:0046777	TAS	20061124	protein autophosphorylation	biological_process
GO:0046889	IMP	20090227	positive regulation of lipid biosynthetic process	biological_process
GO:0048009	IMP	20060109	insulin-like growth factor receptor signaling pathway	biological_process
GO:0050999	TAS	20110817	regulation of nitric-oxide synthase activity	biological_process
GO:0051000	IMP	20080725	positive regulation of nitric-oxide synthase activity	biological_process
GO:0060644	TAS	20110913	mammary gland epithelial cell differentiation	biological_process
GO:0090004	IMP	20090907	positive regulation of establishment of protein localization in plasma membrane	biological_process
GO:2001047	TAS	20110913	regulation of G1/S transition checkpoint	biological_process
GO:0008286	TAS	20110913	insulin receptor signaling pathway	biological_process
GO:0030334	TAS	20110913	regulation of cell migration	biological_process
GO:0032000	IMP	20090225	positive regulation of fatty acid beta-oxidation	biological_process
GO:0045444	TAS	20110913	fat cell differentiation	biological_process
GO:0071156	TAS	20110913	regulation of cell cycle arrest	biological_process
GO:2000147	IMP	20110620	positive regulation of cell motility	biological_process
GO:0000165	TAS	20030904	MAPK cascade	biological_process
GO:0001501	TAS	20030904	skeletal system development	biological_process
GO:0001764	TAS	20110914	neuron migration	biological_process
GO:0004713	IDA	20110913	protein tyrosine kinase activity	molecular_function
GO:0005887	TAS	20030904	integral to plasma membrane	cellular_component
GO:0008201	IDA	20110913	heparin binding	molecular_function
GO:0008543	IDA	20110914	fibroblast growth factor receptor signaling pathway	biological_process
GO:0010518	TAS	20110914	positive regulation of phospholipase activity	biological_process
GO:0010863	IDA	20110811	positive regulation of phospholipase C activity	biological_process
GO:0014068	TAS	20110914	positive regulation of phosphatidylinositol 3-kinase cascade	biological_process
GO:0016477	TAS	20110914	cell migration	biological_process
GO:0018108	IDA	20110811	peptidyl-tyrosine phosphorylation	biological_process
GO:0042803	IPI	20110303	protein homodimerization activity	molecular_function
GO:0043009	TAS	20110914	chordate embryonic development	biological_process
GO:0043410	IMP	20110913	positive regulation of MAPK cascade	biological_process
GO:0045595	TAS	20110914	regulation of cell differentiation	biological_process
GO:0045666	IMP	20110913	positive regulation of neuron differentiation	biological_process
GO:0046777	IDA	20110913	protein autophosphorylation	biological_process
GO:0048602	IDA	20110811	fibroblast growth factor 1 binding	molecular_function
GO:0048705	TAS	20110914	skeletal system morphogenesis	biological_process
GO:0009986	IDA	20091207	cell surface	cellular_component
GO:0010518	IMP	20110914	positive regulation of phospholipase activity	biological_process
GO:0033688	TAS	20110914	regulation of osteoblast proliferation	biological_process
GO:0045667	TAS	20110914	regulation of osteoblast differentiation	biological_process
GO:0006916	IDA	20061123	anti-apoptosis	biological_process
GO:0032873	IDA	20100202	negative regulation of stress-activated MAPK cascade	biological_process
GO:0043565	IDA	20061123	sequence-specific DNA binding	molecular_function
GO:0046934	TAS	20090302	phosphatidylinositol-4,5-bisphosphate 3-kinase activity	molecular_function
GO:0001030	TAS	20110719	RNA polymerase III type 1 promoter DNA binding	molecular_function
GO:0001031	IMP	20110719	RNA polymerase III type 2 promoter DNA binding	molecular_function
GO:0001032	IDA	20110719	RNA polymerase III type 3 promoter DNA binding	molecular_function
GO:0001156	IDA	20110718	TFIIIC-class transcription factor binding	molecular_function
GO:0001934	IDA	20110719	positive regulation of protein phosphorylation	biological_process
GO:0005764	IDA	20101014	lysosome	cellular_component
GO:0012505	IDA	20090605	endomembrane system	cellular_component
GO:0016020	IDA	20120121	membrane	cellular_component
GO:0016049	IDA	20111107	cell growth	biological_process
GO:0018105	IMP	20100722	peptidyl-serine phosphorylation	biological_process
GO:0030163	TAS	20050428	protein catabolic process	biological_process
GO:0031929	IMP	20111107	TOR signaling cascade	biological_process
GO:0031931	IDA	20100722	TORC1 complex	cellular_component
GO:0031932	IDA	20090605	TORC2 complex	cellular_component
GO:0032956	IMP	20090610	regulation of actin cytoskeleton organization	biological_process
GO:0043200	IDA	20090605	response to amino acid stimulus	biological_process
GO:0045727	IDA	20111107	positive regulation of translation	biological_process
GO:0045945	IMP	20110719	positive regulation of transcription from RNA polymerase III promoter	biological_process
GO:0051219	IPI	20050428	phosphoprotein binding	molecular_function
GO:0005070	TAS	20041202	SH3/SH2 adaptor activity	molecular_function
GO:0005168	IPI	20111115	neurotrophin TRKA receptor binding	molecular_function
GO:0007265	TAS	20111121	Ras protein signal transduction	biological_process
GO:0007267	TAS	20041202	cell-cell signaling	biological_process
GO:0008286	IPI	20111121	insulin receptor signaling pathway	biological_process
GO:0031623	IMP	20100203	receptor internalization	biological_process
GO:0042770	IMP	20101021	signal transduction in response to DNA damage	biological_process
GO:0043560	IPI	20060106	insulin receptor substrate binding	molecular_function
GO:0046875	IPI	20110901	ephrin receptor binding	molecular_function
GO:0050900	TAS	20111121	leukocyte migration	biological_process
GO:0001837	IMP	20101004	epithelial to mesenchymal transition	biological_process
GO:0001954	IMP	20100806	positive regulation of cell-matrix adhesion	biological_process
GO:0002039	TAS	20110902	p53 binding	molecular_function
GO:0005977	IDA	20101102	glycogen metabolic process	biological_process
GO:0006983	IDA	20101102	ER overload response	biological_process
GO:0018105	IDA	20090213	peptidyl-serine phosphorylation	biological_process
GO:0019901	IPI	20110902	protein kinase binding	molecular_function
GO:0021766	IMP	20100818	hippocampus development	biological_process
GO:0030877	IDA	20070403	beta-catenin destruction complex	cellular_component
GO:0031333	IMP	20100825	negative regulation of protein complex assembly	biological_process
GO:0031334	IDA	20090213	positive regulation of protein complex assembly	biological_process
GO:0031625	IPI	20101220	ubiquitin protein ligase binding	molecular_function
GO:0032091	IDA	20100706	negative regulation of protein binding	biological_process
GO:0032855	IMP	20100806	positive regulation of Rac GTPase activity	biological_process
GO:0032886	IMP	20110430	regulation of microtubule-based process	biological_process
GO:0034236	IPI	20090225	protein kinase A catalytic subunit binding	molecular_function
GO:0034747	IDA	20100728	Axin-APC-beta-catenin-GSK3B complex	cellular_component
GO:0045719	TAS	20110915	negative regulation of glycogen biosynthetic process	biological_process
GO:0046827	IDA	20101102	positive regulation of protein export from nucleus	biological_process
GO:0050321	IDA	20110915	tau-protein kinase activity	molecular_function
GO:0051059	IPI	20051209	NF-kappaB binding	molecular_function
GO:0051534	IMP	20110915	negative regulation of NFAT protein import into nucleus	biological_process
GO:0060070	IC	20100706	canonical Wnt receptor signaling pathway	biological_process
GO:0071109	IMP	20100818	superior temporal gyrus development	biological_process
GO:0090090	TAS	20110915	negative regulation of canonical Wnt receptor signaling pathway	biological_process
GO:2000077	TAS	20110915	negative regulation of type B pancreatic cell development	biological_process
GO:2000466	TAS	20110915	negative regulation of glycogen (starch) synthase activity	biological_process
GO:0005622	TAS	20110308	intracellular	cellular_component
GO:0006469	TAS	20110308	negative regulation of protein kinase activity	biological_process
GO:0006749	IDA	20111123	glutathione metabolic process	biological_process
GO:0006805	IDA	20111123	xenobiotic metabolic process	biological_process
GO:0007417	TAS	20030904	central nervous system development	biological_process
GO:0009890	IDA	20110308	negative regulation of biosynthetic process	biological_process
GO:0010804	IC	20110308	negative regulation of tumor necrosis factor-mediated signaling pathway	biological_process
GO:0032691	IDA	20110308	negative regulation of interleukin-1 beta production	biological_process
GO:0032720	IDA	20110308	negative regulation of tumor necrosis factor production	biological_process
GO:0035730	IDA	20110403	S-nitrosoglutathione binding	molecular_function
GO:0035731	IDA	20110403	dinitrosyl-iron complex binding	molecular_function
GO:0043234	IDA	20110308	protein complex	cellular_component
GO:0043407	IDA	20110309	negative regulation of MAP kinase activity	biological_process
GO:0043508	IDA	20110308	negative regulation of JUN kinase activity	biological_process
GO:0051771	IDA	20110308	negative regulation of nitric-oxide synthase biosynthetic process	biological_process
GO:0070373	IDA	20110309	negative regulation of ERK1 and ERK2 cascade	biological_process
GO:0071638	IDA	20110308	negative regulation of monocyte chemotactic protein-1 production	biological_process
GO:0000186	TAS	20111123	activation of MAPKK activity	biological_process
GO:0005525	IDA	20111205	GTP binding	molecular_function
GO:0006935	TAS	20030904	chemotaxis	biological_process
GO:0007166	TAS	20030904	cell surface receptor signaling pathway	biological_process
GO:0007264	TAS	20111123	small GTPase mediated signal transduction	biological_process
GO:0009887	TAS	20031120	organ morphogenesis	biological_process
GO:0031575	IDA	20091126	mitotic cell cycle G1/S transition checkpoint	biological_process
GO:0043410	IDA	20091210	positive regulation of MAPK cascade	biological_process
GO:0046330	IDA	20111212	positive regulation of JNK cascade	biological_process
GO:0050679	IMP	20101119	positive regulation of epithelial cell proliferation	biological_process
GO:0070374	IDA	20111212	positive regulation of ERK1 and ERK2 cascade	biological_process
GO:0090398	IDA	20110110	cellular senescence	biological_process
GO:0000166	TAS	20111121	nucleotide binding	molecular_function
GO:0004674	TAS	20100205	protein serine/threonine kinase activity	molecular_function
GO:0005886	TAS	20111121	plasma membrane	cellular_component
GO:0006200	IDA	20120121	ATP catabolic process	biological_process
GO:0006839	TAS	20040319	mitochondrial transport	biological_process
GO:0016887	IDA	20110415	ATPase activity	molecular_function
GO:0030235	IDA	20110415	nitric-oxide synthase regulator activity	molecular_function
GO:0030911	IDA	20040319	TPR domain binding	molecular_function
GO:0042026	TAS	20040319	protein refolding	biological_process
GO:0045040	IDA	20100930	protein import into mitochondrial outer membrane	biological_process
GO:0051131	IDA	20081105	chaperone-mediated protein complex assembly	biological_process
GO:0032435	IMP	20090108	negative regulation of proteasomal ubiquitin-dependent protein catabolic process	biological_process
GO:0060334	IMP	20090108	regulation of interferon-gamma-mediated signaling pathway	biological_process
GO:0060338	IMP	20090108	regulation of type I interferon-mediated signaling pathway	biological_process
GO:0005158	IPI	20110406	insulin receptor binding	molecular_function
GO:0005159	IPI	20080528	insulin-like growth factor receptor binding	molecular_function
GO:0006928	TAS	20030904	cellular component movement	biological_process
GO:0007517	TAS	20030904	muscle organ development	biological_process
GO:0009441	TAS	20030904	glycolate metabolic process	biological_process
GO:0010613	IDA	20110810	positive regulation of cardiac muscle hypertrophy	biological_process
GO:0014068	IDA	20090430	positive regulation of phosphatidylinositol 3-kinase cascade	biological_process
GO:0014834	IDA	20080530	satellite cell maintenance involved in skeletal muscle regeneration	biological_process
GO:0014896	IMP	20080530	muscle hypertrophy	biological_process
GO:0014904	IDA	20080530	myotube cell development	biological_process
GO:0014911	IDA	20080530	positive regulation of smooth muscle cell migration	biological_process
GO:0016942	IC	20080530	insulin-like growth factor binding protein complex	cellular_component
GO:0030166	IDA	20080215	proteoglycan biosynthetic process	biological_process
GO:0033160	IDA	20110810	positive regulation of protein import into nucleus, translocation	biological_process
GO:0034392	IDA	20080528	negative regulation of smooth muscle cell apoptosis	biological_process
GO:0035630	IDA	20110120	bone mineralization involved in bone maturation	biological_process
GO:0040014	IEP	20081219	regulation of multicellular organism growth	biological_process
GO:0042104	IDA	20110421	positive regulation of activated T cell proliferation	biological_process
GO:0042523	IDA	20080530	positive regulation of tyrosine phosphorylation of Stat5 protein	biological_process
GO:0043388	IDA	20110810	positive regulation of DNA binding	biological_process
GO:0043568	IDA	20080530	positive regulation of insulin-like growth factor receptor signaling pathway	biological_process
GO:0045445	IDA	20080530	myoblast differentiation	biological_process
GO:0045669	IDA	20110120	positive regulation of osteoblast differentiation	biological_process
GO:0045725	IDA	20101122	positive regulation of glycogen biosynthetic process	biological_process
GO:0045821	IDA	20080530	positive regulation of glycolysis	biological_process
GO:0046326	IDA	20101122	positive regulation of glucose import	biological_process
GO:0046579	IDA	20080530	positive regulation of Ras protein signal transduction	biological_process
GO:0048015	IDA	20080528	phosphatidylinositol-mediated signaling	biological_process
GO:0048146	IDA	20080528	positive regulation of fibroblast proliferation	biological_process
GO:0048661	IDA	20080530	positive regulation of smooth muscle cell proliferation	biological_process
GO:0050731	IDA	20081219	positive regulation of peptidyl-tyrosine phosphorylation	biological_process
GO:0051450	IDA	20080530	myoblast proliferation	biological_process
GO:0070886	IDA	20110810	positive regulation of calcineurin-NFAT signaling cascade	biological_process
GO:0005010	IDA	20051129	insulin-like growth factor-activated receptor activity	molecular_function
GO:0005158	IDA	20080528	insulin receptor binding	molecular_function
GO:0005520	IDA	20051129	insulin-like growth factor binding	molecular_function
GO:0005792	IDA	20080528	microsome	cellular_component
GO:0005887	IC	20051129	integral to plasma membrane	cellular_component
GO:0006955	IMP	20080820	immune response	biological_process
GO:0014065	IC	20080528	phosphatidylinositol 3-kinase cascade	biological_process
GO:0031994	IPI	20080528	insulin-like growth factor I binding	molecular_function
GO:0043559	IPI	20080528	insulin binding	molecular_function
GO:0045740	IMP	20080606	positive regulation of DNA replication	biological_process
GO:0046328	IDA	20111209	regulation of JNK cascade	biological_process
GO:0048009	IDA	20051129	insulin-like growth factor receptor signaling pathway	biological_process
GO:0051262	IDA	20051129	protein tetramerization	biological_process
GO:0051389	IDA	20111209	inactivation of MAPKK activity	biological_process
GO:0005576	TAS	20081119	extracellular region	cellular_component
GO:0008236	TAS	20030904	serine-type peptidase activity	molecular_function
GO:0000165	IMP	20090216	MAPK cascade	biological_process
GO:0002674	IDA	20080602	negative regulation of acute inflammatory response	biological_process
GO:0005615	IDA	20080602	extracellular space	cellular_component
GO:0005788	TAS	20080521	endoplasmic reticulum lumen	cellular_component
GO:0005796	TAS	20080521	Golgi lumen	cellular_component
GO:0006112	TAS	20080521	energy reserve metabolic process	biological_process
GO:0006521	IMP	20080602	regulation of cellular amino acid metabolic process	biological_process
GO:0006953	IDA	20080605	acute-phase response	biological_process
GO:0007186	IDA	20080606	G-protein coupled receptor signaling pathway	biological_process
GO:0007267	IC	20050722	cell-cell signaling	biological_process
GO:0015758	IDA	20050721	glucose transport	biological_process
GO:0022898	IDA	20080605	regulation of transmembrane transporter activity	biological_process
GO:0030141	TAS	20080521	secretory granule	cellular_component
GO:0031904	TAS	20060411	endosome lumen	cellular_component
GO:0032148	IDA	20090227	activation of protein kinase B activity	biological_process
GO:0032270	IMP	20080602	positive regulation of cellular protein metabolic process	biological_process
GO:0032880	IDA	20080605	regulation of protein localization	biological_process
GO:0033861	IDA	20080602	negative regulation of NAD(P)H oxidase activity	biological_process
GO:0042593	IMP	20080602	glucose homeostasis	biological_process
GO:0045818	IMP	20080602	negative regulation of glycogen catabolic process	biological_process
GO:0045861	IMP	20080602	negative regulation of proteolysis	biological_process
GO:0045922	IMP	20080602	negative regulation of fatty acid metabolic process	biological_process
GO:0046628	IDA	20080530	positive regulation of insulin receptor signaling pathway	biological_process
GO:0046631	IDA	20050721	alpha-beta T cell activation	biological_process
GO:0050708	IDA	20050721	regulation of protein secretion	biological_process
GO:0050709	IDA	20080605	negative regulation of protein secretion	biological_process
GO:0050715	IDA	20050721	positive regulation of cytokine secretion	biological_process
GO:0050796	TAS	20080521	regulation of insulin secretion	biological_process
GO:0051092	IDA	20091116	positive regulation of NF-kappaB transcription factor activity	biological_process
GO:0051897	IDA	20090430	positive regulation of protein kinase B signaling cascade	biological_process
GO:0055089	IMP	20080605	fatty acid homeostasis	biological_process
GO:0060266	IDA	20080801	negative regulation of respiratory burst involved in inflammatory response	biological_process
GO:0060267	IDA	20100512	positive regulation of respiratory burst	biological_process
GO:2000252	IDA	20101217	negative regulation of feeding behavior	biological_process
GO:0004714	IDA	20110920	transmembrane receptor protein tyrosine kinase activity	molecular_function
GO:0031532	IDA	20110920	actin cytoskeleton reorganization	biological_process
GO:0071469	IDA	20110920	cellular response to alkalinity	biological_process
GO:0000790	IMP	20110504	nuclear chromatin	cellular_component
GO:0004879	IDA	20120116	ligand-activated sequence-specific DNA binding RNA polymerase II transcription factor activity	molecular_function
GO:0005102	IPI	20080304	receptor binding	molecular_function
GO:0006810	TAS	20030904	transport	biological_process
GO:0008013	IDA	20110213	beta-catenin binding	molecular_function
GO:0030521	IDA	20120121	androgen receptor signaling pathway	biological_process
GO:0030522	IDA	20120116	intracellular receptor mediated signaling pathway	biological_process
GO:0042327	IMP	20110427	positive regulation of phosphorylation	biological_process
GO:0044212	IDA	20110504	transcription regulatory region DNA binding	molecular_function
GO:0045720	IDA	20110427	negative regulation of integrin biosynthetic process	biological_process
GO:0045726	IDA	20110427	positive regulation of integrin biosynthetic process	biological_process
GO:0090003	IDA	20110427	regulation of establishment of protein localization in plasma membrane	biological_process
GO:0005524	TAS	20120121	ATP binding	molecular_function
GO:0010628	IMP	20111212	positive regulation of gene expression	biological_process
GO:0004842	TAS	20070914	ubiquitin-protein ligase activity	molecular_function
GO:0005626	IMP	20070914	insoluble fraction	cellular_component
GO:0005654	IDA	20041230	nucleoplasm	cellular_component
GO:0005730	IDA	20070914	nucleolus	cellular_component
GO:0006461	IDA	20040622	protein complex assembly	biological_process
GO:0016567	IDA	20120121	protein ubiquitination	biological_process
GO:0030666	TAS	20090401	endocytic vesicle membrane	cellular_component
GO:0031648	IDA	20100113	protein destabilization	biological_process
GO:0032436	IDA	20090618	positive regulation of proteasomal ubiquitin-dependent protein catabolic process	biological_process
GO:0034504	IDA	20100113	protein localization to nucleus	biological_process
GO:0042176	IDA	20040622	regulation of protein catabolic process	biological_process
GO:0042787	IDA	20090618	protein ubiquitination involved in ubiquitin-dependent protein catabolic process	biological_process
GO:0043518	IDA	20091211	negative regulation of DNA damage response, signal transduction by p53 class mediator	biological_process
GO:0045184	IDA	20091211	establishment of protein localization	biological_process
GO:0045931	IMP	20100607	positive regulation of mitotic cell cycle	biological_process
GO:0046677	IEP	20110323	response to antibiotic	biological_process
GO:0071456	IEP	20110323	cellular response to hypoxia	biological_process
GO:0003700	TAS	20050906	sequence-specific DNA binding transcription factor activity	molecular_function
GO:0006520	TAS	20050906	cellular amino acid metabolic process	biological_process
GO:0006987	TAS	20111123	activation of signaling protein activity involved in unfolded protein response	biological_process
GO:0030968	TAS	20111123	endoplasmic reticulum unfolded protein response	biological_process
GO:0034976	IDA	20090601	response to endoplasmic reticulum stress	biological_process
GO:0000975	IDA	20110823	regulatory region DNA binding	molecular_function
GO:0001071	IDA	20110823	nucleic acid binding transcription factor activity	molecular_function
GO:0006366	TAS	20090127	transcription from RNA polymerase II promoter	biological_process
GO:0010744	IC	20090206	positive regulation of macrophage derived foam cell differentiation	biological_process
GO:0010884	IC	20090424	positive regulation of lipid storage	biological_process
GO:0010956	IDA	20090527	negative regulation of calcidiol 1-monooxygenase activity	biological_process
GO:0010957	IC	20090527	negative regulation of vitamin D biosynthetic process	biological_process
GO:0031293	TAS	20100106	membrane protein intracellular domain proteolysis	biological_process
GO:0032269	IC	20090125	negative regulation of cellular protein metabolic process	biological_process
GO:0032375	IC	20090125	negative regulation of cholesterol transport	biological_process
GO:0033256	TAS	20090125	I-kappaB/NF-kappaB complex	cellular_component
GO:0071260	IEP	20110315	cellular response to mechanical stimulus	biological_process
GO:0071347	IEP	20110915	cellular response to interleukin-1	biological_process
GO:0090263	IMP	20100920	positive regulation of canonical Wnt receptor signaling pathway	biological_process
GO:0007253	IMP	20090123	cytoplasmic sequestering of NF-kappaB	biological_process
GO:0008134	TAS	20030904	transcription factor binding	molecular_function
GO:0008139	IPI	20051208	nuclear localization sequence binding	molecular_function
GO:0010745	IMP	20090123	negative regulation of macrophage derived foam cell differentiation	biological_process
GO:0010875	IMP	20090424	positive regulation of cholesterol efflux	biological_process
GO:0010888	IMP	20090424	negative regulation of lipid storage	biological_process
GO:0032088	IDA	20101104	negative regulation of NF-kappaB transcription factor activity	biological_process
GO:0042994	IDA	20060124	cytoplasmic sequestering of transcription factor	biological_process
GO:0051059	IDA	20101104	NF-kappaB binding	molecular_function
GO:0000976	IDA	20110927	transcription regulatory region sequence-specific DNA binding	molecular_function
GO:0000988	IDA	20111011	protein binding transcription factor activity	molecular_function
GO:0004882	IDA	20110928	androgen receptor activity	molecular_function
GO:0005622	IDA	20110929	intracellular	cellular_component
GO:0007275	TAS	20030904	multicellular organismal development	biological_process
GO:0008633	IDA	20110923	activation of pro-apoptotic gene products	biological_process
GO:0010629	IEP	20111011	negative regulation of gene expression	biological_process
GO:0030284	IDA	20100913	estrogen receptor activity	molecular_function
GO:0030295	IDA	20111024	protein kinase activator activity	molecular_function
GO:0030331	IDA	20100913	estrogen receptor binding	molecular_function
GO:0035690	IEP	20110928	cellular response to drug	biological_process
GO:0042826	IPI	20110928	histone deacetylase binding	molecular_function
GO:0043280	IDA	20111018	positive regulation of cysteine-type endopeptidase activity involved in apoptotic process	biological_process
GO:0043491	IMP	20110929	protein kinase B signaling cascade	biological_process
GO:0043621	IDA	20110926	protein self-association	molecular_function
GO:0051781	IMP	20110206	positive regulation of cell division	biological_process
GO:0071356	IEP	20110927	cellular response to tumor necrosis factor	biological_process
GO:0071383	IDA	20110928	cellular response to steroid hormone stimulus	biological_process
GO:0071456	IDA	20110929	cellular response to hypoxia	biological_process
GO:0071899	IDA	20100917	negative regulation of estrogen receptor binding	biological_process
GO:2000500	IDA	20110923	positive regulation of induction of apoptosis in response to chemical stimulus	biological_process
GO:2000836	IDA	20110928	positive regulation of androgen secretion	biological_process
GO:2001022	IDA	20110929	positive regulation of response to DNA damage stimulus	biological_process
GO:0001649	IEP	20100831	osteoblast differentiation	biological_process
GO:0005667	IDA	20100723	transcription factor complex	cellular_component
GO:0010718	IDA	20100920	positive regulation of epithelial to mesenchymal transition	biological_process
GO:0022408	IDA	20101117	negative regulation of cell-cell adhesion	biological_process
GO:0022409	IDA	20101117	positive regulation of cell-cell adhesion	biological_process
GO:0030223	IMP	20100909	neutrophil differentiation	biological_process
GO:0030854	IDA	20100917	positive regulation of granulocyte differentiation	biological_process
GO:0032696	IDA	20100917	negative regulation of interleukin-13 production	biological_process
GO:0032713	IDA	20110912	negative regulation of interleukin-4 production	biological_process
GO:0032714	IDA	20100917	negative regulation of interleukin-5 production	biological_process
GO:0035326	IDA	20110912	enhancer binding	molecular_function
GO:0042393	IPI	20100901	histone binding	molecular_function
GO:0043027	IMP	20100920	cysteine-type endopeptidase inhibitor activity involved in apoptotic process	molecular_function
GO:0043154	IMP	20100920	negative regulation of cysteine-type endopeptidase activity involved in apoptotic process	biological_process
GO:0043392	IDA	20101117	negative regulation of DNA binding	biological_process
GO:0043966	IMP	20100901	histone H3 acetylation	biological_process
GO:0045295	IPI	20100211	gamma-catenin binding	molecular_function
GO:0060070	IDA	20101008	canonical Wnt receptor signaling pathway	biological_process
GO:0060326	IDA	20101008	cell chemotaxis	biological_process
GO:0070016	IPI	20100722	armadillo repeat domain binding	molecular_function
GO:0070742	IPI	20100908	C2H2 zinc finger domain binding	molecular_function
GO:0071353	IDA	20100913	cellular response to interleukin-4	biological_process
GO:0071864	IMP	20100917	positive regulation of cell proliferation in bone marrow	biological_process
GO:0071866	IMP	20100917	negative regulation of apoptotic process in bone marrow	biological_process
GO:0090068	IDA	20101117	positive regulation of cell cycle process	biological_process
GO:0090090	IMP	20100915	negative regulation of canonical Wnt receptor signaling pathway	biological_process
GO:0000139	TAS	20081114	Golgi membrane	cellular_component
GO:0001775	TAS	20110405	cell activation	biological_process
GO:0005161	IPI	20080429	platelet-derived growth factor receptor binding	molecular_function
GO:0005518	IDA	20080915	collagen binding	molecular_function
GO:0009611	IDA	20080428	response to wounding	biological_process
GO:0009790	TAS	20080429	embryo development	biological_process
GO:0010512	IDA	20080428	negative regulation of phosphatidylinositol biosynthetic process	biological_process
GO:0010544	IDA	20080428	negative regulation of platelet activation	biological_process
GO:0014910	IDA	20080502	regulation of smooth muscle cell migration	biological_process
GO:0030335	IDA	20080429	positive regulation of cell migration	biological_process
GO:0031954	IDA	20110304	positive regulation of protein autophosphorylation	biological_process
GO:0032956	TAS	20080429	regulation of actin cytoskeleton organization	biological_process
GO:0035793	IDA	20110419	positive regulation of metanephric mesenchymal cell migration by platelet-derived growth factor receptor-beta signaling pathway	biological_process
GO:0042060	TAS	20080429	wound healing	biological_process
GO:0043498	IDA	20080428	cell surface binding	molecular_function
GO:0043499	IDA	20110304	eukaryotic cell surface binding	molecular_function
GO:0046982	IPI	20080428	protein heterodimerization activity	molecular_function
GO:0048008	IDA	20080428	platelet-derived growth factor receptor signaling pathway	biological_process
GO:0048407	IPI	20080428	platelet-derived growth factor binding	molecular_function
GO:0050919	IDA	20080502	negative chemotaxis	biological_process
GO:0001938	IDA	20080212	positive regulation of endothelial cell proliferation	biological_process
GO:0002548	IDA	20090417	monocyte chemotaxis	biological_process
GO:0016176	IDA	20110404	superoxide-generating NADPH oxidase activator activity	molecular_function
GO:0032147	IDA	20110406	activation of protein kinase activity	biological_process
GO:0043552	IDA	20110406	positive regulation of phosphatidylinositol 3-kinase activity	biological_process
GO:0045737	IDA	20110407	positive regulation of cyclin-dependent protein kinase activity	biological_process
GO:0050921	IDA	20110404	positive regulation of chemotaxis	biological_process
GO:0061098	IDA	20110406	positive regulation of protein tyrosine kinase activity	biological_process
GO:0072126	IDA	20110405	positive regulation of glomerular mesangial cell proliferation	biological_process
GO:0072593	IMP	20110404	reactive oxygen species metabolic process	biological_process
GO:0090280	IDA	20110404	positive regulation of calcium ion import	biological_process
GO:2000379	IDA	20110404	positive regulation of reactive oxygen species metabolic process	biological_process
GO:2000573	IDA	20110411	positive regulation of DNA biosynthetic process	biological_process
GO:0004714	IMP	20111005	transmembrane receptor protein tyrosine kinase activity	molecular_function
GO:0005021	IDA	20110930	vascular endothelial growth factor-activated receptor activity	molecular_function
GO:0007204	IMP	20111004	elevation of cytosolic calcium ion concentration	biological_process
GO:0010863	IMP	20111005	positive regulation of phospholipase C activity	biological_process
GO:0019838	IPI	20080429	growth factor binding	molecular_function
GO:0031226	IDA	20111004	intrinsic to plasma membrane	cellular_component
GO:0035790	IDA	20120121	platelet-derived growth factor receptor-alpha signaling pathway	biological_process
GO:0043552	IMP	20111005	positive regulation of phosphatidylinositol 3-kinase activity	biological_process
GO:0048010	IDA	20120121	vascular endothelial growth factor receptor signaling pathway	biological_process
GO:0050920	IMP	20111004	regulation of chemotaxis	biological_process
GO:0060326	IMP	20111006	cell chemotaxis	biological_process
GO:0070374	IMP	20111006	positive regulation of ERK1 and ERK2 cascade	biological_process
GO:0070527	IMP	20110930	platelet aggregation	biological_process
GO:2000249	TAS	20111006	regulation of actin cytoskeleton reorganization	biological_process
GO:2000739	IMP	20111006	regulation of mesenchymal stem cell differentiation	biological_process
GO:0004992	TAS	20030904	platelet activating factor receptor activity	molecular_function
GO:0005017	TAS	20030904	platelet-derived growth factor-activated receptor activity	molecular_function
GO:0005019	IDA	20111007	platelet-derived growth factor beta-receptor activity	molecular_function
GO:0016477	IMP	20111007	cell migration	biological_process
GO:0032516	IDA	20111007	positive regulation of phosphoprotein phosphatase activity	biological_process
GO:0035791	IDA	20120121	platelet-derived growth factor receptor-beta signaling pathway	biological_process
GO:0046488	IMP	20111007	phosphatidylinositol metabolic process	biological_process
GO:0048407	IDA	20111004	platelet-derived growth factor binding	molecular_function
GO:0006469	IDA	20090227	negative regulation of protein kinase activity	biological_process
GO:0018107	IDA	20090227	peptidyl-threonine phosphorylation	biological_process
GO:0030036	TAS	20030904	actin cytoskeleton organization	biological_process
GO:0030512	IDA	20111105	negative regulation of transforming growth factor beta receptor signaling pathway	biological_process
GO:0042981	IMP	20111114	regulation of apoptotic process	biological_process
GO:0043122	IMP	20111114	regulation of I-kappaB kinase/NF-kappaB cascade	biological_process
GO:0001944	TAS	20120103	vasculature development	biological_process
GO:0035004	TAS	20120103	phosphatidylinositol 3-kinase activity	molecular_function
GO:0036092	IDA	20120121	phosphatidylinositol-3-phosphate biosynthetic process	biological_process
GO:0038028	TAS	20120103	insulin receptor signaling pathway via phosphatidylinositol 3-kinase cascade	biological_process
GO:0043542	TAS	20120103	endothelial cell migration	biological_process
GO:0060048	TAS	20120103	cardiac muscle contraction	biological_process
GO:0000187	TAS	20030904	activation of MAPK activity	biological_process
GO:0007169	TAS	20120103	transmembrane receptor protein tyrosine kinase signaling pathway	biological_process
GO:0010508	TAS	20120103	positive regulation of autophagy	biological_process
GO:0036092	TAS	20120121	phosphatidylinositol-3-phosphate biosynthetic process	biological_process
GO:0070527	TAS	20120103	platelet aggregation	biological_process
GO:2000369	TAS	20120103	regulation of clathrin-mediated endocytosis	biological_process
GO:0001779	TAS	20120103	natural killer cell differentiation	biological_process
GO:0001816	TAS	20120103	cytokine production	biological_process
GO:0002250	TAS	20120103	adaptive immune response	biological_process
GO:0002551	TAS	20120103	mast cell chemotaxis	biological_process
GO:0002679	TAS	20120103	respiratory burst involved in defense response	biological_process
GO:0010818	TAS	20120103	T cell chemotaxis	biological_process
GO:0030101	TAS	20120103	natural killer cell activation	biological_process
GO:0030217	TAS	20120103	T cell differentiation	biological_process
GO:0030593	TAS	20120103	neutrophil chemotaxis	biological_process
GO:0035747	TAS	20120103	natural killer cell chemotaxis	biological_process
GO:0035754	TAS	20120103	B cell chemotaxis	biological_process
GO:0042110	TAS	20120103	T cell activation	biological_process
GO:0042113	TAS	20120103	B cell activation	biological_process
GO:0043303	TAS	20120103	mast cell degranulation	biological_process
GO:0046854	TAS	20120121	phosphatidylinositol phosphorylation	biological_process
GO:0050853	TAS	20120103	B cell receptor signaling pathway	biological_process
GO:0060374	TAS	20120103	mast cell differentiation	biological_process
GO:0072672	TAS	20120103	neutrophil extravasation	biological_process
GO:0002407	TAS	20120103	dendritic cell chemotaxis	biological_process
GO:0033628	TAS	20120103	regulation of cell adhesion mediated by integrin	biological_process
GO:0042098	TAS	20120103	T cell proliferation	biological_process
GO:0055118	TAS	20120103	negative regulation of cardiac muscle contraction	biological_process
GO:0043125	IDA	20060227	ErbB-3 class receptor binding	molecular_function
GO:0043559	IDA	20060105	insulin binding	molecular_function
GO:0060396	IDA	20090114	growth hormone receptor signaling pathway	biological_process
GO:0030971	IPI	20120109	receptor tyrosine kinase binding	molecular_function
GO:0051056	TAS	20111123	regulation of small GTPase mediated signal transduction	biological_process
GO:0005769	TAS	20111206	early endosome	cellular_component
GO:0005770	TAS	20111206	late endosome	cellular_component
GO:0005856	TAS	20111206	cytoskeleton	cellular_component
GO:0005901	TAS	20111206	caveola	cellular_component
GO:0005925	TAS	20111206	focal adhesion	cellular_component
GO:0006917	TAS	20030904	induction of apoptosis	biological_process
GO:0006950	TAS	20030904	response to stress	biological_process
GO:0019902	IPI	20110224	phosphatase binding	molecular_function
GO:0032872	TAS	20111206	regulation of stress-activated MAPK cascade	biological_process
GO:0051090	TAS	20110830	regulation of sequence-specific DNA binding transcription factor activity	biological_process
GO:0051493	TAS	20111206	regulation of cytoskeleton organization	biological_process
GO:0060397	TAS	20110907	JAK-STAT cascade involved in growth hormone signaling pathway	biological_process
GO:0072584	TAS	20111206	caveolin-mediated endocytosis	biological_process
GO:0090170	TAS	20111206	regulation of Golgi inheritance	biological_process
GO:2000641	TAS	20111206	regulation of early endosome to late endosome transport	biological_process
GO:0005739	TAS	20111206	mitochondrion	cellular_component
GO:0006360	TAS	20110906	transcription from RNA polymerase I promoter	biological_process
GO:0006361	TAS	20110906	transcription initiation from RNA polymerase I promoter	biological_process
GO:0019221	TAS	20110125	cytokine-mediated signaling pathway	biological_process
GO:0033129	IMP	20110427	positive regulation of histone phosphorylation	biological_process
GO:0035066	IMP	20110427	positive regulation of histone acetylation	biological_process
GO:0070498	IMP	20110427	interleukin-1-mediated signaling pathway	biological_process
GO:0048010	TAS	20081126	vascular endothelial growth factor receptor signaling pathway	biological_process
GO:0004708	TAS	20030904	MAP kinase kinase activity	molecular_function
GO:0004712	TAS	20111205	protein serine/threonine/tyrosine kinase activity	molecular_function
GO:0007050	IMP	20091210	cell cycle arrest	biological_process
GO:0070371	TAS	20110830	ERK1 and ERK2 cascade	biological_process
GO:0005543	IMP	20110329	phospholipid binding	molecular_function
GO:0005741	IDA	20110321	mitochondrial outer membrane	cellular_component
GO:0008289	IDA	20110321	lipid binding	molecular_function
GO:0008629	IMP	20110321	induction of apoptosis by intracellular signals	biological_process
GO:0046902	IMP	20110321	regulation of mitochondrial membrane permeability	biological_process
GO:0046931	IDA	20110318	pore complex assembly	biological_process
GO:0071316	IDA	20110321	cellular response to nicotine	biological_process
GO:0001933	IMP	20100721	negative regulation of protein phosphorylation	biological_process
GO:0004438	TAS	20110825	phosphatidylinositol-3-phosphatase activity	molecular_function
GO:0004721	TAS	20111206	phosphoprotein phosphatase activity	molecular_function
GO:0004722	IMP	20110825	protein serine/threonine phosphatase activity	molecular_function
GO:0004725	IDA	20111222	protein tyrosine phosphatase activity	molecular_function
GO:0006470	IDA	20060106	protein dephosphorylation	biological_process
GO:0007092	IDA	20110421	activation of mitotic anaphase-promoting complex activity	biological_process
GO:0009898	IDA	20110120	internal side of plasma membrane	cellular_component
GO:0010997	IPI	20110421	anaphase-promoting complex binding	molecular_function
GO:0016314	IDA	20060106	phosphatidylinositol-3,4,5-trisphosphate 3-phosphatase activity	molecular_function
GO:0030165	IPI	20060106	PDZ domain binding	molecular_function
GO:0030336	IMP	20111208	negative regulation of cell migration	biological_process
GO:0031647	IMP	20051109	regulation of protein stability	biological_process
GO:0031658	IDA	20110421	negative regulation of cyclin-dependent protein kinase activity involved in G1/S	biological_process
GO:0035335	IDA	20120121	peptidyl-tyrosine dephosphorylation	biological_process
GO:0042995	IDA	20111206	cell projection	cellular_component
GO:0046855	IDA	20060106	inositol phosphate dephosphorylation	biological_process
GO:0046856	IDA	20060106	phosphatidylinositol dephosphorylation	biological_process
GO:0050821	IDA	20100721	protein stabilization	biological_process
GO:0051091	IMP	20100721	positive regulation of sequence-specific DNA binding transcription factor activity	biological_process
GO:0051717	IDA	20060106	inositol-1,3,4,5-tetrakisphosphate 3-phosphatase activity	molecular_function
GO:0051800	IDA	20060116	phosphatidylinositol-3,4-bisphosphate 3-phosphatase activity	molecular_function
GO:0051895	IMP	20060116	negative regulation of focal adhesion assembly	biological_process
GO:0051898	IMP	20060116	negative regulation of protein kinase B signaling cascade	biological_process
GO:2000060	IDA	20110421	positive regulation of protein ubiquitination involved in ubiquitin-dependent protein catabolic process	biological_process
GO:2000134	IDA	20110421	negative regulation of G1/S transition of mitotic cell cycle	biological_process
GO:0005741	TAS	20030904	mitochondrial outer membrane	cellular_component
GO:0031333	IDA	20110321	negative regulation of protein complex assembly	biological_process
GO:0035023	TAS	20111108	regulation of Rho protein signal transduction	biological_process
GO:0042981	TAS	20111107	regulation of apoptotic process	biological_process
GO:0043154	TAS	20111107	negative regulation of cysteine-type endopeptidase activity involved in apoptotic process	biological_process
GO:2000145	TAS	20111107	regulation of cell motility	biological_process
GO:0000083	TAS	20090420	regulation of transcription involved in G1/S phase of mitotic cell cycle	biological_process
GO:0000785	TAS	20031119	chromatin	cellular_component
GO:0006338	TAS	20090420	chromatin remodeling	biological_process
GO:0007346	IMP	20110307	regulation of mitotic cell cycle	biological_process
GO:0016514	TAS	20090420	SWI/SNF complex	cellular_component
GO:0016605	IDA	20070202	PML body	cellular_component
GO:0019900	IDA	20060717	kinase binding	molecular_function
GO:0030308	TAS	20060120	negative regulation of cell growth	biological_process
GO:0031134	IMP	20110307	sister chromatid biorientation	biological_process
GO:0031575	TAS	20100113	mitotic cell cycle G1/S transition checkpoint	biological_process
GO:0034088	IMP	20110307	maintenance of mitotic sister chromatid cohesion	biological_process
GO:0035189	TAS	20090420	Rb-E2F complex	cellular_component
GO:0043433	TAS	20100113	negative regulation of sequence-specific DNA binding transcription factor activity	biological_process
GO:0043550	IDA	20060717	regulation of lipid kinase activity	biological_process
GO:0045445	IMP	20090714	myoblast differentiation	biological_process
GO:0045749	TAS	20090420	negative regulation of S phase of mitotic cell cycle	biological_process
GO:0045842	IMP	20110307	positive regulation of mitotic metaphase/anaphase transition	biological_process
GO:0051318	TAS	20060120	G1 phase	biological_process
GO:0071459	IMP	20110307	protein localization to chromosome, centromeric region	biological_process
GO:0071922	IMP	20110307	regulation of cohesin localization to chromatin	biological_process
GO:0090230	TAS	20110307	regulation of centromere complex assembly	biological_process
GO:0000082	IDA	20090511	G1/S transition of mitotic cell cycle	biological_process
GO:0006974	IDA	20090511	response to DNA damage stimulus	biological_process
GO:0031571	IDA	20090511	mitotic cell cycle G1/S transition DNA damage checkpoint	biological_process
GO:0000209	TAS	20100113	protein polyubiquitination	biological_process
GO:0002020	IMP	20110328	protease binding	molecular_function
GO:0005783	IDA	20110328	endoplasmic reticulum	cellular_component
GO:0006959	TAS	20070115	humoral immune response	biological_process
GO:0008219	IDA	20090324	cell death	biological_process
GO:0009636	IDA	20090324	response to toxin	biological_process
GO:0010039	IDA	20070305	response to iron ion	biological_process
GO:0015267	IDA	20110325	channel activity	molecular_function
GO:0030307	IDA	20100304	positive regulation of cell growth	biological_process
GO:0030890	IMP	20101008	positive regulation of B cell proliferation	biological_process
GO:0031965	IDA	20070305	nuclear membrane	cellular_component
GO:0032848	IDA	20070305	negative regulation of cellular pH reduction	biological_process
GO:0034097	IDA	20090324	response to cytokine stimulus	biological_process
GO:0035094	IDA	20070305	response to nicotine	biological_process
GO:0042100	IDA	20090324	B cell proliferation	biological_process
GO:0042493	IDA	20090324	response to drug	biological_process
GO:0043496	IDA	20070305	regulation of protein homodimerization activity	biological_process
GO:0043497	IDA	20070305	regulation of protein heterodimerization activity	biological_process
GO:0043524	IDA	20090324	negative regulation of neuron apoptosis	biological_process
GO:0046930	IDA	20110325	pore complex	cellular_component
GO:0050853	IMP	20101008	B cell receptor signaling pathway	biological_process
GO:0051402	TAS	20070302	neuron apoptosis	biological_process
GO:0051434	IPI	20070305	BH3 domain binding	molecular_function
GO:0051607	IDA	20070305	defense response to virus	biological_process
GO:0051902	TAS	20070115	negative regulation of mitochondrial depolarization	biological_process
GO:0051924	IDA	20090324	regulation of calcium ion transport	biological_process
GO:0070059	IDA	20090105	apoptosis in response to endoplasmic reticulum stress	biological_process
GO:2001234	IMP	20111220	negative regulation of apoptotic signaling pathway	biological_process
GO:0003677	TAS	20120106	DNA binding	molecular_function
GO:0005667	IPI	20110103	transcription factor complex	cellular_component
GO:0010224	IDA	20051209	response to UV-B	biological_process
GO:0019221	IDA	20051209	cytokine-mediated signaling pathway	biological_process
GO:0042301	IDA	20051209	phosphate ion binding	molecular_function
GO:0042802	IDA	20051209	identical protein binding	molecular_function
GO:0043123	IEP	20040311	positive regulation of I-kappaB kinase/NF-kappaB cascade	biological_process
GO:0047485	IPI	20060104	protein N-terminus binding	molecular_function
GO:0070431	IDA	20101104	nucleotide-binding oligomerization domain containing 2 signaling pathway	biological_process
GO:0070491	IPI	20090619	repressing transcription factor binding	molecular_function
GO:0070555	IGI	20090619	response to interleukin-1	biological_process
GO:0071347	IDA	20120106	cellular response to interleukin-1	biological_process
GO:0071356	IDA	20120106	cellular response to tumor necrosis factor	biological_process
GO:0034976	IEP	20100504	response to endoplasmic reticulum stress	biological_process
GO:0035497	IMP	20100504	cAMP response element binding	molecular_function
GO:0044212	IMP	20100504	transcription regulatory region DNA binding	molecular_function
GO:0005100	TAS	20030904	Rho GTPase activator activity	molecular_function
GO:0008624	TAS	20111123	induction of apoptosis by extracellular signals	biological_process
GO:0032321	TAS	20120121	positive regulation of Rho GTPase activity	biological_process
GO:0005789	TAS	20100125	endoplasmic reticulum membrane	cellular_component
GO:0006702	TAS	20111123	androgen biosynthetic process	biological_process
GO:0008202	TAS	20111123	steroid metabolic process	biological_process
GO:0008209	IDA	20060419	androgen metabolic process	biological_process
GO:0008584	IMP	20060419	male gonad development	biological_process
GO:0009917	IDA	20060419	sterol 5-alpha reductase activity	molecular_function
GO:0001568	IMP	20091030	blood vessel development	biological_process
GO:0006357	IDA	20110213	regulation of transcription from RNA polymerase II promoter	biological_process
GO:0031016	TAS	20080425	pancreas development	biological_process
GO:0032024	IDA	20080425	positive regulation of insulin secretion	biological_process
GO:0032092	IDA	20100118	positive regulation of protein binding	biological_process
GO:0032350	IDA	20080425	regulation of hormone metabolic process	biological_process
GO:0042593	IDA	20080425	glucose homeostasis	biological_process
GO:0043433	IDA	20100118	negative regulation of sequence-specific DNA binding transcription factor activity	biological_process
GO:0043570	IMP	20100728	maintenance of DNA repeat elements	biological_process
GO:0045444	IDA	20080425	fat cell differentiation	biological_process
GO:0046827	IMP	20091030	positive regulation of protein export from nucleus	biological_process
GO:0048625	IDA	20080425	myoblast cell fate commitment	biological_process
GO:0000187	IDA	20070521	activation of MAPK activity	biological_process
GO:0004708	IDA	20070521	MAP kinase kinase activity	molecular_function
GO:0005154	IDA	20090803	epidermal growth factor receptor binding	molecular_function
GO:0000733	IMP	20120121	DNA strand renaturation	biological_process
GO:0000739	IMP	20040610	DNA strand annealing activity	molecular_function
GO:0002020	IPI	20100727	protease binding	molecular_function
GO:0005507	IGI	20040610	copper ion binding	molecular_function
GO:0005626	IDA	20060110	insoluble fraction	cellular_component
GO:0005678	IDA	20111107	chromatin assembly complex	cellular_component
GO:0006284	TAS	20040608	base-excision repair	biological_process
GO:0006289	IMP	20040706	nucleotide-excision repair	biological_process
GO:0006978	IMP	20111117	DNA damage response, signal transduction by p53 class mediator resulting in transcription of p21 class mediator	biological_process
GO:0007275	IMP	20040614	multicellular organismal development	biological_process
GO:0007569	IMP	20040608	cell aging	biological_process
GO:0008104	IDA	20061013	protein localization	biological_process
GO:0008270	TAS	20090325	zinc ion binding	molecular_function
GO:0008635	IDA	20040608	activation of cysteine-type endopeptidase activity involved in apoptotic process by cytochrome c	biological_process
GO:0016363	IDA	20060112	nuclear matrix	cellular_component
GO:0030330	IDA	20101021	DNA damage response, signal transduction by p53 class mediator	biological_process
GO:0034613	IDA	20110228	cellular protein localization	biological_process
GO:0035035	IPI	20100727	histone acetyltransferase binding	molecular_function
GO:0042149	IDA	20110830	cellular response to glucose starvation	biological_process
GO:0051087	IPI	20080718	chaperone binding	molecular_function
GO:0051097	TAS	20040805	negative regulation of helicase activity	biological_process
GO:0051262	TAS	20041101	protein tetramerization	biological_process
GO:0051721	IPI	20100727	protein phosphatase 2A binding	molecular_function
GO:0071158	IMP	20110830	positive regulation of cell cycle arrest	biological_process
GO:0072332	IMP	20110428	signal transduction by p53 class mediator resulting in induction of apoptosis	biological_process
GO:0090399	IMP	20110110	replicative senescence	biological_process
GO:0090403	IMP	20110110	oxidative stress-induced premature senescence	biological_process
GO:0003723	TAS	20060915	RNA binding	molecular_function
GO:0005509	TAS	20051221	calcium ion binding	molecular_function
GO:0005788	IDA	20101025	endoplasmic reticulum lumen	cellular_component
GO:0005789	IDA	20080626	endoplasmic reticulum membrane	cellular_component
GO:0019903	IDA	20100611	protein phosphatase binding	molecular_function
GO:0030433	IMP	20090903	ER-associated protein catabolic process	biological_process
GO:0030496	IDA	20110118	midbody	cellular_component
GO:0031247	IDA	20100614	actin rod assembly	biological_process
GO:0043666	IDA	20100614	regulation of phosphoprotein phosphatase activity	biological_process
GO:0046790	IPI	20051221	virion binding	molecular_function
GO:0050750	IDA	20051111	low-density lipoprotein particle receptor binding	molecular_function
GO:0071318	IDA	20100614	cellular response to ATP	biological_process
GO:0008047	TAS	20030904	enzyme activator activity	molecular_function
GO:0008635	TAS	20040923	activation of cysteine-type endopeptidase activity involved in apoptotic process by cytochrome c	biological_process
GO:0043293	IDA	20110823	apoptosome	cellular_component
GO:0016303	TAS	20030904	1-phosphatidylinositol-3-kinase activity	molecular_function
GO:0007254	TAS	20100511	JNK cascade	biological_process
GO:0019904	IPI	20100602	protein domain specific binding	molecular_function
GO:0044444	IDA	20061121	cytoplasmic part	cellular_component
GO:0000381	IDA	20110622	regulation of alternative nuclear mRNA splicing, via spliceosome	biological_process
GO:0000398	IC	20110302	nuclear mRNA splicing, via spliceosome	biological_process
GO:0030529	IDA	20090326	ribonucleoprotein complex	cellular_component
GO:0036002	IDA	20110923	pre-mRNA binding	molecular_function
GO:0071013	IDA	20110302	catalytic step 2 spliceosome	cellular_component
GO:0048935	TAS	20110708	peripheral nervous system neuron development	biological_process
GO:0034599	IDA	20091005	cellular response to oxidative stress	biological_process
GO:0005782	TAS	20100321	peroxisomal matrix	cellular_component
GO:0008206	TAS	20111123	bile acid metabolic process	biological_process
GO:0033540	TAS	20111123	fatty acid beta-oxidation using acyl-CoA oxidase	biological_process
GO:0000723	TAS	20050418	telomere maintenance	biological_process
GO:0000781	IC	20040927	chromosome, telomeric region	cellular_component
GO:0000783	IC	20081219	nuclear telomere cap complex	cellular_component
GO:0003720	IDA	20120123	telomerase activity	molecular_function
GO:0003721	IDA	20081208	telomeric template RNA reverse transcriptase activity	molecular_function
GO:0005697	IDA	20040427	telomerase holoenzyme complex	cellular_component
GO:0007004	IMP	20081219	telomere maintenance via telomerase	biological_process
GO:0022616	IDA	20081205	DNA strand elongation	biological_process
GO:0032203	IDA	20081219	telomere formation via telomerase	biological_process
GO:0042162	TAS	20030904	telomeric DNA binding	molecular_function
GO:0070034	IDA	20081219	telomeric RNA binding	molecular_function
GO:0000724	IDA	20101006	double-strand break repair via homologous recombination	biological_process
GO:0003697	IDA	20101006	single-stranded DNA binding	molecular_function
GO:0006281	TAS	20090502	DNA repair	biological_process
GO:0006289	TAS	20070807	nucleotide-excision repair	biological_process
GO:0006302	IMP	20070807	double-strand break repair	biological_process
GO:0010484	IDA	20110118	H3 histone acetyltransferase activity	molecular_function
GO:0010485	IDA	20110118	H4 histone acetyltransferase activity	molecular_function
GO:0030141	IDA	20070807	secretory granule	cellular_component
GO:0033205	IDA	20070807	cell cycle cytokinesis	biological_process
GO:0033593	IDA	20070813	BRCA2-MAGE-D1 complex	cellular_component
GO:0033600	IDA	20070813	negative regulation of mammary gland epithelial cell proliferation	biological_process
GO:0043015	IPI	20070807	gamma-tubulin binding	molecular_function
GO:0043966	IDA	20110118	histone H3 acetylation	biological_process
GO:0043967	IDA	20110118	histone H4 acetylation	biological_process
GO:0051298	IMP	20110318	centrosome duplication	biological_process
GO:0000724	TAS	20100226	double-strand break repair via homologous recombination	biological_process
GO:0001726	IMP	20110331	ruffle	cellular_component
GO:0003723	IDA	20091111	RNA binding	molecular_function
GO:0004842	IDA	20100602	ubiquitin-protein ligase activity	molecular_function
GO:0006301	IDA	20070426	postreplication repair	biological_process
GO:0006302	TAS	20100226	double-strand break repair	biological_process
GO:0006357	TAS	20030904	regulation of transcription from RNA polymerase II promoter	biological_process
GO:0006359	TAS	20021023	regulation of transcription from RNA polymerase III promoter	biological_process
GO:0006978	TAS	20021023	DNA damage response, signal transduction by p53 class mediator resulting in transcription of p21 class mediator	biological_process
GO:0007059	IMP	20060822	chromosome segregation	biological_process
GO:0008630	IDA	20040514	DNA damage response, signal transduction resulting in induction of apoptosis	biological_process
GO:0010212	IMP	20090422	response to ionizing radiation	biological_process
GO:0031398	IDA	20060822	positive regulation of protein ubiquitination	biological_process
GO:0031436	IDA	20100602	BRCA1-BARD1 complex	cellular_component
GO:0031572	IMP	20090422	G2/M transition DNA damage checkpoint	biological_process
GO:0034446	IDA	20110331	substrate adhesion-dependent cell spreading	biological_process
GO:0042127	TAS	20021023	regulation of cell proliferation	biological_process
GO:0045717	IMP	20061219	negative regulation of fatty acid biosynthetic process	biological_process
GO:0045739	IMP	20090422	positive regulation of DNA repair	biological_process
GO:0051571	IDA	20110418	positive regulation of histone H3-K4 methylation	biological_process
GO:0051573	IDA	20110418	negative regulation of histone H3-K9 methylation	biological_process
GO:0051865	IDA	20100602	protein autoubiquitination	biological_process
GO:0070512	IDA	20110418	positive regulation of histone H4-K20 methylation	biological_process
GO:0070531	IDA	20090422	BRCA1-A complex	cellular_component
GO:0071158	IDA	20110322	positive regulation of cell cycle arrest	biological_process
GO:0085020	IDA	20100604	protein K6-linked ubiquitination	biological_process
GO:2000145	IDA	20110331	regulation of cell motility	biological_process
GO:2000617	IDA	20110707	positive regulation of histone H3-K9 acetylation	biological_process
GO:2000620	IDA	20110707	positive regulation of histone H4-K16 acetylation	biological_process
GO:0045071	IDA	20110816	negative regulation of viral genome replication	biological_process
GO:0060337	TAS	20111024	type I interferon-mediated signaling pathway	biological_process
GO:0031018	IMP	20070320	endocrine pancreas development	biological_process
GO:0035565	IMP	20110418	regulation of pronephros size	biological_process
GO:0039020	IGI	20110418	pronephric nephron tubule development	biological_process
GO:0048793	IMP	20110418	pronephros development	biological_process
GO:0048806	IMP	20070320	genitalia development	biological_process
GO:0060261	IDA	20110418	positive regulation of transcription initiation from RNA polymerase II promoter	biological_process
GO:0000902	IMP	20111028	cell morphogenesis	biological_process
GO:0010839	IMP	20111028	negative regulation of keratinocyte proliferation	biological_process
GO:0010980	IDA	20090624	positive regulation of vitamin D 24-hydroxylase activity	biological_process
GO:0045618	IMP	20111030	positive regulation of keratinocyte differentiation	biological_process
GO:0046697	IEP	20090507	decidualization	biological_process
GO:0046965	IPI	20090527	retinoid X receptor binding	molecular_function
GO:0070561	IDA	20090507	vitamin D receptor signaling pathway	biological_process
GO:0005615	TAS	20030904	extracellular space	cellular_component
GO:0006694	TAS	20030904	steroid biosynthetic process	biological_process
GO:0006704	TAS	20111123	glucocorticoid biosynthetic process	biological_process
GO:0006805	TAS	20111123	xenobiotic metabolic process	biological_process
GO:0007548	TAS	20030904	sex differentiation	biological_process
GO:0019825	TAS	20031120	oxygen binding	molecular_function
GO:0000060	IDA	20061124	protein import into nucleus, translocation	biological_process
GO:0000185	IDA	20110713	activation of MAPKKK activity	biological_process
GO:0001819	IDA	20080129	positive regulation of cytokine production	biological_process
GO:0002439	IMP	20090901	chronic inflammatory response to antigenic stimulus	biological_process
GO:0002740	IDA	20080130	negative regulation of cytokine secretion involved in immune response	biological_process
GO:0005125	IDA	20080130	cytokine activity	molecular_function
GO:0005164	IDA	20080130	tumor necrosis factor receptor binding	molecular_function
GO:0006927	IDA	20080130	transformed cell apoptosis	biological_process
GO:0006954	IDA	20080128	inflammatory response	biological_process
GO:0008624	IDA	20090323	induction of apoptosis by extracellular signals	biological_process
GO:0008625	IDA	20110321	induction of apoptosis via death domain receptors	biological_process
GO:0009615	IDA	20080129	response to virus	biological_process
GO:0009651	TAS	20081119	response to salt stress	biological_process
GO:0010629	IDA	20120109	negative regulation of gene expression	biological_process
GO:0010940	TAS	20090424	positive regulation of necrotic cell death	biological_process
GO:0030730	IDA	20090115	sequestering of triglyceride	biological_process
GO:0031663	IDA	20111211	lipopolysaccharide-mediated signaling pathway	biological_process
GO:0032715	IDA	20080130	negative regulation of interleukin-6 production	biological_process
GO:0032722	IDA	20080129	positive regulation of chemokine production	biological_process
GO:0032800	IDA	20080130	receptor biosynthetic process	biological_process
GO:0033209	IMP	20080128	tumor necrosis factor-mediated signaling pathway	biological_process
GO:0034116	IDA	20120109	positive regulation of heterotypic cell-cell adhesion	biological_process
GO:0042346	IDA	20080129	positive regulation of NF-kappaB import into nucleus	biological_process
GO:0043068	IDA	20111209	positive regulation of programmed cell death	biological_process
GO:0043122	IDA	20080128	regulation of I-kappaB kinase/NF-kappaB cascade	biological_process
GO:0043243	IDA	20101119	positive regulation of protein complex disassembly	biological_process
GO:0045080	IDA	20080129	positive regulation of chemokine biosynthetic process	biological_process
GO:0045416	IDA	20111209	positive regulation of interleukin-8 biosynthetic process	biological_process
GO:0045672	IDA	20110113	positive regulation of osteoclast differentiation	biological_process
GO:0048566	IEP	20110303	embryonic digestive tract development	biological_process
GO:0050796	IDA	20080724	regulation of insulin secretion	biological_process
GO:0050901	IDA	20080129	leukocyte tethering or rolling	biological_process
GO:0050995	IDA	20090115	negative regulation of lipid catabolic process	biological_process
GO:0051044	IDA	20081121	positive regulation of membrane protein ectodomain proteolysis	biological_process
GO:0051222	IDA	20101119	positive regulation of protein transport	biological_process
GO:0051384	IDA	20080130	response to glucocorticoid stimulus	biological_process
GO:0051533	IDA	20110124	positive regulation of NFAT protein import into nucleus	biological_process
GO:0060555	IDA	20090629	induction of necroptosis by extracellular signals	biological_process
GO:0060557	IDA	20090507	positive regulation of vitamin D biosynthetic process	biological_process
GO:0060559	IDA	20090507	positive regulation of calcidiol 1-monooxygenase activity	biological_process
GO:0061048	IDA	20100423	negative regulation of branching involved in lung morphogenesis	biological_process
GO:0070265	IDA	20090323	necrotic cell death	biological_process
GO:0071407	IDA	20111211	cellular response to organic cyclic compound	biological_process
GO:0071803	IDA	20110220	positive regulation of podosome assembly	biological_process
GO:0097191	IDA	20111209	extrinsic apoptotic signaling pathway	biological_process
GO:2000343	IDA	20111124	positive regulation of chemokine (C-X-C motif) ligand 2 production	biological_process
GO:0008285	TAS	20030904	negative regulation of cell proliferation	biological_process
GO:0019079	TAS	20031119	viral genome replication	biological_process
GO:0003714	IDA	20041221	transcription corepressor activity	molecular_function
GO:0017053	IDA	20041221	transcriptional repressor complex	cellular_component
GO:0004519	TAS	20030904	endonuclease activity	molecular_function
GO:0006285	TAS	20041003	base-excision repair, AP site formation	biological_process
GO:0006979	IDA	20101021	response to oxidative stress	biological_process
GO:0009314	IDA	20101021	response to radiation	biological_process
GO:0016607	IDA	20101021	nuclear speck	cellular_component
GO:0033158	IDA	20101021	regulation of protein import into nucleus, translocation	biological_process
GO:0045007	TAS	20041003	depurination	biological_process
GO:0004602	IDA	20100323	glutathione peroxidase activity	molecular_function
GO:0005625	IDA	20100324	soluble fraction	cellular_component
GO:0016491	IDA	20090415	oxidoreductase activity	molecular_function
GO:0017144	IDA	20090415	drug metabolic process	biological_process
GO:0042359	IC	20090629	vitamin D metabolic process	biological_process
GO:0055114	IDA	20090415	oxidation-reduction process	biological_process
GO:0070576	IDA	20090629	vitamin D 24-hydroxylase activity	molecular_function
GO:0001881	IMP	20110110	receptor recycling	biological_process
GO:0004864	IDA	20031216	protein phosphatase inhibitor activity	molecular_function
GO:0005769	IDA	20110110	early endosome	cellular_component
GO:0016021	IDA	20031216	integral to membrane	cellular_component
GO:0032456	IMP	20110110	endocytic recycling	biological_process
GO:0033572	IMP	20110110	transferrin transport	biological_process
GO:0045022	IMP	20110110	early endosome to late endosome transport	biological_process
GO:0055037	IDA	20110110	recycling endosome	cellular_component
GO:0070853	IPI	20110110	myosin VI binding	molecular_function
GO:0005624	TAS	20030904	membrane fraction	cellular_component
GO:0015101	IDA	20071224	organic cation transmembrane transporter activity	molecular_function
GO:0015651	IDA	20071224	quaternary ammonium group transmembrane transporter activity	molecular_function
GO:0015695	IDA	20071224	organic cation transport	biological_process
GO:0015697	IDA	20071224	quaternary ammonium group transport	biological_process
GO:0055085	TAS	20111123	transmembrane transport	biological_process
GO:0006956	TAS	20030904	complement activation	biological_process
GO:0001895	IMP	20100104	retina homeostasis	biological_process
GO:0001917	IDA	20100104	photoreceptor inner segment	cellular_component
GO:0005496	IMP	20090415	steroid binding	molecular_function
GO:0005506	IDA	20090415	iron ion binding	molecular_function
GO:0006629	TAS	20030904	lipid metabolic process	biological_process
GO:0006706	IMP	20091120	steroid catabolic process	biological_process
GO:0008202	IMP	20090415	steroid metabolic process	biological_process
GO:0008209	TAS	20091202	androgen metabolic process	biological_process
GO:0008395	IMP	20091120	steroid hydroxylase activity	molecular_function
GO:0009822	IDA	20091120	alkaloid catabolic process	biological_process
GO:0016098	IDA	20100203	monoterpenoid metabolic process	biological_process
GO:0030343	IDA	20090415	vitamin D3 25-hydroxylase activity	molecular_function
GO:0034875	IDA	20100203	caffeine oxidase activity	molecular_function
GO:0042737	IDA	20091105	drug catabolic process	biological_process
GO:0042738	IDA	20100203	exogenous drug catabolic process	biological_process
GO:0046483	IDA	20091218	heterocycle metabolic process	biological_process
GO:0050649	IMP	20090415	testosterone 6-beta-hydroxylase activity	molecular_function
GO:0070989	IDA	20091105	oxidative demethylation	biological_process
GO:0006349	TAS	20030904	regulation of gene expression by genetic imprinting	biological_process
GO:0001315	IMP	20040608	age-dependent response to reactive oxygen species	biological_process
GO:0005759	TAS	20080915	mitochondrial matrix	cellular_component
GO:0032364	IMP	20080915	oxygen homeostasis	biological_process
GO:0043524	IGI	20080915	negative regulation of neuron apoptosis	biological_process
GO:0051289	IPI	20090603	protein homotetramerization	biological_process
GO:0006351	TAS	20030904	transcription, DNA-dependent	biological_process
GO:0034056	IDA	20120109	estrogen response element binding	molecular_function
GO:0043401	TAS	20120121	steroid hormone mediated signaling pathway	biological_process
GO:0048386	IDA	20080716	positive regulation of retinoic acid receptor signaling pathway	biological_process
GO:0051000	IDA	20120111	positive regulation of nitric-oxide synthase activity	biological_process
GO:0003100	IMP	20080725	regulation of systemic arterial blood pressure by endothelin	biological_process
GO:0003785	IPI	20080725	actin monomer binding	molecular_function
GO:0005901	IDA	20080725	caveola	cellular_component
GO:0006527	IDA	20080725	arginine catabolic process	biological_process
GO:0031284	IMP	20080725	positive regulation of guanylate cyclase activity	biological_process
GO:0034405	IEP	20080725	response to fluid shear stress	biological_process
GO:0034617	IDA	20080801	tetrahydrobiopterin binding	molecular_function
GO:0034618	IDA	20080801	arginine binding	molecular_function
GO:0043542	IMP	20080725	endothelial cell migration	biological_process
GO:0016712	TAS	20090216	oxidoreductase activity, acting on paired donors, with incorporation or reduction of molecular oxygen, reduced flavin or flavoprotein as one donor, and incorporation of one atom of oxygen	molecular_function
GO:0004497	TAS	20060425	monooxygenase activity	molecular_function
GO:0007601	TAS	20060425	visual perception	biological_process
GO:0016712	IDA	20101220	oxidoreductase activity, acting on paired donors, with incorporation or reduction of molecular oxygen, reduced flavin or flavoprotein as one donor, and incorporation of one atom of oxygen	molecular_function
GO:0020037	TAS	20060425	heme binding	molecular_function
GO:0055114	TAS	20060425	oxidation-reduction process	biological_process
GO:0007044	TAS	20030904	cell-substrate junction assembly	biological_process
GO:0031581	TAS	20080310	hemidesmosome assembly	biological_process
GO:0034329	TAS	20080310	cell junction assembly	biological_process
GO:0043065	IGI	20101222	positive regulation of apoptotic process	biological_process
GO:0015629	IDA	20100607	actin cytoskeleton	cellular_component
GO:0005518	TAS	20060310	collagen binding	molecular_function
GO:0030225	TAS	20060310	macrophage differentiation	biological_process
GO:0051549	IMP	20081118	positive regulation of keratinocyte migration	biological_process
GO:0005123	IPI	20101119	death receptor binding	molecular_function
GO:0007257	IDA	20101119	activation of JUN kinase activity	biological_process
GO:0009967	IDA	20120121	positive regulation of signal transduction	biological_process
GO:0010633	TAS	20101119	negative regulation of epithelial cell migration	biological_process
GO:0010719	IMP	20101119	negative regulation of epithelial to mesenchymal transition	biological_process
GO:0031435	IPI	20101119	mitogen-activated protein kinase kinase kinase binding	molecular_function
GO:0032088	IMP	20101119	negative regulation of NF-kappaB transcription factor activity	biological_process
GO:0034261	IMP	20101119	negative regulation of Ras GTPase activity	biological_process
GO:0035591	IDA	20101119	signaling adaptor activity	molecular_function
GO:0043124	IDA	20101119	negative regulation of I-kappaB kinase/NF-kappaB cascade	biological_process
GO:0050680	IMP	20101119	negative regulation of epithelial cell proliferation	biological_process
GO:0051721	IDA	20101119	protein phosphatase 2A binding	molecular_function
GO:0071889	IDA	20101119	14-3-3 protein binding	molecular_function
GO:0001046	IDA	20120109	core promoter sequence-specific DNA binding	molecular_function
GO:0003713	TAS	20030904	transcription coactivator activity	molecular_function
GO:0030284	TAS	20021023	estrogen receptor activity	molecular_function
GO:0030520	TAS	20021023	intracellular estrogen receptor signaling pathway	biological_process
GO:0001938	IC	20110414	positive regulation of endothelial cell proliferation	biological_process
GO:0005730	TAS	20120121	nucleolus	cellular_component
GO:0010468	IDA	20090721	regulation of gene expression	biological_process
GO:0010573	IDA	20110915	vascular endothelial growth factor production	biological_process
GO:0010575	IDA	20080522	positive regulation vascular endothelial growth factor production	biological_process
GO:0010870	IMP	20110915	positive regulation of receptor biosynthetic process	biological_process
GO:0032364	IDA	20071018	oxygen homeostasis	biological_process
GO:0032722	TAS	20080522	positive regulation of chemokine production	biological_process
GO:0032909	IMP	20071130	regulation of transforming growth factor beta2 production	biological_process
GO:0042789	IC	20080522	mRNA transcription from RNA polymerase II promoter	biological_process
GO:0045766	IC	20080522	positive regulation of angiogenesis	biological_process
GO:0045821	IC	20080522	positive regulation of glycolysis	biological_process
GO:0046886	IDA	20080522	positive regulation of hormone biosynthetic process	biological_process
GO:0051879	IDA	20080522	Hsp90 protein binding	molecular_function
GO:0070101	IC	20110915	positive regulation of chemokine-mediated signaling pathway	biological_process
GO:0030099	IMP	20101109	myeloid cell differentiation	biological_process
GO:0070579	IMP	20101109	methylcytosine dioxygenase activity	molecular_function
GO:0001933	IDA	20070920	negative regulation of protein phosphorylation	biological_process
GO:0008160	IDA	20040513	protein tyrosine phosphatase activator activity	molecular_function
GO:0014912	IDA	20080530	negative regulation of smooth muscle cell migration	biological_process
GO:0045663	IDA	20040513	positive regulation of myoblast differentiation	biological_process
GO:0048662	IDA	20080530	negative regulation of smooth muscle cell proliferation	biological_process
GO:0004601	TAS	20100402	peroxidase activity	molecular_function
GO:0006692	TAS	20041001	prostanoid metabolic process	biological_process
GO:0006693	TAS	20030904	prostaglandin metabolic process	biological_process
GO:0019371	IDA	20100528	cyclooxygenase pathway	biological_process
GO:0043005	IDA	20110107	neuron projection	cellular_component
GO:0006766	TAS	20070723	vitamin metabolic process	biological_process
GO:0006767	TAS	20070723	water-soluble vitamin metabolic process	biological_process
GO:0008015	TAS	20030904	blood circulation	biological_process
GO:0046655	TAS	20070723	folic acid metabolic process	biological_process
GO:0050667	IDA	20111223	homocysteine metabolic process	biological_process
GO:0072341	IDA	20111223	modified amino acid binding	molecular_function
GO:0001912	TAS	20090430	positive regulation of leukocyte mediated cytotoxicity	biological_process
GO:0042742	IMP	20080724	defense response to bacterium	biological_process
GO:0043457	TAS	20080724	regulation of cellular respiration	biological_process
GO:0051712	IMP	20080724	positive regulation of killing of cells of other organism	biological_process
GO:0005102	TAS	20030904	receptor binding	molecular_function
GO:0002904	IDA	20090324	positive regulation of B cell apoptosis	biological_process
GO:0030097	TAS	20020904	hemopoiesis	biological_process
GO:0030595	TAS	20031106	leukocyte chemotaxis	biological_process
GO:0030889	IDA	20090324	negative regulation of B cell proliferation	biological_process
GO:0042092	TAS	20020904	type 2 immune response	biological_process
GO:0045347	TAS	20020904	negative regulation of MHC class II biosynthetic process	biological_process
GO:0051045	IDA	20081121	negative regulation of membrane protein ectodomain proteolysis	biological_process
GO:0005913	TAS	20100721	cell-cell adherens junction	cellular_component
GO:0005925	IDA	20080818	focal adhesion	cellular_component
GO:0016235	IDA	20080818	aggresome	cellular_component
GO:0016328	IDA	20080107	lateral plasma membrane	cellular_component
GO:0016337	IDA	20080107	cell-cell adhesion	biological_process
GO:0022408	IMP	20100916	negative regulation of cell-cell adhesion	biological_process
GO:0032794	IPI	20110719	GTPase activating protein binding	molecular_function
GO:0034332	TAS	20111123	adherens junction organization	biological_process
GO:0042993	IDA	20080107	positive regulation of transcription factor import into nucleus	biological_process
GO:0043296	IDA	20100217	apical junction complex	cellular_component
GO:0045216	TAS	20111123	cell-cell junction organization	biological_process
GO:0050776	TAS	20100804	regulation of immune response	biological_process
GO:0000077	TAS	20120121	DNA damage checkpoint	biological_process
GO:0006975	IMP	20110926	DNA damage induced protein phosphorylation	biological_process
GO:0042176	IMP	20110928	regulation of protein catabolic process	biological_process
GO:0044257	IMP	20110926	cellular protein catabolic process	biological_process
GO:0072428	IMP	20110926	signal transduction involved in intra-S DNA damage checkpoint	biological_process
GO:0090307	IMP	20110929	spindle assembly involved in mitosis	biological_process
GO:0005215	TAS	20030904	transporter activity	molecular_function
GO:0010715	IMP	20110914	regulation of extracellular matrix disassembly	biological_process
GO:0017134	IPI	20090914	fibroblast growth factor binding	molecular_function
GO:0045862	IMP	20110914	positive regulation of proteolysis	biological_process
GO:0048554	IMP	20110914	positive regulation of metalloenzyme activity	biological_process
GO:0048603	IDA	20110811	fibroblast growth factor 2 binding	molecular_function
GO:0070857	IMP	20110914	regulation of bile acid biosynthetic process	biological_process
GO:2000573	IMP	20110914	positive regulation of DNA biosynthetic process	biological_process
GO:0004314	IDA	20040818	[acyl-carrier-protein] S-malonyltransferase activity	molecular_function
GO:0006633	IDA	20040818	fatty acid biosynthetic process	biological_process
GO:0008152	IDA	20040818	metabolic process	biological_process
GO:0016740	IDA	20040818	transferase activity	molecular_function
GO:0032464	IDA	20110317	positive regulation of protein homooligomerization	biological_process
GO:0090200	IDA	20110317	positive regulation of release of cytochrome c from mitochondria	biological_process
GO:0005790	IDA	20080926	smooth endoplasmic reticulum	cellular_component
GO:0031410	IDA	20080926	cytoplasmic vesicle	cellular_component
GO:0033162	IDA	20080926	melanosome membrane	cellular_component
GO:0034641	TAS	20111123	cellular nitrogen compound metabolic process	biological_process
GO:0042416	IDA	20080926	dopamine biosynthetic process	biological_process
GO:0042418	IDA	20080926	epinephrine biosynthetic process	biological_process
GO:0042421	IDA	20080926	norepinephrine biosynthetic process	biological_process
GO:0042423	TAS	20111123	catecholamine biosynthetic process	biological_process
GO:0043473	TAS	20080926	pigmentation	biological_process
GO:0045471	IDA	20080926	response to ethanol	biological_process
GO:0018095	TAS	20090625	protein polyglutamylation	biological_process
GO:0070740	TAS	20090625	tubulin-glutamic acid ligase activity	molecular_function
GO:0001530	IMP	20090913	lipopolysaccharide binding	molecular_function
GO:0001875	IDA	20090602	lipopolysaccharide receptor activity	molecular_function
GO:0007252	IDA	20091112	I-kappaB phosphorylation	biological_process
GO:0009897	IDA	20090204	external side of plasma membrane	cellular_component
GO:0032496	IDA	20090204	response to lipopolysaccharide	biological_process
GO:0032497	IDA	20090602	detection of lipopolysaccharide	biological_process
GO:0032755	IDA	20091112	positive regulation of interleukin-6 production	biological_process
GO:0032757	IDA	20091112	positive regulation of interleukin-8 production	biological_process
GO:0042116	IMP	20030103	macrophage activation	biological_process
GO:0042535	IDA	20071228	positive regulation of tumor necrosis factor biosynthetic process	biological_process
GO:0042742	TAS	20091118	defense response to bacterium	biological_process
GO:0045084	IDA	20071228	positive regulation of interleukin-12 biosynthetic process	biological_process
GO:0046696	IDA	20090602	lipopolysaccharide receptor complex	cellular_component
GO:0050729	IC	20091112	positive regulation of inflammatory response	biological_process
GO:0050829	IC	20090204	defense response to Gram-negative bacterium	biological_process
GO:0005792	TAS	20030904	microsome	cellular_component
GO:0032259	TAS	20111123	methylation	biological_process
GO:0042136	TAS	20111123	neurotransmitter biosynthetic process	biological_process
GO:0002384	TAS	20101104	hepatic immune response	biological_process
GO:0002446	IC	20081103	neutrophil mediated immunity	biological_process
GO:0002548	IC	20081103	monocyte chemotaxis	biological_process
GO:0002675	IDA	20081031	positive regulation of acute inflammatory response	biological_process
GO:0002690	IC	20081103	positive regulation of leukocyte chemotaxis	biological_process
GO:0005896	IDA	20081031	interleukin-6 receptor complex	cellular_component
GO:0006953	TAS	20081103	acute-phase response	biological_process
GO:0006959	IC	20081031	humoral immune response	biological_process
GO:0010574	IDA	20081031	regulation of vascular endothelial growth factor production	biological_process
GO:0031175	IMP	20081031	neuron projection development	biological_process
GO:0032494	IEP	20081103	response to peptidoglycan	biological_process
GO:0032966	IDA	20081103	negative regulation of collagen biosynthetic process	biological_process
GO:0042102	IDA	20081031	positive regulation of T cell proliferation	biological_process
GO:0045669	TAS	20081103	positive regulation of osteoblast differentiation	biological_process
GO:0045765	IC	20081031	regulation of angiogenesis	biological_process
GO:0050829	IEP	20081103	defense response to Gram-negative bacterium	biological_process
GO:0050830	IEP	20081103	defense response to Gram-positive bacterium	biological_process
GO:0050871	IDA	20081031	positive regulation of B cell activation	biological_process
GO:0051024	IDA	20081031	positive regulation of immunoglobulin secretion	biological_process
GO:0070301	IDA	20110325	cellular response to hydrogen peroxide	biological_process
GO:2000366	IC	20110430	positive regulation of STAT protein import into nucleus	biological_process
GO:0000060	IPI	20110411	protein import into nucleus, translocation	biological_process
GO:0002062	IDA	20100311	chondrocyte differentiation	biological_process
GO:0002244	IDA	20100112	hemopoietic progenitor cell differentiation	biological_process
GO:0002248	TAS	20080425	connective tissue replacement involved in inflammatory response wound healing	biological_process
GO:0005114	IDA	20090114	type II transforming growth factor beta receptor binding	molecular_function
GO:0006611	IDA	20110812	protein export from nucleus	biological_process
GO:0006754	IDA	20080225	ATP biosynthetic process	biological_process
GO:0006796	IDA	20080225	phosphate-containing compound metabolic process	biological_process
GO:0007179	IDA	20090121	transforming growth factor beta receptor signaling pathway	biological_process
GO:0007183	IDA	20090219	SMAD protein complex assembly	biological_process
GO:0007184	IDA	20100201	SMAD protein import into nucleus	biological_process
GO:0007435	IEP	20080815	salivary gland morphogenesis	biological_process
GO:0008156	IMP	20090304	negative regulation of DNA replication	biological_process
GO:0009611	IEP	20080815	response to wounding	biological_process
GO:0010742	IC	20090209	macrophage derived foam cell differentiation	biological_process
GO:0010763	IDA	20081017	positive regulation of fibroblast migration	biological_process
GO:0010862	IDA	20090205	positive regulation of pathway-restricted SMAD protein phosphorylation	biological_process
GO:0010936	IDA	20110303	negative regulation of macrophage cytokine production	biological_process
GO:0017015	IDA	20071126	regulation of transforming growth factor beta receptor signaling pathway	biological_process
GO:0019048	TAS	20091028	virus-host interaction	biological_process
GO:0019049	IDA	20071126	evasion of host defenses by virus	biological_process
GO:0019058	TAS	20111013	viral infectious cycle	biological_process
GO:0030501	IEP	20080815	positive regulation of bone mineralization	biological_process
GO:0032270	IDA	20090209	positive regulation of cellular protein metabolic process	biological_process
GO:0032570	IDA	20090304	response to progesterone stimulus	biological_process
GO:0032740	IDA	20080827	positive regulation of interleukin-17 production	biological_process
GO:0032801	IDA	20090611	receptor catabolic process	biological_process
GO:0032967	IDA	20100707	positive regulation of collagen biosynthetic process	biological_process
GO:0035307	IDA	20071129	positive regulation of protein dephosphorylation	biological_process
GO:0042307	IDA	20111214	positive regulation of protein import into nucleus	biological_process
GO:0043499	IMP	20111215	eukaryotic cell surface binding	molecular_function
GO:0043537	IDA	20080928	negative regulation of blood vessel endothelial cell migration	biological_process
GO:0043932	IEP	20080815	ossification involved in bone remodeling	biological_process
GO:0045216	IDA	20090623	cell-cell junction organization	biological_process
GO:0045599	IDA	20100311	negative regulation of fat cell differentiation	biological_process
GO:0045662	IDA	20110812	negative regulation of myoblast differentiation	biological_process
GO:0045786	IDA	20061026	negative regulation of cell cycle	biological_process
GO:0046732	TAS	20091028	active induction of host immune response by virus	biological_process
GO:0048298	IDA	20071214	positive regulation of isotype switching to IgA isotypes	biological_process
GO:0048642	IDA	20110812	negative regulation of skeletal muscle tissue development	biological_process
GO:0050714	IDA	20090623	positive regulation of protein secretion	biological_process
GO:0060389	IDA	20090114	pathway-restricted SMAD protein phosphorylation	biological_process
GO:0060391	IDA	20111214	positive regulation of SMAD protein import into nucleus	biological_process
GO:0070723	IDA	20090622	response to cholesterol	biological_process
GO:0085029	IDA	20120119	extracellular matrix assembly	biological_process
GO:0007292	TAS	20030904	female gamete generation	biological_process
GO:0008406	TAS	20030904	gonad development	biological_process
GO:0008584	IEP	20100718	male gonad development	biological_process
GO:0008585	TAS	20030904	female gonad development	biological_process
GO:0042699	TAS	20120121	follicle-stimulating hormone signaling pathway	biological_process
GO:0001525	IMP	20080731	angiogenesis	biological_process
GO:0001570	TAS	20100420	vasculogenesis	biological_process
GO:0001968	IDA	20080731	fibronectin binding	molecular_function
GO:0002042	IDA	20110901	cell migration involved in sprouting angiogenesis	biological_process
GO:0002575	IDA	20100420	basophil chemotaxis	biological_process
GO:0002687	TAS	20080731	positive regulation of leukocyte migration	biological_process
GO:0005172	IPI	20110916	vascular endothelial growth factor receptor binding	molecular_function
GO:0005578	IDA	20040921	proteinaceous extracellular matrix	cellular_component
GO:0008360	IDA	20080731	regulation of cell shape	biological_process
GO:0010595	IDA	20110825	positive regulation of endothelial cell migration	biological_process
GO:0010740	IDA	20110822	positive regulation of intracellular protein kinase cascade	biological_process
GO:0030224	IDA	20110920	monocyte differentiation	biological_process
GO:0030225	IDA	20110920	macrophage differentiation	biological_process
GO:0030949	IDA	20080731	positive regulation of vascular endothelial growth factor receptor signaling pathway	biological_process
GO:0032793	IDA	20110822	positive regulation of CREB transcription factor activity	biological_process
GO:0035767	IDA	20110822	endothelial cell chemotaxis	biological_process
GO:0035924	IDA	20110822	cellular response to vascular endothelial growth factor stimulus	biological_process
GO:0042056	IDA	20110901	chemoattractant activity	molecular_function
GO:0043183	IPI	20080731	vascular endothelial growth factor receptor 1 binding	molecular_function
GO:0043184	IPI	20100407	vascular endothelial growth factor receptor 2 binding	molecular_function
GO:0045766	IDA	20110713	positive regulation of angiogenesis	biological_process
GO:0050840	IC	20080731	extracellular matrix binding	molecular_function
GO:0050918	IDA	20120121	positive chemotaxis	biological_process
GO:0050927	IDA	20080731	positive regulation of positive chemotaxis	biological_process
GO:0051272	IDA	20080731	positive regulation of cellular component movement	biological_process
GO:0060754	IDA	20100420	positive regulation of mast cell chemotaxis	biological_process
GO:0090037	IDA	20110901	positive regulation of protein kinase C signaling cascade	biological_process
GO:0090050	IDA	20111121	positive regulation of cell migration involved in sprouting angiogenesis	biological_process
GO:0002040	IDA	20071113	sprouting angiogenesis	biological_process
GO:0007162	IDA	20071113	negative regulation of cell adhesion	biological_process
GO:0007266	IMP	20071113	Rho protein signal transduction	biological_process
GO:0016339	IDA	20071114	calcium-dependent cell-cell adhesion	biological_process
GO:0016601	IMP	20071113	Rac protein signal transduction	biological_process
GO:0030032	IDA	20071113	lamellipodium assembly	biological_process
GO:0030100	IMP	20071114	regulation of endocytosis	biological_process
GO:0030169	IDA	20071113	low-density lipoprotein particle binding	molecular_function
GO:0042058	IMP	20071114	regulation of epidermal growth factor receptor signaling pathway	biological_process
GO:0043616	IDA	20071114	keratinocyte proliferation	biological_process
GO:0045296	IDA	20071114	cadherin binding	molecular_function
GO:0045885	IMP	20071113	positive regulation of survival gene product expression	biological_process
GO:0048661	IMP	20071113	positive regulation of smooth muscle cell proliferation	biological_process
GO:0050850	IDA	20071113	positive regulation of calcium-mediated signaling	biological_process
GO:0051668	IMP	20071114	localization within membrane	biological_process
GO:0055096	IDA	20071205	low-density lipoprotein particle mediated signaling	biological_process
GO:0071813	IDA	20100928	lipoprotein particle binding	molecular_function
GO:0003824	TAS	20030904	catalytic activity	molecular_function
GO:0004303	TAS	20100526	estradiol 17-beta-dehydrogenase activity	molecular_function
GO:0006703	TAS	20100526	estrogen biosynthetic process	biological_process
GO:0008210	TAS	20030904	estrogen metabolic process	biological_process
GO:0006700	TAS	20111123	C21-steroid hormone biosynthetic process	biological_process
GO:0004497	IDA	20091218	monooxygenase activity	molecular_function
GO:0009055	TAS	20060428	electron carrier activity	molecular_function
GO:0009403	IDA	20091102	toxin biosynthetic process	biological_process
GO:0009820	IDA	20091102	alkaloid metabolic process	biological_process
GO:0020037	IDA	20100203	heme binding	molecular_function
GO:0032451	IDA	20080409	demethylase activity	molecular_function
GO:0032787	IDA	20091202	monocarboxylic acid metabolic process	biological_process
GO:0042737	IMP	20091120	drug catabolic process	biological_process
GO:0071615	IDA	20100303	oxidative deethylation	biological_process
GO:0001822	IMP	20080519	kidney development	biological_process
GO:0001974	IC	20090803	blood vessel remodeling	biological_process
GO:0002005	IC	20080821	angiotensin catabolic process in blood	biological_process
GO:0002019	IC	20090907	regulation of renal output by angiotensin	biological_process
GO:0003081	IC	20080821	regulation of systemic arterial blood pressure by renin-angiotensin	biological_process
GO:0003779	IDA	20061011	actin binding	molecular_function
GO:0008144	IDA	20080516	drug binding	molecular_function
GO:0008270	IDA	20080514	zinc ion binding	molecular_function
GO:0019229	IC	20080821	regulation of vasoconstriction	biological_process
GO:0031404	IDA	20080514	chloride ion binding	molecular_function
GO:0031711	IPI	20080516	bradykinin receptor binding	molecular_function
GO:0032943	IC	20080515	mononuclear cell proliferation	biological_process
GO:0042312	IC	20080516	regulation of vasodilation	biological_process
GO:0042447	IDA	20080515	hormone catabolic process	biological_process
GO:0043171	IDA	20080516	peptide catabolic process	biological_process
GO:0050482	IDA	20080516	arachidonic acid secretion	biological_process
GO:0060218	IC	20080516	hemopoietic stem cell differentiation	biological_process
GO:0005743	IDA	20051122	mitochondrial inner membrane	cellular_component
GO:0005758	IDA	20051122	mitochondrial intermembrane space	cellular_component
GO:0006705	TAS	20070420	mineralocorticoid biosynthetic process	biological_process
GO:0006694	IDA	20051102	steroid biosynthetic process	biological_process
GO:0005544	TAS	20040817	calcium-dependent phospholipid binding	molecular_function
GO:0016192	TAS	20030904	vesicle-mediated transport	biological_process
GO:0002237	IDA	20110202	response to molecule of bacterial origin	biological_process
GO:0005153	IPI	20021104	interleukin-8 receptor binding	molecular_function
GO:0019722	TAS	20020612	calcium-mediated signaling	biological_process
GO:0030155	IDA	20020612	regulation of cell adhesion	biological_process
GO:0030593	IGI	20021104	neutrophil chemotaxis	biological_process
GO:0031623	IDA	20111209	receptor internalization	biological_process
GO:0042119	TAS	20020612	neutrophil activation	biological_process
GO:0044344	IEP	20111211	cellular response to fibroblast growth factor stimulus	biological_process
GO:0045091	IDA	20020612	regulation of retroviral genome replication	biological_process
GO:0045744	IDA	20111209	negative regulation of G-protein coupled receptor protein signaling pathway	biological_process
GO:0050930	IGI	20040223	induction of positive chemotaxis	biological_process
GO:0071222	IDA	20110202	cellular response to lipopolysaccharide	biological_process
GO:0090023	TAS	20110222	positive regulation of neutrophil chemotaxis	biological_process
GO:0001758	IDA	20120119	retinal dehydrogenase activity	molecular_function
GO:0002138	IDA	20120119	retinoic acid biosynthetic process	biological_process
GO:0004032	IDA	20120118	alditol:NADP+ 1-oxidoreductase activity	molecular_function
GO:0004033	TAS	20060424	aldo-keto reductase (NADP) activity	molecular_function
GO:0004745	IDA	20120119	retinol dehydrogenase activity	molecular_function
GO:0004958	IDA	20120122	prostaglandin F receptor activity	molecular_function
GO:0006693	IEP	20120120	prostaglandin metabolic process	biological_process
GO:0007584	IEP	20120120	response to nutrient	biological_process
GO:0009267	IEP	20120120	cellular response to starvation	biological_process
GO:0016488	IDA	20120122	farnesol catabolic process	biological_process
GO:0016655	IDA	20120120	oxidoreductase activity, acting on NADH or NADPH, quinone or similar compound as acceptor	molecular_function
GO:0016999	IMP	20120119	antibiotic metabolic process	biological_process
GO:0018636	IDA	20120119	phenanthrene 9,10-monooxygenase activity	molecular_function
GO:0030216	IEP	20120120	keratinocyte differentiation	biological_process
GO:0034614	IDA	20120122	cellular response to reactive oxygen species	biological_process
GO:0034694	IDA	20120120	response to prostaglandin stimulus	biological_process
GO:0035410	IDA	20120120	dihydrotestosterone 17-beta-dehydrogenase activity	molecular_function
GO:0042448	IDA	20120118	progesterone metabolic process	biological_process
GO:0042574	IDA	20120119	retinal metabolic process	biological_process
GO:0044259	IEP	20120120	multicellular organismal macromolecule metabolic process	biological_process
GO:0045550	IDA	20120122	geranylgeranyl reductase activity	molecular_function
GO:0045703	IDA	20120120	ketoreductase activity	molecular_function
GO:0047020	IDA	20120120	15-hydroxyprostaglandin-D dehydrogenase (NADP+) activity	molecular_function
GO:0047023	IDA	20120120	androsterone dehydrogenase activity	molecular_function
GO:0047086	IDA	20120118	ketosteroid monooxygenase activity	molecular_function
GO:0047787	IDA	20120120	delta4-3-oxosteroid 5beta-reductase activity	molecular_function
GO:0048385	IDA	20120119	regulation of retinoic acid receptor signaling pathway	biological_process
GO:0061370	IMP	20120120	testosterone biosynthetic process	biological_process
GO:0071276	IDA	20120122	cellular response to cadmium ion	biological_process
GO:0071277	IDA	20120120	cellular response to calcium ion	biological_process
GO:0071379	IDA	20120120	cellular response to prostaglandin stimulus	biological_process
GO:0071384	IDA	20120122	cellular response to corticosteroid stimulus	biological_process
GO:0071395	IDA	20120120	cellular response to jasmonic acid stimulus	biological_process
GO:2000224	IMP	20120122	regulation of testosterone biosynthetic process	biological_process
GO:2000353	IDA	20120120	positive regulation of endothelial cell apoptosis	biological_process
GO:0004715	IDA	20111128	non-membrane spanning protein tyrosine kinase activity	molecular_function
GO:0005178	IPI	20040319	integrin binding	molecular_function
GO:0007159	IDA	20040319	leukocyte cell-cell adhesion	biological_process
GO:0042101	IDA	20060112	T cell receptor complex	cellular_component
GO:0006325	TAS	20030904	chromatin organization	biological_process
GO:0016571	IDA	20120121	histone methylation	biological_process
GO:0035098	IDA	20100127	ESC/E(Z) complex	cellular_component
GO:0042054	IDA	20060809	histone methyltransferase activity	molecular_function
GO:0048387	IMP	20090921	negative regulation of retinoic acid receptor signaling pathway	biological_process
GO:0004128	TAS	20030904	cytochrome-b5 reductase activity	molecular_function
GO:0006521	TAS	20080519	regulation of cellular amino acid metabolic process	biological_process
GO:0007271	TAS	20030904	synaptic transmission, cholinergic	biological_process
GO:0009636	TAS	20030904	response to toxin	biological_process
GO:0004677	IDA	20101008	DNA-dependent protein kinase activity	molecular_function
GO:0006975	IDA	20100113	DNA damage induced protein phosphorylation	biological_process
GO:0007094	IMP	20060712	mitotic cell cycle spindle assembly checkpoint	biological_process
GO:0007131	TAS	20030904	reciprocal meiotic recombination	biological_process
GO:0016303	IMP	20060713	1-phosphatidylinositol-3-kinase activity	molecular_function
GO:0030889	IMP	20101008	negative regulation of B cell proliferation	biological_process
GO:0032403	IDA	20091029	protein complex binding	molecular_function
GO:0043517	IMP	20100113	positive regulation of DNA damage response, signal transduction by p53 class mediator	biological_process
GO:0046983	IDA	20091029	protein dimerization activity	molecular_function
GO:0047485	IDA	20060713	protein N-terminus binding	molecular_function
GO:0071044	IDA	20091202	histone mRNA catabolic process	biological_process
GO:0071480	IDA	20100113	cellular response to gamma radiation	biological_process
GO:0005497	TAS	20030904	androgen binding	molecular_function
GO:0007169	IDA	20111108	transmembrane receptor protein tyrosine kinase signaling pathway	biological_process
GO:0007595	IMP	20111109	lactation	biological_process
GO:0042523	IMP	20111109	positive regulation of tyrosine phosphorylation of Stat5 protein	biological_process
GO:2000366	IMP	20111109	positive regulation of STAT protein import into nucleus	biological_process
GO:0000096	TAS	20111123	sulfur amino acid metabolic process	biological_process
GO:0006555	TAS	20060426	methionine metabolic process	biological_process
GO:0016723	IDA	20110418	oxidoreductase activity, oxidizing metal ions, NAD or NADP as acceptor	molecular_function
GO:0030586	TAS	20110418	[methionine synthase] reductase activity	molecular_function
GO:0045111	IDA	20111111	intermediate filament cytoskeleton	cellular_component
GO:0050660	IDA	20110418	flavin adenine dinucleotide binding	molecular_function
GO:0050661	TAS	20060426	NADP binding	molecular_function
GO:0032868	IDA	20100121	response to insulin stimulus	biological_process
GO:0043548	IPI	20081209	phosphatidylinositol 3-kinase binding	molecular_function
GO:0046676	IDA	20100120	negative regulation of insulin secretion	biological_process
GO:0000075	IMP	20071115	cell cycle checkpoint	biological_process
GO:0000718	TAS	20111123	nucleotide-excision repair, DNA damage removal	biological_process
GO:0005675	IDA	20090824	holo TFIIH complex	cellular_component
GO:0005819	IDA	20100916	spindle	cellular_component
GO:0006283	IDA	20040706	transcription-coupled nucleotide-excision repair	biological_process
GO:0006362	TAS	20111123	transcription elongation from RNA polymerase I promoter	biological_process
GO:0006363	TAS	20040609	termination of RNA polymerase I transcription	biological_process
GO:0006366	IDA	20090901	transcription from RNA polymerase II promoter	biological_process
GO:0006368	TAS	20040609	transcription elongation from RNA polymerase II promoter	biological_process
GO:0006370	TAS	20040609	mRNA capping	biological_process
GO:0006979	IMP	20071114	response to oxidative stress	biological_process
GO:0008094	TAS	20040701	DNA-dependent ATPase activity	molecular_function
GO:0009650	IGI	20071016	UV protection	biological_process
GO:0016032	TAS	20040609	viral reproduction	biological_process
GO:0033683	IMP	20071114	nucleotide-excision repair, DNA incision	biological_process
GO:0035315	IMP	20071115	hair cell differentiation	biological_process
GO:0043139	IDA	20071113	5'-3' DNA helicase activity	molecular_function
GO:0050434	TAS	20040609	positive regulation of viral transcription	biological_process
GO:0071817	IDA	20100916	MMXD complex	cellular_component
GO:0000184	TAS	20041112	nuclear-transcribed mRNA catabolic process, nonsense-mediated decay	biological_process
GO:0006412	TAS	20041112	translation	biological_process
GO:0006415	TAS	20041112	translational termination	biological_process
GO:0044267	TAS	20041112	cellular protein metabolic process	biological_process
GO:0030539	TAS	20031120	male genitalia development	biological_process
GO:0002711	IC	20081110	positive regulation of T cell mediated immunity	biological_process
GO:0007566	TAS	20090507	embryo implantation	biological_process
GO:0030949	IC	20110915	positive regulation of vascular endothelial growth factor receptor signaling pathway	biological_process
GO:0032725	IDA	20110111	positive regulation of granulocyte macrophage colony-stimulating factor production	biological_process
GO:0032729	IDA	20110111	positive regulation of interferon-gamma production	biological_process
GO:0035505	IDA	20101202	positive regulation of myosin light chain kinase activity	biological_process
GO:0035690	IDA	20110406	cellular response to drug	biological_process
GO:0045086	IMP	20081124	positive regulation of interleukin-2 biosynthetic process	biological_process
GO:0045840	IMP	20081124	positive regulation of mitosis	biological_process
GO:0071310	IDA	20110502	cellular response to organic substance	biological_process
GO:0071639	IDA	20110310	positive regulation of monocyte chemotactic protein-1 production	biological_process
GO:0004888	TAS	20030904	transmembrane signaling receptor activity	molecular_function
GO:0004930	TAS	20030904	G-protein coupled receptor activity	molecular_function
GO:0050680	IDA	20070807	negative regulation of epithelial cell proliferation	biological_process
GO:0006952	TAS	20090721	defense response	biological_process
GO:0032870	IMP	20081205	cellular response to hormone stimulus	biological_process
GO:0040018	IMP	20081202	positive regulation of multicellular organism growth	biological_process
GO:0044236	IMP	20081205	multicellular organismal metabolic process	biological_process
GO:0046898	IDA	20081205	response to cycloheximide	biological_process
GO:0060396	IMP	20090114	growth hormone receptor signaling pathway	biological_process
GO:0070195	IDA	20090114	growth hormone receptor complex	cellular_component
GO:0002223	IDA	20080425	stimulatory C-type lectin receptor signaling pathway	biological_process
GO:0002418	IDA	20080425	immune response to tumor cell	biological_process
GO:0009408	IDA	20080425	response to heat	biological_process
GO:0046629	IDA	20080425	gamma-delta T cell activation	biological_process
GO:0046703	IDA	20080425	natural killer cell lectin-like receptor binding	molecular_function
GO:0000186	IPI	20081119	activation of MAPKK activity	biological_process
GO:0004675	IDA	20120123	transmembrane receptor protein serine/threonine kinase activity	molecular_function
GO:0005923	IDA	20110909	tight junction	cellular_component
GO:0031396	IDA	20110909	regulation of protein ubiquitination	biological_process
GO:0043062	TAS	20110909	extracellular structure organization	biological_process
GO:0044459	IDA	20090611	plasma membrane part	cellular_component
GO:0048762	TAS	20110909	mesenchymal cell differentiation	biological_process
GO:0048870	IMP	20081119	cell motility	biological_process
GO:0051272	IMP	20081119	positive regulation of cellular component movement	biological_process
GO:0070022	IC	20081109	transforming growth factor beta receptor complex	cellular_component
GO:0000723	IMP	20100222	telomere maintenance	biological_process
GO:0000784	IDA	20100222	nuclear chromosome, telomeric region	cellular_component
GO:0010833	IMP	20100222	telomere maintenance via telomere lengthening	biological_process
GO:0043047	IDA	20100222	single-stranded telomeric DNA binding	molecular_function
GO:0006281	IDA	20110413	DNA repair	biological_process
GO:0004303	IDA	20100322	estradiol 17-beta-dehydrogenase activity	molecular_function
GO:0032526	IDA	20080624	response to retinoic acid	biological_process
GO:0047006	TAS	20080624	17-alpha,20-alpha-dihydroxypregn-4-en-3-one dehydrogenase activity	molecular_function
GO:0050327	IDA	20100322	testosterone 17-beta-dehydrogenase (NAD+) activity	molecular_function
GO:0004063	IDA	20091120	aryldialkylphosphatase activity	molecular_function
GO:0005509	IDA	20091120	calcium ion binding	molecular_function
GO:0005543	IDA	20090205	phospholipid binding	molecular_function
GO:0010875	IDA	20090507	positive regulation of cholesterol efflux	biological_process
GO:0019439	IDA	20090205	aromatic compound catabolic process	biological_process
GO:0032411	IDA	20090507	positive regulation of transporter activity	biological_process
GO:0034364	IDA	20090507	high-density lipoprotein particle	cellular_component
GO:0034366	IDA	20090507	spherical high-density lipoprotein particle	cellular_component
GO:0046395	IDA	20090205	carboxylic acid catabolic process	biological_process
GO:0046434	IDA	20090205	organophosphate catabolic process	biological_process
GO:0046470	IDA	20090507	phosphatidylcholine metabolic process	biological_process
GO:0051099	IDA	20090507	positive regulation of binding	biological_process
GO:0006338	IDA	20111120	chromatin remodeling	biological_process
GO:0006879	IDA	20111117	cellular iron ion homeostasis	biological_process
GO:0010332	IDA	20111118	response to gamma radiation	biological_process
GO:0032204	IMP	20081208	regulation of telomere maintenance	biological_process
GO:0034644	IEP	20111120	cellular response to UV	biological_process
GO:0044346	TAS	20111117	fibroblast apoptosis	biological_process
GO:0045656	IMP	20111117	negative regulation of monocyte differentiation	biological_process
GO:0048147	IDA	20111117	negative regulation of fibroblast proliferation	biological_process
GO:0051276	IDA	20111117	chromosome organization	biological_process
GO:0051782	IDA	20111117	negative regulation of cell division	biological_process
GO:0070848	TAS	20111120	response to growth factor stimulus	biological_process
GO:0070888	IDA	20100608	E-box binding	molecular_function
GO:2001220	IDA	20111201	negative regulation of G2 phase of mitotic cell cycle	biological_process
GO:0030282	IEP	20090507	bone mineralization	biological_process
GO:0030500	IMP	20090402	regulation of bone mineralization	biological_process
GO:0032496	IEP	20090407	response to lipopolysaccharide	biological_process
GO:0034341	IDA	20090402	response to interferon-gamma	biological_process
GO:0034612	IEP	20090402	response to tumor necrosis factor	biological_process
GO:0042359	IDA	20090408	vitamin D metabolic process	biological_process
GO:0042368	IDA	20090408	vitamin D biosynthetic process	biological_process
GO:0043627	IEP	20090407	response to estrogen stimulus	biological_process
GO:0055074	IMP	20090402	calcium ion homeostasis	biological_process
GO:0070314	IMP	20090402	G1 to G0 transition	biological_process
GO:0070564	IDA	20090507	positive regulation of vitamin D receptor signaling pathway	biological_process
GO:0001836	IMP	20071108	release of cytochrome c from mitochondria	biological_process
GO:0004866	IDA	20100728	endopeptidase inhibitor activity	molecular_function
GO:0006144	TAS	20040609	purine base metabolic process	biological_process
GO:0006195	TAS	20040609	purine nucleotide catabolic process	biological_process
GO:0009650	IMP	20071108	UV protection	biological_process
GO:0010269	IMP	20071108	response to selenium ion	biological_process
GO:0010951	IDA	20120121	negative regulation of endopeptidase activity	biological_process
GO:0017124	IPI	20071108	SH3 domain binding	molecular_function
GO:0033599	IMP	20071109	regulation of mammary gland epithelial cell proliferation	biological_process
GO:0040029	IDA	20071108	regulation of gene expression, epigenetic	biological_process
GO:0042542	IMP	20071108	response to hydrogen peroxide	biological_process
GO:0042744	IDA	20071108	hydrogen peroxide catabolic process	biological_process
GO:0045454	IDA	20071108	cell redox homeostasis	biological_process
GO:0055086	TAS	20040609	nucleobase-containing small molecule metabolic process	biological_process
GO:0060047	IMP	20071109	heart contraction	biological_process
GO:0061136	IDA	20100728	regulation of proteasomal protein catabolic process	biological_process
GO:0003857	TAS	20100321	3-hydroxyacyl-CoA dehydrogenase activity	molecular_function
GO:0006699	TAS	20070219	bile acid biosynthetic process	biological_process
GO:0015248	TAS	20030904	sterol transporter activity	molecular_function
GO:0015918	TAS	20120121	sterol transport	biological_process
GO:0016508	TAS	20100321	long-chain-enoyl-CoA hydratase activity	molecular_function
GO:0033989	TAS	20090121	3alpha,7alpha,12alpha-trihydroxy-5beta-cholest-24-enoyl-CoA hydratase activity	molecular_function
GO:0003865	IDA	20100721	3-oxo-5-alpha-steroid 4-dehydrogenase activity	molecular_function
GO:0042088	IC	20050726	T-helper 1 type immune response	biological_process
GO:0042496	IDA	20101109	detection of diacyl bacterial lipopeptide	biological_process
GO:0043507	IDA	20070628	positive regulation of JUN kinase activity	biological_process
GO:0071726	IDA	20101109	cellular response to diacyl bacterial lipopeptide	biological_process
GO:0005179	TAS	20030904	hormone activity	molecular_function
GO:0005625	TAS	20030904	soluble fraction	cellular_component
GO:0004477	TAS	20070723	methenyltetrahydrofolate cyclohydrolase activity	molecular_function
GO:0004486	TAS	20070723	methylenetetrahydrofolate dehydrogenase [NAD(P)+] activity	molecular_function
GO:0005148	TAS	20030904	prolactin receptor binding	molecular_function
GO:0046427	IDA	20081209	positive regulation of JAK-STAT cascade	biological_process
GO:0006565	IDA	20100219	L-serine catabolic process	biological_process
GO:0009113	IDA	20080121	purine base biosynthetic process	biological_process
GO:0045329	TAS	20100219	carnitine biosynthetic process	biological_process
GO:0046655	IDA	20080121	folic acid metabolic process	biological_process
GO:0007584	TAS	20061107	response to nutrient	biological_process
GO:0007586	TAS	20061107	digestion	biological_process
GO:0008628	TAS	20061107	induction of apoptosis by hormones	biological_process
GO:0004994	IDA	20060112	somatostatin receptor activity	molecular_function
GO:0007187	TAS	20030904	G-protein signaling, coupled to cyclic nucleotide second messenger	biological_process
GO:0004062	TAS	20060308	aryl sulfotransferase activity	molecular_function
GO:0008146	TAS	20030904	sulfotransferase activity	molecular_function
GO:0009308	TAS	20030904	amine metabolic process	biological_process
GO:0009812	IDA	20100723	flavonoid metabolic process	biological_process
GO:0047894	IDA	20100723	flavonol 3-sulfotransferase activity	molecular_function
GO:0050427	TAS	20060308	3'-phosphoadenosine 5'-phosphosulfate metabolic process	biological_process
GO:0051923	IDA	20100723	sulfation	biological_process
GO:0015020	IDA	20100728	glucuronosyltransferase activity	molecular_function
GO:0052695	IDA	20110822	cellular glucuronidation	biological_process
GO:0016709	TAS	20100204	oxidoreductase activity, acting on paired donors, with incorporation or reduction of molecular oxygen, NADH or NADPH as one donor, and incorporation of one atom of oxygen	molecular_function
GO:0001105	IDA	20110922	RNA polymerase II transcription coactivator activity	molecular_function
GO:0043567	IC	20090605	regulation of insulin-like growth factor receptor signaling pathway	biological_process
GO:0001664	IPI	20091114	G-protein coupled receptor binding	molecular_function
GO:0006091	IMP	20101004	generation of precursor metabolites and energy	biological_process
GO:0016486	TAS	20111123	peptide hormone processing	biological_process
GO:0031781	IPI	20091203	type 3 melanocortin receptor binding	molecular_function
GO:0031782	IPI	20091203	type 4 melanocortin receptor binding	molecular_function
GO:0032098	IMP	20101004	regulation of appetite	biological_process
GO:0033059	IMP	20101004	cellular pigmentation	biological_process
GO:0070996	IDA	20091110	type 1 melanocortin receptor binding	molecular_function
GO:0004955	TAS	20080502	prostaglandin receptor activity	molecular_function
GO:0008217	IMP	20080502	regulation of blood pressure	biological_process
GO:0010745	IC	20090123	negative regulation of macrophage derived foam cell differentiation	biological_process
GO:0010871	IDA	20090424	negative regulation of receptor biosynthetic process	biological_process
GO:0010887	IDA	20090424	negative regulation of cholesterol storage	biological_process
GO:0010891	IDA	20090424	negative regulation of sequestering of triglyceride	biological_process
GO:0033613	IDA	20080502	activating transcription factor binding	molecular_function
GO:0042953	IDA	20080502	lipoprotein transport	biological_process
GO:0045713	IDA	20080502	low-density lipoprotein particle receptor biosynthetic process	biological_process
GO:0046965	IDA	20080502	retinoid X receptor binding	molecular_function
GO:0048469	IDA	20080502	cell maturation	biological_process
GO:0055088	TAS	20080502	lipid homeostasis	biological_process
GO:0055098	IDA	20080502	response to low-density lipoprotein particle stimulus	biological_process
GO:0060336	IMP	20110323	negative regulation of interferon-gamma-mediated signaling pathway	biological_process
GO:0060694	IC	20091101	regulation of cholesterol transporter activity	biological_process
GO:0070561	IEP	20090527	vitamin D receptor signaling pathway	biological_process
GO:0001541	TAS	20081001	ovarian follicle development	biological_process
GO:0006701	TAS	20080820	progesterone biosynthetic process	biological_process
GO:0007179	IEP	20080820	transforming growth factor beta receptor signaling pathway	biological_process
GO:0007565	TAS	20030904	female pregnancy	biological_process
GO:0016608	IDA	20081219	growth hormone-releasing hormone activity	molecular_function
GO:0019933	IDA	20081129	cAMP-mediated signaling	biological_process
GO:0030252	IDA	20070514	growth hormone secretion	biological_process
GO:0030819	IDA	20081129	positive regulation of cAMP biosynthetic process	biological_process
GO:0031770	IPI	20081129	growth hormone-releasing hormone receptor binding	molecular_function
GO:0060124	IDA	20081219	positive regulation of growth hormone secretion	biological_process
GO:0004930	IC	20090511	G-protein coupled receptor activity	molecular_function
GO:0005640	TAS	20090511	nuclear outer membrane	cellular_component
GO:0007189	IDA	20081129	activation of adenylate cyclase activity by G-protein signaling pathway	biological_process
GO:0016520	IMP	20081129	growth hormone-releasing hormone receptor activity	molecular_function
GO:0017046	IPI	20081129	peptide hormone binding	molecular_function
GO:0019933	IMP	20081129	cAMP-mediated signaling	biological_process
GO:0032868	IMP	20081129	response to insulin stimulus	biological_process
GO:0016020	TAS	20050308	membrane	cellular_component
GO:0097211	TAS	20120121	cellular response to gonadotropin-releasing hormone	biological_process
GO:0006259	TAS	20030904	DNA metabolic process	biological_process
GO:0017148	IDA	20081021	negative regulation of translation	biological_process
GO:0030336	IDA	20081021	negative regulation of cell migration	biological_process
GO:0043569	IDA	20080530	negative regulation of insulin-like growth factor receptor signaling pathway	biological_process
GO:0071320	IDA	20110906	cellular response to cAMP	biological_process
GO:0005125	TAS	20030703	cytokine activity	molecular_function
GO:0008083	TAS	20030703	growth factor activity	molecular_function
GO:0009605	TAS	20030703	response to external stimulus	biological_process
GO:0034673	IDA	20080909	inhibin-betaglycan-ActRII complex	cellular_component
GO:0042326	TAS	20030703	negative regulation of phosphorylation	biological_process
GO:0042541	IDA	20030703	hemoglobin biosynthetic process	biological_process
GO:0043512	IDA	20061109	inhibin A complex	cellular_component
GO:0045077	TAS	20030703	negative regulation of interferon-gamma biosynthetic process	biological_process
GO:0045578	TAS	20030703	negative regulation of B cell differentiation	biological_process
GO:0045650	TAS	20030703	negative regulation of macrophage differentiation	biological_process
GO:0045786	TAS	20030703	negative regulation of cell cycle	biological_process
GO:0046881	TAS	20030703	positive regulation of follicle-stimulating hormone secretion	biological_process
GO:0051726	IDA	20061109	regulation of cell cycle	biological_process
GO:0001541	IGI	20100630	ovarian follicle development	biological_process
GO:0001942	IGI	20100630	hair follicle development	biological_process
GO:0032925	IDA	20070306	regulation of activin receptor signaling pathway	biological_process
GO:0042476	IGI	20100630	odontogenesis	biological_process
GO:0042701	IGI	20100630	progesterone secretion	biological_process
GO:0043509	IDA	20061109	activin A complex	cellular_component
GO:0045648	IDA	20061109	positive regulation of erythrocyte differentiation	biological_process
GO:0046880	IGI	20100630	regulation of follicle-stimulating hormone secretion	biological_process
GO:0048184	IPI	20061003	follistatin binding	molecular_function
GO:0060021	IGI	20100630	palate development	biological_process
GO:0070699	IPI	20120102	type II activin receptor binding	molecular_function
GO:0009605	IDA	20030729	response to external stimulus	biological_process
GO:0032924	IDA	20100630	activin receptor signaling pathway	biological_process
GO:0046789	TAS	20030729	host cell surface receptor binding	molecular_function
GO:0046881	IPI	20030729	positive regulation of follicle-stimulating hormone secretion	biological_process
GO:0046882	IPI	20030729	negative regulation of follicle-stimulating hormone secretion	biological_process
GO:0048178	IDA	20030729	negative regulation of hepatocyte growth factor biosynthetic process	biological_process
GO:0003007	IMP	20080606	heart morphogenesis	biological_process
GO:0004716	IDA	20080606	receptor signaling protein tyrosine kinase activity	molecular_function
GO:0005009	IDA	20080606	insulin-activated receptor activity	molecular_function
GO:0005159	IDA	20080528	insulin-like growth factor receptor binding	molecular_function
GO:0005899	IMP	20090216	insulin receptor complex	cellular_component
GO:0010008	TAS	20041001	endosome membrane	cellular_component
GO:0019087	IMP	20080606	transformation of host cell by virus	biological_process
GO:0023014	IDA	20120121	signal transduction by phosphorylation	biological_process
GO:0031995	IPI	20080606	insulin-like growth factor II binding	molecular_function
GO:0032147	IMP	20090219	activation of protein kinase activity	biological_process
GO:0032869	IDA	20090227	cellular response to insulin stimulus	biological_process
GO:0042169	IPI	20051129	SH2 domain binding	molecular_function
GO:0045995	IMP	20080606	regulation of embryonic development	biological_process
GO:0048639	IMP	20080606	positive regulation of developmental growth	biological_process
GO:0051290	IDA	20051129	protein heterotetramerization	biological_process
GO:0051425	IPI	20051125	PTB domain binding	molecular_function
GO:0004977	TAS	20030904	melanocortin receptor activity	molecular_function
GO:0007171	IDA	20031216	activation of transmembrane receptor protein tyrosine kinase activity	biological_process
GO:0008517	TAS	20030904	folic acid transporter activity	molecular_function
GO:0015350	TAS	20030904	methotrexate transporter activity	molecular_function
GO:0015884	TAS	20030904	folic acid transport	biological_process
GO:0051958	TAS	20120121	methotrexate transport	biological_process
GO:0005876	IDA	20100202	spindle microtubule	cellular_component
GO:0007067	TAS	20030904	mitosis	biological_process
GO:0030496	TAS	20110912	midbody	cellular_component
GO:0031616	IDA	20100202	spindle pole centrosome	cellular_component
GO:0046605	TAS	20110912	regulation of centrosome cycle	biological_process
GO:0035354	IDA	20101109	Toll-like receptor 1-Toll-like receptor 2 protein complex	cellular_component
GO:0042495	IDA	20101109	detection of triacyl bacterial lipopeptide	biological_process
GO:0071727	IDA	20101109	cellular response to triacyl bacterial lipopeptide	biological_process
GO:0006919	TAS	20040609	activation of cysteine-type endopeptidase activity involved in apoptotic process	biological_process
GO:0008234	TAS	20030904	cysteine-type peptidase activity	molecular_function
GO:0031264	IDA	20090323	death-inducing signaling complex	cellular_component
GO:0034612	IMP	20090323	response to tumor necrosis factor	biological_process
GO:0051603	IMP	20090323	proteolysis involved in cellular protein catabolic process	biological_process
GO:0002903	TAS	20100120	negative regulation of B cell apoptosis	biological_process
GO:0006006	TAS	20030904	glucose metabolic process	biological_process
GO:0019216	TAS	20090225	regulation of lipid metabolic process	biological_process
GO:0009968	IMP	20061109	negative regulation of signal transduction	biological_process
GO:0030278	IMP	20060912	regulation of ossification	biological_process
GO:0030501	IMP	20080613	positive regulation of bone mineralization	biological_process
GO:0030509	IDA	20080613	BMP signaling pathway	biological_process
GO:0032926	IMP	20070306	negative regulation of activin receptor signaling pathway	biological_process
GO:0004675	TAS	20110812	transmembrane receptor protein serine/threonine kinase activity	molecular_function
GO:0007178	TAS	20030904	transmembrane receptor protein serine/threonine kinase signaling pathway	biological_process
GO:0015026	TAS	20080820	coreceptor activity	molecular_function
GO:0032927	IDA	20070306	positive regulation of activin receptor signaling pathway	biological_process
GO:0004364	IDA	20101125	glutathione transferase activity	molecular_function
GO:0008152	IC	20040225	metabolic process	biological_process
GO:0005488	TAS	20030904	binding	molecular_function
GO:0008228	TAS	20080707	opsonization	biological_process
GO:0010888	IDA	20090424	negative regulation of lipid storage	biological_process
GO:0033265	TAS	20080707	choline binding	molecular_function
GO:0051637	TAS	20080707	Gram-positive bacterial cell surface binding	molecular_function
GO:0003684	IDA	20101021	damaged DNA binding	molecular_function
GO:0003906	IDA	20101104	DNA-(apurinic or apyrimidinic site) lyase activity	molecular_function
GO:0004520	TAS	20030904	endodeoxyribonuclease activity	molecular_function
GO:0004523	TAS	20040709	ribonuclease H activity	molecular_function
GO:0004528	TAS	20040709	phosphodiesterase I activity	molecular_function
GO:0004844	TAS	20030904	uracil DNA N-glycosylase activity	molecular_function
GO:0005783	TAS	20040712	endoplasmic reticulum	cellular_component
GO:0005840	TAS	20040712	ribosome	cellular_component
GO:0008081	IDA	20011120	phosphoric diester hydrolase activity	molecular_function
GO:0008408	IDA	20101014	3'-5' exonuclease activity	molecular_function
GO:0016890	IDA	20101011	site-specific endodeoxyribonuclease activity, specific for altered base	molecular_function
GO:0031490	IDA	20101013	chromatin DNA binding	molecular_function
GO:0043488	IMP	20101014	regulation of mRNA stability	biological_process
GO:0045768	IDA	20101022	positive regulation of anti-apoptosis	biological_process
GO:0046872	IDA	20040709	metal ion binding	molecular_function
GO:0080111	IDA	20110622	DNA demethylation	biological_process
GO:0001948	IDA	20091210	glycoprotein binding	molecular_function
GO:0005010	TAS	20030904	insulin-like growth factor-activated receptor activity	molecular_function
GO:0006898	TAS	20030904	receptor-mediated endocytosis	biological_process
GO:0030139	IDA	20091210	endocytic vesicle	cellular_component
GO:0030140	IDA	20050930	trans-Golgi network transport vesicle	cellular_component
GO:0051219	IDA	20091210	phosphoprotein binding	molecular_function
GO:0001960	TAS	20120121	negative regulation of cytokine-mediated signaling pathway	biological_process
GO:0005149	IDA	20110804	interleukin-1 receptor binding	molecular_function
GO:0005150	IPI	20110804	interleukin-1, Type I receptor binding	molecular_function
GO:0005151	IPI	20110804	interleukin-1, Type II receptor binding	molecular_function
GO:0005152	IDA	20110804	interleukin-1 receptor antagonist activity	molecular_function
GO:0034115	IDA	20110804	negative regulation of heterotypic cell-cell adhesion	biological_process
GO:0045352	IDA	20110804	interleukin-1 Type I receptor antagonist activity	molecular_function
GO:0045353	IDA	20110804	interleukin-1 Type II receptor antagonist activity	molecular_function
GO:2000660	IDA	20110804	negative regulation of interleukin-1-mediated signaling pathway	biological_process
GO:0051096	IDA	20080917	positive regulation of helicase activity	biological_process
GO:0007095	IDA	20060118	mitotic cell cycle G2/M transition DNA damage checkpoint	biological_process
GO:0030174	TAS	20060117	regulation of DNA-dependent DNA replication initiation	biological_process
GO:0030330	TAS	20060117	DNA damage response, signal transduction by p53 class mediator	biological_process
GO:0030870	IDA	20110503	Mre11 complex	cellular_component
GO:0032508	IMP	20091102	DNA duplex unwinding	biological_process
GO:0033674	IDA	20091102	positive regulation of kinase activity	biological_process
GO:0042405	IDA	20060119	nuclear inclusion body	cellular_component
GO:0000722	TAS	20040609	telomere maintenance via recombination	biological_process
GO:0005663	IDA	20070605	DNA replication factor C complex	cellular_component
GO:0006261	TAS	20030904	DNA-dependent DNA replication	biological_process
GO:0006271	TAS	20040609	DNA strand elongation involved in DNA replication	biological_process
GO:0006283	TAS	20111123	transcription-coupled nucleotide-excision repair	biological_process
GO:0006297	TAS	20111123	nucleotide-excision repair, DNA gap filling	biological_process
GO:0007004	TAS	20030904	telomere maintenance via telomerase	biological_process
GO:0032201	TAS	20040609	telomere maintenance via semi-conservative replication	biological_process
GO:0043085	TAS	20120121	positive regulation of catalytic activity	biological_process
GO:0000303	TAS	20080520	response to superoxide	biological_process
GO:0004784	IDA	20070810	superoxide dismutase activity	molecular_function
GO:0005507	IDA	20070810	copper ion binding	molecular_function
GO:0030346	IDA	20070810	protein phosphatase 2B binding	molecular_function
GO:0031012	IDA	20070813	extracellular matrix	cellular_component
GO:0032839	IDA	20070810	dendrite cytoplasm	cellular_component
GO:0043025	IDA	20070810	neuronal cell body	cellular_component
GO:0043085	IDA	20070810	positive regulation of catalytic activity	biological_process
GO:0045541	IDA	20070809	negative regulation of cholesterol biosynthetic process	biological_process
GO:0045859	IDA	20070813	regulation of protein kinase activity	biological_process
GO:0050665	IDA	20070810	hydrogen peroxide biosynthetic process	biological_process
GO:0051881	IMP	20070809	regulation of mitochondrial membrane potential	biological_process
GO:0060047	IDA	20070813	heart contraction	biological_process
GO:0005179	IDA	20110301	hormone activity	molecular_function
GO:0006091	TAS	20030904	generation of precursor metabolites and energy	biological_process
GO:0010642	IDA	20110304	negative regulation of platelet-derived growth factor receptor signaling pathway	biological_process
GO:0010739	IDA	20081107	positive regulation of protein kinase A signaling cascade	biological_process
GO:0010804	IDA	20081107	negative regulation of tumor necrosis factor-mediated signaling pathway	biological_process
GO:0010906	IDA	20110302	regulation of glucose metabolic process	biological_process
GO:0030853	IDA	20080926	negative regulation of granulocyte differentiation	biological_process
GO:0031953	IDA	20110304	negative regulation of protein autophosphorylation	biological_process
GO:0033034	IDA	20080926	positive regulation of myeloid cell apoptosis	biological_process
GO:0033691	IDA	20110815	sialic acid binding	molecular_function
GO:0034383	IDA	20080926	low-density lipoprotein particle clearance	biological_process
GO:0045650	IDA	20080926	negative regulation of macrophage differentiation	biological_process
GO:0045715	IDA	20080926	negative regulation of low-density lipoprotein particle receptor biosynthetic process	biological_process
GO:0045776	IDA	20110302	negative regulation of blood pressure	biological_process
GO:0050765	IDA	20080926	negative regulation of phagocytosis	biological_process
GO:0050805	IDA	20110302	negative regulation of synaptic transmission	biological_process
GO:0072659	IDA	20110310	protein localization in plasma membrane	biological_process
GO:0090317	IDA	20110310	negative regulation of intracellular protein transport	biological_process
GO:2000279	IDA	20110304	negative regulation of DNA biosynthetic process	biological_process
GO:2000461	IDA	20110403	negative regulation of eukaryotic cell surface binding	biological_process
GO:2000481	IDA	20110403	positive regulation of cAMP-dependent protein kinase activity	biological_process
GO:2000534	IDA	20110411	positive regulation of renal albumin absorption	biological_process
GO:0005136	TAS	20020618	interleukin-4 receptor binding	molecular_function
GO:0006968	TAS	20030904	cellular defense response	biological_process
GO:0030183	TAS	20020618	B cell differentiation	biological_process
GO:0032736	IDA	20110510	positive regulation of interleukin-13 production	biological_process
GO:0035745	IDA	20110506	T-helper 2 cell cytokine production	biological_process
GO:0045189	TAS	20020618	connective tissue growth factor biosynthetic process	biological_process
GO:0045191	TAS	20020618	regulation of isotype switching	biological_process
GO:0045582	IDA	20110506	positive regulation of T cell differentiation	biological_process
GO:0097028	IDA	20110920	dendritic cell differentiation	biological_process
GO:0009804	IDA	20100204	coumarin metabolic process	biological_process
GO:0033076	IDA	20091218	isoquinoline alkaloid metabolic process	biological_process
GO:0051100	IDA	20091218	negative regulation of binding	biological_process
GO:0090350	IDA	20110110	negative regulation of cellular organofluorine metabolic process	biological_process
GO:0006295	IMP	20071030	nucleotide-excision repair, DNA incision, 3'-to lesion	biological_process
GO:0006296	IMP	20071030	nucleotide-excision repair, DNA incision, 5'-to lesion	biological_process
GO:0006310	IGI	20071023	DNA recombination	biological_process
GO:0006312	IMP	20071102	mitotic recombination	biological_process
GO:0032205	IMP	20071126	negative regulation of telomere maintenance	biological_process
GO:0000109	IMP	20071126	nucleotide-excision repair complex	cellular_component
GO:0000110	TAS	20100929	nucleotide-excision repair factor 1 complex	cellular_component
GO:0000781	IDA	20090811	chromosome, telomeric region	cellular_component
GO:0003684	IMP	20071126	damaged DNA binding	molecular_function
GO:0004520	IDA	20071123	endodeoxyribonuclease activity	molecular_function
GO:0009411	IMP	20071122	response to UV	biological_process
GO:0010834	IMP	20081216	telomere maintenance via telomere shortening	biological_process
GO:0033683	IDA	20071123	nucleotide-excision repair, DNA incision	biological_process
GO:0008065	TAS	20030904	establishment of blood-nerve barrier	biological_process
GO:0010940	IMP	20090424	positive regulation of necrotic cell death	biological_process
GO:0031265	IDA	20110830	CD95 death-inducing signaling complex	cellular_component
GO:0071455	IMP	20110929	cellular response to hyperoxia	biological_process
GO:0004222	IDA	20081114	metalloendopeptidase activity	molecular_function
GO:0003682	TAS	20030904	chromatin binding	molecular_function
GO:0004601	IDA	20101104	peroxidase activity	molecular_function
GO:0034374	IDA	20090114	low-density lipoprotein particle remodeling	biological_process
GO:0000978	IDA	20111114	RNA polymerase II core promoter proximal region sequence-specific DNA binding	molecular_function
GO:0007623	TAS	20030904	circadian rhythm	biological_process
GO:0009649	TAS	20030904	entrainment of circadian clock	biological_process
GO:0032922	IDA	20111114	circadian regulation of gene expression	biological_process
GO:0001875	TAS	20040910	lipopolysaccharide receptor activity	molecular_function
GO:0002221	IDA	20120121	pattern recognition receptor signaling pathway	biological_process
GO:0004872	IDA	20040910	receptor activity	molecular_function
GO:0008329	IDA	20040910	pattern recognition receptor activity	molecular_function
GO:0030177	IMP	20100825	positive regulation of Wnt receptor signaling pathway	biological_process
GO:0031663	TAS	20120121	lipopolysaccharide-mediated signaling pathway	biological_process
GO:0034123	IDA	20091030	positive regulation of toll-like receptor signaling pathway	biological_process
GO:0042497	IDA	20101109	triacyl lipopeptide binding	molecular_function
GO:0042834	IDA	20040910	peptidoglycan binding	molecular_function
GO:0051637	IDA	20040910	Gram-positive bacterial cell surface binding	molecular_function
GO:0071221	TAS	20100304	cellular response to bacterial lipopeptide	biological_process
GO:0071223	IDA	20100308	cellular response to lipoteichoic acid	biological_process
GO:0000209	IDA	20101213	protein polyubiquitination	biological_process
GO:0001953	IMP	20071122	negative regulation of cell-matrix adhesion	biological_process
GO:0006309	IMP	20071114	DNA fragmentation involved in apoptotic nuclear change	biological_process
GO:0008637	IMP	20071114	apoptotic mitochondrial changes	biological_process
GO:0010389	IMP	20071114	regulation of G2/M transition of mitotic cell cycle	biological_process
GO:0033235	IMP	20110127	positive regulation of protein sumoylation	biological_process
GO:0035985	IDA	20110831	senescence-associated heterochromatin focus	cellular_component
GO:0035986	IMP	20110831	senescence-associated heterochromatin focus assembly	biological_process
GO:0043517	IDA	20100113	positive regulation of DNA damage response, signal transduction by p53 class mediator	biological_process
GO:0046825	IMP	20100113	regulation of protein export from nucleus	biological_process
GO:0070215	IPI	20100113	MDM2 binding	molecular_function
GO:0070534	IDA	20101213	protein K63-linked ubiquitination	biological_process
GO:2000774	IMP	20110822	positive regulation of cellular senescence	biological_process
GO:0008236	IDA	20111125	serine-type peptidase activity	molecular_function
[truncated: 1,595 more rows]
